# Supplementary material for: Genomic Integrity Safeguards Self-Renewal in Embryonic Stem Cells
Source: Cell Rep. Author manuscript; Available in PMC 2019 Aug 24. (PMC6708277; doi:10.1016/j.celrep.2019.07.011)
Supplement: 2 [file NIHMS1536801-supplement-2.xlsx]

## Sheet: Sheet1
Table S1. Pluripotency and lineage gene expression upon factor depletion. Related to Figures 1 and 4.
Figure 1B. Defective expression of self-renewal markers restore in the Dox-treated rescue cells
	Relative mRNA expression									SEM
	Nanog	Oct4	Sox2	Esrrb	Tbx3	Tcl1	Klf4	Rex1		Nanog	Oct4	Sox2	Esrrb	Tbx3	Tcl1	Klf4	Rex1
Ctrl_R (-Dox)	1.103	1.144	1.06	0.867	0.902	0.987	1.001	0.918		0.103	0.022	0.217	0.034	0.049	0.068	0	0.099
Ctrl_R (+Dox)	1	1	1	1	1	1	1	1		0.064	0.039	0.039	0.044	0.015	0.049	0.103	0.083
Acvr2a_R (-Dox)	0.888	0.476	0.57	0.366	0.279	0.375	0.408	0.682		0.013	0.012	0.003	0.018	0	0.022	0.064	0
Acvr2a_R (+Dox)	0.666	0.436	0.474	0.333	0.214	0.321	0.338	0.621		0.016	0.047	0.051	0.037	0.01	0.016	0.03	0.103
Aurkb_R (-Dox)	1.271	0.5	0.578	0.414	0.386	0.506	0.652	0.824		0.18	0.032	0.02	0.069	0.092	0.05	0.054	0.161
Aurkb_R (+Dox)	0.783	0.618	0.625	0.447	0.346	0.455	0.472	0.711		0.126	0.018	0.14	0.042	0.039	0.013	0.028	0.149
Mapk4_R (-Dox)	1.053	0.656	0.662	0.579	0.41	0.625	0.772	0.866		0.134	0.051	0.016	0.054	0.034	0.116	0.098	0.144
Mapk4_R (+Dox)	1.004	0.623	0.631	0.481	0.344	0.542	0.701	0.813		0.142	0.061	0.037	0.137	0.003	0.042	0.092	0.08
Mapk13_R (-Dox)	1.093	1.098	0.752	0.883	1.015	0.624	1.185	0.957		0.058	0.038	0.022	0.056	0.139	0.103	0.179	0.154
Mapk13_R (+Dox)	1.316	1.309	1.038	1.074	1.373	0.837	1.365	1.327		0.11	0.134	0.122	0.11	0.194	0.004	0.114	0.169
Dyrk3_R (-Dox)	0.556	0.264	0.375	0.254	0.206	0.199	0.437	0.4		0.06	0.067	0.015	0.001	0.029	0.003	0.013	0.031
Dyrk3_R (+Dox)	0.667	0.349	0.444	0.286	0.215	0.275	0.38	0.469		0.046	0.014	0.009	0.02	0.005	0.003	0.058	0.007
Ppp4c_R (-Dox)	0.189	0.162	0.161	0.088	0.746	0.099	0.271	0.253		0.002	0.024	0.018	0.014	0.106	0.016	0.096	0.006
Ppp4c_R (+Dox)	0.158	0.14	0.128	0.107	0.476	0.089	0.258	0.199		0.002	0.017	0.032	0.003	0.007	0.015	0.006	0.004
Bub1b_R (-Dox)	0.362	0.36	0.247	0.166	0.207	0.175	0.263	0.374		0.039	0.012	0.059	0.006	0.001	0.01	0.005	0.009
Bub1b_R (+Dox)	0.626	0.495	0.524	0.316	0.327	0.453	0.428	0.613		0.083	0.029	0.044	0.039	0.029	0.09	0.008	0.081
Chek1_R (-Dox)	0.623	0.347	0.372	0.247	0.207	0.293	0.46	0.517		0.061	0.041	0.004	0.024	0.026	0.011	0.002	0.008
Chek1_R (+Dox)	0.945	0.546	0.685	0.454	0.326	0.539	0.522	0.796		0.014	0.072	0.01	0.04	0.03	0.011	0.003	0.066
Aurka_R (-Dox)	0.661	0.257	0.284	0.208	0.182	0.207	0.363	0.367		0.065	0.033	0.044	0.031	0.038	0.022	0.028	0.002
Aurka_R (+Dox)	0.83	0.477	0.44	0.339	0.666	0.521	0.945	0.766		0.061	0.037	0.011	0.015	0.098	0.17	0.079	0.108
Ppm1g_R (-Dox)	0.594	0.383	0.364	0.273	0.47	0.228	0.636	0.668		0.006	0.006	0.067	0.004	0.002	0.002	0.151	0.003
Ppm1g_R (+Dox)	0.815	0.514	0.502	0.435	0.636	0.388	0.643	0.915		0.048	0.033	0.025	0.021	0.059	0.019	0.082	0.209
Ppp2r1b_R (-Dox)	0.515	0.296	0.299	0.176	0.183	0.163	0.277	0.323		0.015	0	0.01	0.025	0.078	0.031	0.005	0.009
Ppp2r1b_R (+Dox)	0.653	0.433	0.532	0.299	0.229	0.334	0.326	0.541		0.285	0.059	0.121	0.009	0.022	0.015	0.067	0.013
Figure 1D. PR knockdown induces the expressions of lineage genes
	Relative mRNA expression																					SEM
	Trophectodermal Genes						Endodermal Genes					Mesodermal Genes					Ectodermal Genes					Trophectodermal Genes						Endodermal Genes					Mesodermal Genes					Ectodermal Genes
	Cdx2	Mash2	PL1	Eomes	Itga7	Cart1	Gata6	Foxa2	Gata4	Bmp2	Sox17	Isl1	Bmp5	T	CD34	Mixl1	Cxcl12	Fgf5	Mash1	Sox1		Cdx2	Mash2	PL1	Eomes	Itga7	Cart1	Gata6	Foxa2	Gata4	Bmp2	Sox17	Isl1	Bmp5	T	CD34	Mixl1	Cxcl12	Fgf5	Mash1	Sox1
Ctrl_R (-Dox)	1.3943	1.0659	0.285629	1.44394	1.22261	1.07013	1.20334	1.40579	1.03129	0.951775	1.2721	0.951361	0.59201	2.08245	1.13626	0.94159	1.29757	1.66203	0.907529	0.733593		0.11562	1.59582	0.318198	0.190919	0.120208	0.0494975	0.839852	0.425788	0.0565685	0.247487	0.0989949	0.39598	0.890955	0.00457365	0.0919239	0.13435	1.35417	0.0151741	0.240416	0.318198
Ctrl_R (+Dox)	1	1	1	1	1	1	1	1	1	1	1	1	1	1	1	1	1	1	1	1		0.00722588	0.131203	0.512942	0.114878	0.00801762	0.0732066	1.2999	0.24797	0.038011	0.138636	0.115172	0.373094	0.222885	0.00793687	0.038809	0.191549	0.184055	0.0725405	0.129319	0.100128
Aurka_R (-Dox) 375	3.55582	0.164335	0.525618	3.07443	0.765802	0.643049	0.395925	0.912314	0.432103	4.07492	0.256494	1.291	11.2009	48.63	0.261187	12.2854	2.29467	16.531	0.318289	0.279831		0.194208	0.142223	0.833311	0.0198747	0.113098	0.0710988	0.211521	0.290757	0.034249	0.129177	0.477635	0.449539	0.048136	0.345754	0.0486949	2.5481	0.890286	0.281211	0.196868	0.0493169
Aurka_R (+Dox)	0.898305	0.373605	0.76906	0.870301	1.32036	1.0699	0.440332	0.275375	0.314376	1.48452	0.565653	0.880484	1.28747	2.58088	0.711738	1.02731	2.31604	4.98976	0.696987	0.699453		0	0.368689	0.0361433	0.0294035	0.237881	0.128283	0.0636737	0.0636737	0.024504	0.276212	0.00980242	0.122227	0.303966	0	0.0379414	0.754433	0.0489933	0.0686178	0.0685643	0.0147033
Chek1_R (-Dox) 373	2.20758	0.24937	0.759708	1.9589	0.828223	0.740515	0.335562	0.70981	0.376203	6.27159	0.425703	1.0825	4.63864	30.5428	0.343579	7.03908	3.21729	16.1303	0.301828	0.378802		0.0642294	0.0213054	0.277376	0.104984	0.0389117	0.0167749	0.0352649	0.0122792	0.106999	0.00407882	0.0148271	0.130704	0	0.79196	0.0504107	0.674426	0.0338032	0.208021	0.0354006	0.0146032
Chek1_R (+Dox)	0.946035	0.239874	0.300959	0.96615	0.680973	0.381824	0.247802	0.369503	0.215336	0.892359	0.212017	0.754438	0.472312	4.84913	0.586925	3.02979	0.420748	3.93593	0.209746	0.489076		0.0194706	0.0489789	0.00190285	0.054155	0.311127	0.0865618	0.189827	0.105877	0.00890837	0.0401671	0.0584134	0.032862	0.0302363	0.319032	0.00683636	0.411827	0.258777	1.41904	0.267758	0.0177922
Ppm1g_R (-Dox) 378	5.96086	0.264812	0.295077	1.32949	1.08673	0.485767	0.233527	0.308321	0.266764	4.65859	0.183983	0.825422	2.47723	33.4794	0.357212	12.0355	2.5125	6.9278	0.198479	0.273797		0.0919239	0.00674953	0.142904	0.0376134	0	0.00715103	0.146824	0.00283472	0.0554589	0.120314	0.00973479	0.0707107	0.0184843	0.182756	0.0146788	1.71453	0.382782	0.236472	0	0.16674
Ppm1g_R (+Dox)	3.31456	0.567776	0.159659	0.86933	1.68257	0.529679	0.191569	0.36042	0.401858	3.13734	0.271323	0.776215	2.82724	17.267	0.27208	3.05493	2.08609	6.32258	0.283141	0.461137		0.0194706	0.0118611	0.114944	0.0494975	0.0870172	0.0910348	0.169957	0	0.184611	0.0114571	0	0.293881	0.167535	0.430138	0.159038	0.538944	0.0353553	0	0.0896508	0.0352182
Ppp2r1b_R (-Dox) 380	3.02496	0.272553	0.401346	1.0758	0.873573	0.864877	0.920702	0.53073	0.374972	5.9743	0.599169	1.07843	3.72157	26.8895	0.572175	2.31183	4.18223	14.2081	0.423743	0.286897		0.018393	0.117089	0.0575301	0.0952748	0.00106302	0.0135541	0.0920166	0.0919239	0.00166228	0.0465502	0.0688394	0	0.110583	0.177235	0.159427	0.313826	0.109788	2.78698	0.0173056	0.132528
Ppp2r1b_R (+Dox)	1.1535	0.257634	0.597643	0.755313	0.77388	0.660624	0.709039	0.425857	0.350689	3.46735	0.608064	0.691693	2.7153	7.35149	0.530166	0.889082	3.6799	10.3031	0.552865	0.439226		0.0353553	0.185967	0.167276	0.286138	0.18657	0.143617	0.168395	0.0225206	1.47565	0.0899255	0.134739	0.0282843	0.252182	2.82881	0.104703	0	0.0661747	1.31652	0.0624224	0.0495411
Bub1b_R (-Dox) 381	3.28291	0.141121	0.0933484	4.59506	1.33407	0.681012	0.618144	1.20764	0.423459	4.38839	0.634605	2.27056	4.02613	62.6026	0.275448	26.8772	2.65009	21.8824	0.138861	0.237308		0.109166	0.0766472	0.229238	0.311127	0.018898	0.00807338	0.072707	0.050277	0.0307796	0.0648278	0.00230244	0.0026084	0.0362247	6.45654	0.00525324	1.37989	0.00707107	1.74878	0.140734	0.0333454
Bub1b_R (+Dox)	1.32864	0.199257	0.233868	1.07556	1.00361	0.575013	0.281306	0.644937	0.367153	2.29344	0.307608	0.58572	1.06585	11.8171	0.323958	2.1695	2.15999	11.6862	0.286447	0.363022		0.0179468	0.00572856	0.0123224	0.00700393	0.00651248	0.0185155	0.0708714	0.438406	0.114873	0.155847	0.0930405	0.0135541	0.097901	0.509549	0.0349744	1.36871	0.0222873	2.21399	0.0642294	0.143578
Figure 4C. Knockdown of genes involved in DNA replication
	Relative mRNA expression										SEM
shRNA	KD	Nanog	Oct4	Sox2	Esrrb	Tbx3	Tcl1	Klf4	Rex1		KD	Nanog	Oct4	Sox2	Esrrb	Tbx3	Tcl1	Klf4	Rex1
pLKO.pig Luc shRNA1	1	1	1	1	1	1	1	1	1		0.02	0.03	0.01	0.01	0.01	0.02	0.02	0.02	0.02
pLKO.pig Timeless shRNA3	0.3	0.556714	0.779464	0.951624	0.620226	0.307136	0.3371	0.457709	0.697523		0.05	0.03	0.01	0.01	0.03	0.01	0.01	0.04	0.01
pLKO.pig Topbp1 shRNA1	0.353556	0.476666	0.843125	0.692971	0.724684	0.432869	0.371211	0.5	0.68435		0.01	0.01	0.01	0.01	0.01	0.01	0.01	0.04	0.04
pLKO.pig Chek1 shRNA1	0.2315	0.464	0.627	0.327	0.355	0.381	0.597	0.21	0.37		0.01	0.01	0.01	0.05	0.01	0.01	0.01	0.04	0.01
pLKO.pig Atr shRNA6	0.226818	0.493306	0.836713	0.756706	0.729717	0.411835	0.295128	0.709979	0.570659		0.01	0.05	0.01	0.01	0.01	0.01	0.01	0.04	0.03
pLKO.pig Clspn shRNA3	0.413861	0.632875	0.742547	0.70527	0.649682	0.222232	0.459604	0.973496	0.702636		0.01	0.01	0.01	0.03	0.01	0.01	0.01	0.01	0.01
pLKO.pig Dbf4 shRNA2	0.541569	0.683221	0.69698	0.747425	0.653812	0.326536	0.492476	0.652946	0.713661		0.01	0.04	0.04	0.04	0.05	0.01	0.01	0.05	0.04
pLKO.pig Mcm10 shRNA1	0.26	0.523156	0.883345	0.722589	0.779731	0.384332	0.453505	0.43666	0.45		0.01	0.01	0.01	0.01	0.01	0.01	0.01	0.04	0.01
pLKO.pig Rpa1 shRNA3	0.23326	0.503626	0.709715	0.4444	0.644037	0.482994	0.31227	0.837987	0.633058		0.01	0.05	0.01	0.01	0.01	0.01	0.01	0.01	0.05
pLKO.pig Rpa2 shRNA3	0.334484	0.630017	0.744229	0.692659	0.804334	0.641203	0.31788	0.877364	0.603719		0.05	0.01	0.01	0.01	0.04	0.01	0.01	0.04	0.04
pLKO.pig Rrm1 shRNA5	0.425417	0.578356	0.627433	0.447349	0.432525	0.389641	0.475904	0.540391	0.71305		0.01	0.05	0.01	0.01	0.01	0.01	0.01	0.04	0.03
pLKO.pig Rrm2 shRNA2	0.303578	0.45	0.692592	0.655449	0.422222	0.258317	0.304278	0.709579	0.727192		0.01	0.01	0.01	0.03	0.01	0.05	0.01	0.01	0.01
pLKO.pig Setd8 shRNA1	0.635	0.480294	0.84175	0.683168	0.730763	0.291689	0.307458	0.5	0.685191		0.02	0.01	0.03	0.03	0.01	0.01	0.01	0.03	0.03
pLKO.pig Mcm2 shRNA3	0.290178	0.678563	0.775289	0.740138	0.688176	0.540103	0.384221	0.680857	0.704657		0.01	0.02	0.02	0.05	0.05	0.02	0.01	0.05	0.05
pLKO.pig Mcm3 shRNA1	0.283228	0.882751	0.934294	0.904515	0.748305	0.675955	0.664487	0.829444	0.798303		0.01	0.01	0.01	0.03	0.01	0.01	0.01	0.04	0.04
pLKO.pig Mcm4 shRNA3	0.326514	0.48	0.766336	0.739765	0.676102	0.45696	0.342729	0.48	0.833512		0.05	0.01	0.01	0.04	0.01	0.01	0.01	0.04	0.04
pLKO.pig Mcm5 shRNA1	0.252796	0.565878	0.610353	0.45278	0.449718	0.396794	0.293013	0.44119	0.797035		0.01	0.04	0.04	0.01	0.01	0.03	0.01	0.03	0.03
pLKO.pig Mcm6 shRNA1	0.255908	0.520626	0.670139	0.496726	0.451536	0.354403	0.270352	0.436367	0.818388		0.05	0.01	0.03	0.03	0.01	0.01	0.01	0.03	0.03
pLKO.pig Mcm7 shRNA1	0.43991	0.780972	0.904706	0.61452	0.594144	0.515891	0.522517	0.635997	0.790974		0.01	0.01	0.01	0.01	0.01	0.01	0.01	0.04	0.01
Figure 4D. Knockdown of genes involved in Fancoi anemia
	Relative mRNA expression										SEM
shRNA	KD	Nanog	Oct4	Sox2	Esrrb	Tbx3	Tcl1	Klf4	Rex1		KD	Nanog	Oct4	Sox2	Esrrb	Tbx3	Tcl1	Klf4	Rex1
pLKO.pig Luc shRNA1	1	1	1	1	1	1	1	1	1		0.04	0.03	0.01	0.01	0.01	0.02	0.02	0.02	0.02
pLKO.pig Fanca shRNA2	0.470044	0.639134	0.683168	0.676568	0.607189	0.48493	0.661502	0.737577	0.772322		0.05	0.01	0.01	0.01	0.01	0.01	0.01	0.04	0.04
pLKO.pig Fancc shRNA3	0.662367	0.921965	0.757863	0.839442	0.741298	0.873909	0.933235	1	0.933055		0.01	0.05	0.01	0.01	0.01	0.01	0.01	0.04	0.03
pLKO.pig Fancm shRNA1	0.491437	0.662314	0.675959	0.829564	0.653071	0.584673	0.526997	0.632666	0.876597		0.01	0.04	0.04	0.01	0.01	0.03	0.01	0.03	0.03
pLKO.pig Fancd2 shRNA2	0.233372	0.821677	0.756477	0.834006	0.674655	0.508144	0.662323	0.871604	1		0.02	0.01	0.03	0.03	0.01	0.01	0.01	0.03	0.03
Figure 4E. Knockdown of genes involved in mRNA processing
	Relative mRNA expression										SEM
shRNA	KD	Nanog	Oct4	Sox2	Esrrb	Tbx3	Tcl1	Klf4	Rex1		KD	Nanog	Oct4	Sox2	Esrrb	Tbx3	Tcl1	Klf4	Rex1
pLKO.pig Luc shRNA1	1	1	1	1	1	1	1	1	1		0.01	0.03	0.01	0.01	0.01	0.02	0.02	0.02	0.02
pLKO.pig Lsm2 shRNA2	0.210225	0.514579	0.680804	0.68589	0.685384	0.607189	0.39992	0.78187	0.655449		0.01	0.02	0.02	0.05	0.05	0.02	0.01	0.05	0.05
pLKO.pig Lsm4 shRNA4	0.40344	0.536431	0.680673	0.765894	0.566496	0.498282	0.321481	0.910867	0.87669		0.01	0.03	0.03	0.01	0.01	0.01	0.01	0.04	0.04
pLKO.pig Sf3a3 shRNA1	0.416189	0.617802	0.747443	0.729948	0.4	0.36106	0.395422	0.644811	0.814405		0.05	0.03	0.03	0.01	0.01	0.01	0.01	0.04	0.04
pLKO.pig Snw1 shRNA4	0.462235	0.479816	0.609648	0.48633	0.45	0.752641	0.483458	0.870634	0.586421		0.001	0.01	0.01	0.01	0.01	0.04	0.01	0.001	0.05
pLKO.pig Snrpa1 shRNA1	0.49827	0.481343	0.629598	0.664598	0.620092	0.57055	0.33174	0.812226	0.687787		0.05	0.01	0.01	0.01	0.01	0.01	0.01	0.04	0.04
pLKO.pig Snrpb shRNA2	0.7	0.431747	0.657507	0.617843	0.482398	0.431086	0.350199	0.787313	0.526997		0.01	0.01	0.01	0.05	0.01	0.01	0.01	0.04	0.01
pLKO.pig Snrpd1 shRNA2	0.70963	0.420701	0.585178	0.580854	0.499468	0.276806	0.305677	0.469942	0.543762		0.01	0.01	0.01	0.03	0.01	0.05	0.01	0.01	0.01
pLKO.pig Snrpd2 shRNA1	0.587319	0.70898	0.70864	0.762504	0.64432	0.411564	0.54801	0.69922	0.799245		0.05	0.01	0.03	0.03	0.01	0.01	0.01	0.03	0.03
pLKO.pig Snrpd3 shRNA2	0.543	0.45	0.5	0.642179	0.598102	0.238182	0.426443	0.648735	0.652569		0.01	0.01	0.01	0.01	0.01	0.01	0.01	0.04	0.01
pLKO.pig Snrpe shRNA5	0.485252	0.354448	0.599662	0.507615	0.5	0.48	0.267118	0.72881	0.82538		0.01	0.05	0.01	0.01	0.01	0.01	0.01	0.01	0.05
Figure 4F. Knockdown of genes involved in CMT
	Relative mRNA expression										SEM
shRNA	KD	Nanog	Oct4	Sox2	Esrrb	Tbx3	Tcl1	Klf4	Rex1		KD	Nanog	Oct4	Sox2	Esrrb	Tbx3	Tcl1	Klf4	Rex1
pLKO.pig Luc shRNA1	1	1	1	1	1	1	1	1	1		0.02	0.03	0.01	0.01	0.01	0.02	0.02	0.02	0.02
pLKO.pig Egr2 shRNA1	0.507651	0.705884	0.629586	0.694959	0.711267	0.635958	0.694407	0.549129	0.739712		0.001	0.01	0.01	0.01	0.01	0.04	0.01	0.001	0.05
pLKO.pig Gjb1 shRNA3	0.719817	0.600822	0.724824	0.792784	0.790363	0.807184	0.363289	0.818643	0.933173		0.05	0.01	0.01	0.01	0.04	0.01	0.01	0.04	0.04
pLKO.pig Mtmr2 shRNA3	0.243187	0.704083	0.712132	0.615705	0.632939	0.628812	0.626968	0.635213	0.785055		0.01	0.05	0.01	0.01	0.01	0.01	0.01	0.04	0.03
pLKO.pig Mpz shRNA2	0.6	0.45	0.633015	0.479452	0.578931	0.45	0.397303	0.600868	0.718362		0.01	0.04	0.04	0.01	0.01	0.03	0.01	0.03	0.03
pLKO.pig Pmp22 shRNA2	0.548611	0.466856	0.60536	0.640283	0.538009	0.406187	0.352383	0.889275	0.837516		0.05	0.01	0.03	0.03	0.01	0.01	0.01	0.03	0.03
pLKO.pig Sh3tc2 shRNA2	0.4	0.687476	0.598653	0.692805	0.496726	0.254861	0.454938	0.347117	0.681245		0.01	0.01	0.04	0.01	0.04	0.04	0.01	0.03	0.05
pLKO.pig Cmt4b2 shRNA1	0.176166	0.515357	0.642841	0.504202	0.449804	0.366452	0.341537	0.387817	0.816014		0.01	0.05	0.01	0.01	0.01	0.01	0.01	0.01	0.05
