# Supplementary material for: Genomic Integrity Safeguards Self-Renewal in Embryonic Stem Cells
Source: Cell Rep. Author manuscript; Available in PMC 2019 Aug 24. (PMC6708277; doi:10.1016/j.celrep.2019.07.011)
Supplement: 3 [file NIHMS1536801-supplement-3.xlsx]

## Sheet: Chek-LUC
Table S2. Significantly changed genes in the Aurka_R, Bub1b_R, Chek1_R, Ppm1g_R, and Ppp2r1b_R clones, respectively, when compared to Ctrl_R clones. Related to Figure 2.
TargetID	ID	logFC	AveExpr	t	P.Value	adj.P.Val	B
AQP3	3360161	-2.05904	9.16607	-58.2128	1.03835e-33	3.33531e-30	66.503
DDIT3	1500497	-2.03078	8.92819	-27.9603	7.49544e-24	1.57877e-21	44.4921
NUPR1	1240424	-1.96274	9.71611	-35.1632	6.69804e-27	2.96758e-24	51.4759
CD97	2810632	-1.85162	9.1422	-28.7436	3.23318e-24	7.97804e-22	45.3338
ICAM1	1450095	-1.69334	10.3605	-30.2179	7.02747e-25	2.07569e-22	46.8583
TRIB3	4280056	-1.68935	9.18954	-37.9503	6.35363e-28	3.98217e-25	53.7926
CD97	990280	-1.68439	9.13711	-35.3257	5.81073e-27	2.71488e-24	51.6161
1300013J15RIK	6520022	-1.61684	8.73346	-44.4016	4.87305e-30	5.44447e-27	58.5272
SLCO4A1	5820270	-1.60462	9.2969	-33.4919	2.99977e-26	1.1336e-23	49.9936
RETSAT	5720612	-1.60234	10.0204	-34.7949	9.26547e-27	3.90319e-24	51.1556
CHAC1	540300	-1.58454	9.18263	-50.9284	6.78482e-32	1.45291e-28	62.6048
DNAIC1	1740121	-1.58208	8.70981	-44.9795	3.25884e-30	3.98773e-27	58.9144
SLC25A33	4180088	-1.55838	9.11337	-39.9147	1.33166e-28	1.03472e-25	55.3205
GRASP	3840040	-1.53303	9.78116	-38.8315	3.12272e-28	2.22901e-25	54.4881
ACSS1	6200719	-1.50967	10.2868	-37.0889	1.29214e-27	7.2466e-25	53.0961
EPHX1	4280402	-1.49752	9.39424	-26.9661	2.24953e-23	4.18885e-21	43.3902
PLK3	3870487	-1.48868	9.13692	-36.4668	2.1788e-27	1.09782e-24	52.5825
COX7A1	3360270	-1.48328	10.2819	-37.523	9.01773e-28	5.51735e-25	53.4492
SCT	5080575	-1.48166	10.3094	-30.0052	8.72067e-25	2.46258e-22	46.6429
SLC39A4	2470086	-1.48017	9.93948	-19.3764	4.28424e-19	3.02451e-17	33.4399
CAPN5	7210022	-1.47505	9.93901	-35.4606	5.16637e-27	2.45852e-24	51.7321
IFI30	4290709	-1.47258	10.3289	-25.4786	1.25122e-22	1.98473e-20	41.666
PDZK1	610176	-1.46408	9.1096	-36.7379	1.73334e-27	8.90831e-25	52.8074
FBXO2	2510008	-1.45836	9.71569	-27.3106	1.53063e-23	2.98685e-21	43.7765
2410004A20RIK	3870717	-1.44281	9.19236	-30.3305	6.27273e-25	1.87431e-22	46.9716
IFI30	4730367	-1.40633	9.23421	-26.1446	5.73924e-23	9.6393e-21	42.4496
ACTB	4640114	-1.40216	11.2338	-6.34665	4.2278e-07	2.74973e-06	5.37524
MREG	2760750	-1.39007	10.1618	-28.2054	5.74817e-24	1.27337e-21	44.7579
LY6G6E	1470070	-1.3853	10.6507	-24.2801	5.33501e-22	6.99458e-20	40.2056
LAPTM5	940438	-1.36982	11.2239	-28.5695	3.89066e-24	9.25724e-22	45.1486
ATP2A3	2570672	-1.36287	9.11387	-31.7592	1.53271e-25	5.32245e-23	48.3748
CLCNKB	2570086	-1.3609	9.2405	-30.6013	4.77943e-25	1.46211e-22	47.2426
FABP3	1170468	-1.35617	12.5345	-21.9882	1.03173e-20	1.02364e-18	37.2147
1190002H23RIK	2900373	-1.35566	8.829	-29.862	1.00931e-24	2.78884e-22	46.4971
AIRE	5670315	-1.33492	8.88273	-30.8901	3.58565e-25	1.15176e-22	47.529
DDIT3	1230605	-1.32529	8.55881	-22.3337	6.48971e-21	6.69744e-19	37.6835
TSPAN17	4880026	-1.28642	9.67999	-28.2625	5.4049e-24	1.20774e-21	44.8196
PPAP2B	2000551	-1.28409	10.02	-28.6549	3.55234e-24	8.53125e-22	45.2396
GSTP2	4920450	-1.27585	10.3696	-26.7976	2.72009e-23	4.99272e-21	43.1996
WHRN	2940661	-1.26146	9.43384	-31.4544	2.05972e-25	6.9643e-23	48.0808
ZMYM3	3450072	-1.2553	9.98736	-22.8829	3.14587e-21	3.48446e-19	38.4152
LOC100045403	6940209	-1.24914	8.46051	-28.3604	4.86555e-24	1.1264e-21	44.9248
TLE6	780445	-1.23678	8.95244	-28.7359	3.25989e-24	7.97804e-22	45.3255
PECAM1	1030739	-1.23485	8.58626	-19.6817	2.71223e-19	1.99325e-17	33.9037
ADSSL1	1770468	-1.23376	10.3419	-29.8216	1.05185e-24	2.8452e-22	46.4558
HERPUD1	1050619	-1.23059	9.66817	-27.2199	1.69322e-23	3.27148e-21	43.6752
PLA2G10	5870136	-1.2247	9.5297	-22.9556	2.86189e-21	3.23973e-19	38.5107
RAB3IL1	3870538	-1.22387	7.97244	-37.0842	1.29721e-27	7.2466e-25	53.0922
RETSAT	7150209	-1.19186	8.82137	-24.9465	2.36358e-22	3.31896e-20	41.0258
CAMK2N1	6330195	-1.16152	8.94226	-29.2677	1.864e-24	4.696e-22	45.8844
HERPUD1	50129	-1.15649	9.37633	-30.8548	3.71356e-25	1.17812e-22	47.4941
NEU1	2350091	-1.15445	10.7936	-28.0969	6.4631e-24	1.38402e-21	44.6405
DPP7	2490682	-1.14927	10.7185	-24.2687	5.41106e-22	7.05827e-20	40.1913
SYNGR1	4850196	-1.14733	9.55342	-20.5286	7.87077e-20	6.34029e-18	35.1578
MYL3	60202	-1.14274	8.04544	-28.4712	4.32103e-24	1.01869e-21	45.0436
CNNM2	6100520	-1.13822	9.19931	-36.9336	1.47091e-27	7.761e-25	52.9688
BTBD11	5690603	-1.12852	8.64924	-26.9793	2.21645e-23	4.15737e-21	43.4051
GM2A	10768	-1.12321	10.0971	-17.8686	4.49775e-18	2.54579e-16	31.0526
PRRC1	3370398	-1.11903	11.549	-26.3584	4.48628e-23	7.68559e-21	42.6971
AMN	2510743	-1.10707	8.50098	-28.1433	6.14688e-24	1.33861e-21	44.6908
SIRT3	5550554	-1.10358	9.92097	-22.3148	6.655e-21	6.84054e-19	37.658
PTP4A3	3140328	-1.10099	8.96194	-20.2667	1.14841e-19	9.05238e-18	34.775
TMEM39A	1980379	-1.09153	11.4346	-25.7652	8.92717e-23	1.46116e-20	42.0055
ITGB7	830543	-1.09078	8.29758	-27.7123	9.82561e-24	2.0362e-21	44.2209
IL4I1	6020224	-1.08963	8.46496	-30.6359	4.61737e-25	1.42955e-22	47.277
GNAZ	5960044	-1.08377	8.92387	-23.1436	2.24299e-21	2.58467e-19	38.7568
FGF4	1690092	-1.08308	8.42621	-31.0347	3.10796e-25	1.01095e-22	47.6714
SORL1	6960577	-1.08074	9.7618	-23.8022	9.6854e-22	1.20818e-19	39.6043
KDELR3	5550201	-1.0772	9.95368	-20.5953	7.15381e-20	5.86247e-18	35.2546
PACSIN1	6620458	-1.07666	8.76063	-28.2734	5.34219e-24	1.2042e-21	44.8312
KNDC1	6960376	-1.07452	9.72947	-26.3507	4.52626e-23	7.70274e-21	42.6882
RFX2	990100	-1.07417	10.5818	-25.0035	2.20647e-22	3.11536e-20	41.095
TULP2	4780026	-1.06814	9.04666	-25.218	1.70592e-22	2.54867e-20	41.354
GDF15	650524	-1.06283	8.07654	-28.3098	5.13719e-24	1.16823e-21	44.8704
HSPB6	4040386	-1.06074	9.71411	-27.3085	1.53428e-23	2.98685e-21	43.7741
USP28	6110717	-1.06034	10.3361	-18.4069	1.90745e-18	1.14256e-16	31.924
ADSSL1	3190689	-1.05703	9.27052	-23.2361	1.99084e-21	2.30444e-19	38.8772
PLCD1	2480372	-1.04842	9.40931	-21.6332	1.67244e-20	1.5685e-18	36.7261
ACTB	780386	-1.04791	8.09361	-7.42341	2.06398e-08	1.69667e-07	8.423
RAGE	6290717	-1.04706	9.28042	-24.7914	2.85143e-22	3.91835e-20	40.8368
GTRGEO22	1410367	-1.04285	8.44382	-27.0569	2.03163e-23	3.86717e-21	43.4924
ASS1	7560338	-1.04098	10.2532	-12.7388	5.4874e-14	1.31539e-12	21.475
A130092J06RIK	770669	-1.03469	8.86483	-21.8761	1.20085e-20	1.16008e-18	37.0612
DNMT3L	4280100	-1.03308	11.7987	-19.4348	3.9236e-19	2.80069e-17	33.5291
SNTA1	4860114	-1.03092	8.66995	-21.6801	1.56849e-20	1.48182e-18	36.791
AKAP8L	1450639	-1.0279	10.1465	-20.2426	1.18931e-19	9.34607e-18	34.7395
FLCN	5360551	-1.01904	10.6024	-19.9393	1.85274e-19	1.39389e-17	34.2901
DHRS7	2320521	-1.01753	10.0466	-23.7589	1.02286e-21	1.26978e-19	39.5492
DNAJC6	2070594	-1.01477	9.74142	-20.6706	6.4238e-20	5.37695e-18	35.3636
CPLX1	4890408	-1.01421	8.19556	-27.8758	8.21735e-24	1.71676e-21	44.4
GPR19	3420326	-1.01129	9.97558	-21.4153	2.25761e-20	2.04995e-18	36.4225
DNAIC1	1990438	-1.00982	8.1669	-19.4286	3.96012e-19	2.81893e-17	33.5197
TUBA3A	4180743	-1.00971	8.56575	-21.3312	2.53659e-20	2.28712e-18	36.3046
APOBEC1	1110088	-1.00772	8.81531	-26.6072	3.37584e-23	6.06636e-21	42.9827
POU5F1	3450519	-1.00524	11.2533	-14.463	1.76058e-15	5.70512e-14	24.9786
BRP17	5550414	-1.00509	9.97954	-31.2894	2.41984e-25	7.97212e-23	47.9205
ALPK3	4260274	-1.00089	8.58071	-24.9308	2.40867e-22	3.36389e-20	41.0067
PFKP	290110	-1.00069	10.2074	-14.1107	3.46675e-15	1.0456e-13	24.2885
AIRE	6660367	-0.9995	8.38364	-18.3509	2.08329e-18	1.22785e-16	31.8344
TMEM2	150129	-0.994561	9.6838	-14.6593	1.21326e-15	4.08077e-14	25.3578
TUBA3A	6270136	-0.994554	8.56024	-23.2995	1.83526e-21	2.16334e-19	38.9593
DNMT3L	460746	-0.994399	11.6596	-18.5863	1.43984e-18	8.89412e-17	32.2096
IGSF21	6860537	-0.993278	8.04103	-29.8282	1.04478e-24	2.8452e-22	46.4626
GOT1L1	7510379	-0.988176	11.0126	-25.2759	1.59183e-22	2.42042e-20	41.4237
ZSWIM1	130427	-0.986926	10.3875	-19.7215	2.55617e-19	1.89844e-17	33.9638
1500012F01RIK	540138	-0.983426	12.5839	-13.9011	5.219e-15	1.51711e-13	23.8718
TRF	7040044	-0.982531	8.00256	-38.2351	5.04166e-28	3.32194e-25	54.0193
TMEM2	6770719	-0.979036	11.3287	-18.4674	1.7343e-18	1.04371e-16	32.0206
RHOX9	650112	-0.978908	9.09956	-20.3754	9.81191e-20	7.80609e-18	34.9345
AIFM2	4490452	-0.978836	9.18533	-20.7779	5.51451e-20	4.67678e-18	35.5183
SLC25A19	5490561	-0.977024	9.64792	-26.2311	5.19361e-23	8.78028e-21	42.55
LRRC34	4250239	-0.975385	10.5479	-18.9067	8.76119e-19	5.68526e-17	32.7139
CD97	4670753	-0.974808	8.14081	-25.3087	1.53094e-22	2.34171e-20	41.4629
SLC11A1	3850497	-0.973335	8.15102	-25.6547	1.01636e-22	1.64388e-20	41.8751
CD6	1440681	-0.973282	8.13942	-26.3777	4.38805e-23	7.61889e-21	42.7193
SNORA65	360097	-0.967805	10.9814	-24.866	2.60484e-22	3.59874e-20	40.9279
ALDH3A1	5050382	-0.962748	8.117	-30.0694	8.16914e-25	2.33247e-22	46.7081
RPL3L	1850100	-0.96177	7.99901	-24.5393	3.87764e-22	5.18978e-20	40.5271
ACAA1B	4780528	-0.960218	8.49176	-22.8582	3.24916e-21	3.5681e-19	38.3825
CTSA	610414	-0.956459	9.7959	-14.7162	1.08999e-15	3.71478e-14	25.4669
GPX4	2480072	-0.952757	11.7454	-17.0539	1.71712e-17	8.66893e-16	29.6909
AATK	6940196	-0.948006	8.37621	-22.8672	3.21105e-21	3.54139e-19	38.3945
SYNGR1	1240154	-0.945487	8.81018	-17.3161	1.10957e-17	5.83078e-16	30.1349
MAN2B1	4610711	-0.945287	10.6986	-19.997	1.70203e-19	1.29399e-17	34.3762
ABCA7	2000692	-0.939969	10.1367	-17.4944	8.26999e-18	4.409e-16	30.4337
LOC100046049	1340630	-0.93946	8.15452	-17.8746	4.45411e-18	2.52665e-16	31.0625
FZD5	6620519	-0.9386	10.514	-18.8261	9.9205e-19	6.28505e-17	32.5878
GJB3	6060433	-0.935428	10.5895	-17.1242	1.52664e-17	7.76835e-16	29.8105
LAMA1	1190431	-0.935315	9.9361	-14.1027	3.52108e-15	1.0595e-13	24.2727
JMJD2B	1980521	-0.933789	10.1131	-18.5807	1.45234e-18	8.92839e-17	32.2008
CSNK1E	1570373	-0.932844	10.9796	-16.3415	5.78642e-17	2.55487e-15	28.4553
SEMA4A	4490554	-0.930436	8.80209	-24.2034	5.86672e-22	7.57574e-20	40.1098
TMEM38B	4540626	-0.927605	10.46	-22.3933	5.99461e-21	6.23658e-19	37.7637
LAMP1	1570131	-0.92741	11.648	-17.7751	5.23165e-18	2.93532e-16	30.899
PLD3	6110037	-0.924776	9.457	-15.8537	1.36244e-16	5.56608e-15	27.5839
ERDR1	4880187	-0.922599	11.784	-19.0103	7.47326e-19	4.93677e-17	32.8753
CAMK2B	5670162	-0.9201	9.18606	-18.9113	8.70035e-19	5.66007e-17	32.721
A930010I20RIK	630327	-0.919688	9.87468	-18.3563	2.06562e-18	1.22024e-16	31.8431
GFPT2	2600463	-0.915301	10.1038	-17.7279	5.64838e-18	3.14851e-16	30.8211
MFGE8	6510465	-0.914697	13.1778	-20.741	5.81082e-20	4.87976e-18	35.4652
APOC1	1710066	-0.914458	11.0625	-19.3665	4.3482e-19	3.06126e-17	33.4249
TWF2	6520739	-0.908343	9.82314	-14.9403	7.16702e-16	2.5438e-14	25.8939
ACTB	2680722	-0.905395	8.05587	-7.44889	1.92439e-08	1.58956e-07	8.49385
WDR21	2070368	-0.904314	10.447	-18.5425	1.54171e-18	9.45518e-17	32.1402
MAPT	1090504	-0.904087	8.3033	-25.1524	1.84508e-22	2.69392e-20	41.2751
LOC100045981	1340743	-0.904004	9.95233	-19.2639	5.0778e-19	3.50764e-17	33.2675
TMEM86A	2750184	-0.903584	8.50911	-20.6081	7.024e-20	5.805e-18	35.2732
RHOX5	4390148	-0.903454	11.2902	-21.621	1.70061e-20	1.58777e-18	36.7092
ITPR3	4880215	-0.901903	8.79928	-19.0178	7.38735e-19	4.8926e-17	32.8871
PPFIBP2	430403	-0.899471	8.65989	-22.0292	9.76144e-21	9.7603e-19	37.2707
SLC12A8	4390136	-0.899335	9.05383	-24.1617	6.17822e-22	7.93809e-20	40.0577
CD6	1030278	-0.898227	8.07817	-27.6255	1.08079e-23	2.20421e-21	44.1254
TNFRSF13C	2710520	-0.890732	7.95099	-24.0731	6.89872e-22	8.73283e-20	39.9465
E130016E03RIK	610039	-0.887683	11.0734	-21.6058	1.73659e-20	1.61102e-18	36.688
MIB2	6770630	-0.886493	10.3156	-14.7733	9.79118e-16	3.37723e-14	25.5762
SPON2	7570292	-0.883505	8.84635	-25.0766	2.02087e-22	2.88261e-20	41.1835
MFGE8	2120286	-0.881958	11.4153	-21.0524	3.7431e-20	3.28281e-18	35.9107
GYLTL1B	5900274	-0.881418	10.0614	-15.545	2.36747e-16	9.21769e-15	27.0215
COL9A2	3420156	-0.881276	8.78775	-19.3207	4.6597e-19	3.25382e-17	33.3547
TUBA3A	3310414	-0.88063	8.62071	-18.9425	8.29186e-19	5.40802e-17	32.7698
AARS	2320767	-0.880038	11.7343	-17.9902	3.69846e-18	2.13092e-16	31.2514
SOCS3	1570594	-0.879753	11.2544	-22.1187	8.65286e-21	8.68565e-19	37.3926
RSPH1	4760066	-0.875511	9.01611	-21.3148	2.59472e-20	2.33135e-18	36.2816
CIDEA	3780021	-0.875374	8.11154	-21.9229	1.127e-20	1.10536e-18	37.1254
TNNT1	620064	-0.873162	8.91109	-20.4617	8.66524e-20	6.95129e-18	35.0604
BCAT1	430561	-0.873053	10.868	-12.7413	5.45945e-14	1.31113e-12	21.4802
LOC100044298	4280608	-0.872896	9.35172	-25.5891	1.09801e-22	1.75252e-20	41.7974
MYL4	2510561	-0.87246	9.24555	-20.4602	8.68336e-20	6.95129e-18	35.0583
ACP6	1030386	-0.871798	10.6835	-18.8889	9.00487e-19	5.81403e-17	32.6861
ERAS	2320497	-0.87173	9.67622	-19.8158	2.22303e-19	1.6558e-17	34.1054
PPP2R5C	1240397	-0.865469	10.7542	-16.5709	3.89504e-17	1.79696e-15	28.8579
OVGP1	2970092	-0.865093	8.50111	-22.1406	8.40202e-21	8.46693e-19	37.4224
APOE	7210687	-0.86245	10.9612	-13.6839	8.01336e-15	2.25295e-13	23.435
FBLIM1	4260195	-0.86187	9.95196	-15.495	2.59127e-16	1.00132e-14	26.9296
AES	5570497	-0.861018	9.50657	-17.2828	1.17243e-17	6.11114e-16	30.0789
ATP6V1H	5220139	-0.860768	10.6916	-17.2994	1.14064e-17	5.95753e-16	30.1068
INPP5D	4040523	-0.860134	8.49545	-22.7602	3.69327e-21	3.98765e-19	38.2531
AKAP1	6510673	-0.859695	9.47864	-15.952	1.14452e-16	4.74367e-15	27.7613
UPP1	3520594	-0.856637	11.1926	-13.8995	5.23547e-15	1.52018e-13	23.8686
PABPC4	4480674	-0.855669	9.74621	-12.0328	2.46479e-13	5.13689e-12	19.9445
POU5F1	7650296	-0.853483	11.6612	-12.5258	8.58229e-14	1.98148e-12	21.0193
CD68	6560341	-0.851664	8.74107	-15.9829	1.08373e-16	4.52822e-15	27.8168
DDIT4L	3120309	-0.850867	9.21779	-20.6193	6.91216e-20	5.74827e-18	35.2894
2310039H08RIK	2340598	-0.850754	9.89942	-15.4534	2.79419e-16	1.06849e-14	26.8528
MYLPF	130349	-0.847936	9.57731	-16.5385	4.11815e-17	1.8931e-15	28.8013
LIPH	380332	-0.844048	9.25176	-16.0245	1.00702e-16	4.25613e-15	27.8915
SLC4A8	4210239	-0.842113	8.76316	-14.8882	7.89719e-16	2.78373e-14	25.7951
STAG3	160753	-0.839618	9.5977	-17.9208	4.13463e-18	2.36632e-16	31.1381
LOC100047353	2030358	-0.83935	10.1859	-18.3065	2.23478e-18	1.31412e-16	31.7632
H2-KE6	3400184	-0.838222	10.3863	-23.629	1.20544e-21	1.48212e-19	39.3835
PABPC1	1580392	-0.835786	9.0983	-12.5665	7.87553e-14	1.83479e-12	21.1069
CYP2D22	2340608	-0.834169	8.60451	-28.1841	5.88144e-24	1.29176e-21	44.735
GARNL4	1440040	-0.832387	8.04832	-26.6177	3.33599e-23	6.03696e-21	42.9946
FRRS1	6270112	-0.830553	9.43784	-13.885	5.38746e-15	1.56079e-13	23.8395
XLR4A	5870021	-0.829706	9.07439	-17.0607	1.69772e-17	8.58784e-16	29.7025
ARHGEF19	4890224	-0.829321	8.24185	-21.2058	3.02007e-20	2.68536e-18	36.128
PLEKHG5	6020327	-0.828398	8.97118	-20.6375	6.73464e-20	5.61883e-18	35.3158
APOC1	5820600	-0.82684	9.69412	-15.9812	1.08687e-16	4.53399e-15	27.8139
AMHR2	6400279	-0.826785	8.8217	-18.8024	1.02906e-18	6.48129e-17	32.5506
CLGN	6980487	-0.826606	8.62321	-24.7688	2.93081e-22	3.98482e-20	40.8092
TRIML1	1170095	-0.824868	9.60658	-17.9503	3.94318e-18	2.26684e-16	31.1863
NFE2L2	1110201	-0.823323	8.73668	-20.5953	7.15295e-20	5.86247e-18	35.2547
4930583H14RIK	4860753	-0.823296	10.213	-13.1317	2.43717e-14	6.23785e-13	22.3018
AARD	2710324	-0.822589	9.11974	-21.121	3.39996e-20	2.99208e-18	36.008
DEFB20	1580709	-0.821652	8.0434	-25.0803	2.01186e-22	2.88261e-20	41.188
CRELD1	5090411	-0.817196	9.07602	-12.0749	2.25029e-13	4.7515e-12	20.0372
TMEM201	1980608	-0.814453	10.3539	-17.3014	1.1369e-17	5.95007e-16	30.1101
E2F1	60369	-0.812531	10.3075	-20.7419	5.80332e-20	4.87976e-18	35.4665
ETV4	270010	-0.811581	8.62468	-22.8155	3.43542e-21	3.74068e-19	38.3262
CHCHD4	5570646	-0.810102	10.1945	-13.7112	7.59053e-15	2.14581e-13	23.4902
SLC22A18	4920136	-0.809978	8.32968	-17.6558	6.35055e-18	3.51703e-16	30.7021
COPZ2	1440600	-0.807451	9.00032	-22.5483	4.88097e-21	5.14042e-19	37.9714
ENO2	1090767	-0.805924	8.76022	-19.2412	5.25589e-19	3.5949e-17	33.2325
GDE1	5270709	-0.803809	9.38782	-15.6081	2.11332e-16	8.29099e-15	27.1371
KCNK5	4570463	-0.803059	10.1843	-24.4862	4.13855e-22	5.51028e-20	40.4615
TMEM131	2140736	-0.802847	8.75783	-10.3855	1.03589e-11	1.55305e-10	16.1374
ESRRB	7150017	-0.80246	12.7166	-14.0183	4.1501e-15	1.2415e-13	24.1053
DKK3	2680189	-0.799651	9.07301	-17.549	7.56145e-18	4.0993e-16	30.5247
ITGAE	7100687	-0.796988	8.98698	-17.5098	8.0635e-18	4.31683e-16	30.4594
LTBP3	4250692	-0.796342	8.46662	-19.4881	3.62178e-19	2.59969e-17	33.6103
SLC28A1	2320554	-0.795152	9.02262	-16.011	1.03135e-16	4.35182e-15	27.8672
ZAP70	2970544	-0.794011	8.066	-25.1571	1.83483e-22	2.69392e-20	41.2807
IGFBP2	1230240	-0.793989	11.4173	-14.3403	2.22609e-15	7.03615e-14	24.7397
BC031353	650619	-0.793447	8.98815	-19.2191	5.43515e-19	3.6949e-17	33.1985
TMEM38B	2190066	-0.79173	9.62461	-18.5063	1.63172e-18	9.95749e-17	32.0826
HEXA	6370379	-0.791258	10.1754	-14.9164	7.49386e-16	2.65613e-14	25.8485
COPZ2	1070575	-0.790215	9.1014	-19.2407	5.26007e-19	3.5949e-17	33.2317
LOC100047651	5220440	-0.789734	10.2625	-18.0845	3.18051e-18	1.84076e-16	31.4047
NID1	4010292	-0.789512	9.18156	-12.4107	1.09531e-13	2.4855e-12	20.7708
GM129	1940021	-0.789177	8.26275	-16.8894	2.26507e-17	1.10867e-15	29.4093
CYP4F39	5570292	-0.78909	7.93176	-23.0451	2.54784e-21	2.92286e-19	38.6281
ITGAE	520196	-0.788823	8.99295	-15.762	1.604e-16	6.44033e-15	27.4178
ATP1B1	4200605	-0.78864	10.7136	-10.6159	6.01665e-12	9.5086e-11	16.6905
SEMA4B	5890097	-0.788281	11.1316	-14.8943	7.80915e-16	2.75648e-14	25.8065
CKB	4920487	-0.787752	13.3639	-12.4802	9.45096e-14	2.1684e-12	20.9211
STAC2	610047	-0.78742	8.24869	-25.098	1.96947e-22	2.84323e-20	41.2094
SOAT2	7040333	-0.786241	8.06014	-20.9583	4.27254e-20	3.72175e-18	35.7767
ACO2	60619	-0.785157	10.8865	-11.88	3.43802e-13	7.00691e-12	19.6055
CBFA2T2	5360280	-0.784872	8.28867	-19.1857	5.71801e-19	3.87693e-17	33.147
BCAS1	6560347	-0.780999	9.0022	-20.4354	8.99917e-20	7.18173e-18	35.0221
RBPMS	1170671	-0.777896	9.84074	-15.8829	1.2936e-16	5.31018e-15	27.6367
GM817	1500327	-0.777774	8.22165	-20.5684	7.43404e-20	6.04534e-18	35.2157
WFDC10	4780735	-0.777346	8.00874	-18.1754	2.75133e-18	1.6032e-16	31.5519
SLC35F2	2230215	-0.776955	9.21109	-13.3045	1.71479e-14	4.51949e-13	22.66
MMP11	5860315	-0.775971	8.42079	-20.0982	1.46766e-19	1.13257e-17	34.5263
MIR16	4890500	-0.775074	11.4681	-16.0934	8.92117e-17	3.83357e-15	28.0148
DMRTC2	3170471	-0.772717	8.2524	-16.5426	4.08884e-17	1.88299e-15	28.8085
GPR114	4890092	-0.772636	8.17448	-20.8021	5.32793e-20	4.54856e-18	35.5531
D9ERTD280E	6290279	-0.77179	8.81853	-22.2067	7.68913e-21	7.80978e-19	37.512
CRTAC1	1190437	-0.771505	8.11999	-24.0814	6.82736e-22	8.68528e-20	39.9569
RAB27A	380307	-0.77052	8.89255	-15.1764	4.63184e-16	1.70522e-14	26.3383
CPSF4L	160209	-0.770173	10.3082	-20.3464	1.02325e-19	8.09061e-18	34.8919
GM129	5550176	-0.770075	8.40431	-22.2569	7.19e-21	7.3318e-19	37.5799
PLA2G1B	7210093	-0.770019	10.68	-10.2813	1.32745e-11	1.94589e-10	15.885
MRAS	6520156	-0.769978	8.24391	-18.8984	8.87434e-19	5.74418e-17	32.7009
LOC100047583	1400053	-0.768583	8.19396	-22.9027	3.06578e-21	3.41622e-19	38.4412
APOA2	6350537	-0.764207	7.88943	-22.4265	5.73561e-21	6.01584e-19	37.8083
RCAN3	4900632	-0.763972	10.2276	-17.0437	1.74676e-17	8.76689e-16	29.6735
HSD17B1	4590064	-0.763878	8.35528	-18.2315	2.51679e-18	1.47321e-16	31.6424
MBNL2	2710142	-0.760956	10.7147	-13.5785	9.88425e-15	2.73407e-13	23.2213
CENPM	7040475	-0.758954	9.04643	-10.2246	1.52006e-11	2.20311e-10	15.7471
GAA	2230068	-0.757535	10.0577	-13.7764	6.67184e-15	1.91133e-13	23.6217
PTPRV	5420358	-0.757446	8.47695	-16.785	2.70298e-17	1.29587e-15	29.2295
PLVAP	3290239	-0.756969	8.3162	-19.2491	5.19353e-19	3.5684e-17	33.2446
RASL11B	290341	-0.754275	9.53553	-17.181	1.38868e-17	7.10855e-16	29.9068
BMP7	2260059	-0.753365	8.3761	-22.363	6.24132e-21	6.46707e-19	37.7229
PSAP	3610440	-0.753176	11.5701	-9.82326	4.01443e-11	5.42371e-10	14.7589
MMRN2	430451	-0.752286	8.78853	-15.7829	1.54522e-16	6.23351e-15	27.4558
MID1	630519	-0.751416	9.5957	-10.3625	1.09419e-11	1.63094e-10	16.0816
ARRDC4	6060564	-0.751049	11.8016	-15.3485	3.38098e-16	1.27766e-14	26.6588
PDK4	4120131	-0.748404	8.20035	-20.5398	7.74524e-20	6.27853e-18	35.1741
GTF3A	3170639	-0.747617	9.38253	-12.963	3.44649e-14	8.60685e-13	21.9488
ALDH4A1	5870754	-0.747382	11.3253	-15.8017	1.49428e-16	6.05655e-15	27.4899
CD6	1170246	-0.747265	7.98328	-19.4795	3.66863e-19	2.62598e-17	33.5973
PROSC	3400296	-0.747094	8.09498	-18.2213	2.55761e-18	1.4937e-16	31.6261
MEF2B	6020243	-0.746966	8.40046	-17.3042	1.13154e-17	5.9341e-16	30.1149
COTL1	990438	-0.7462	10.5965	-14.2809	2.49529e-15	7.78174e-14	24.6234
MOV10L1	5220632	-0.745647	8.02986	-18.5049	1.63523e-18	9.95749e-17	32.0804
BHLHB8	2490138	-0.745123	8.0285	-23.0168	2.64314e-21	3.0187e-19	38.591
EEF2	1690070	-0.743774	11.7237	-9.98852	2.68446e-11	3.73081e-10	15.1683
GCH1	2320403	-0.743689	9.16781	-16.0095	1.03405e-16	4.35607e-15	27.8646
LTBP4	1570672	-0.743352	9.32668	-10.5643	6.79201e-12	1.06294e-10	16.5671
X99384	6940068	-0.742431	10.5257	-15.2728	3.882e-16	1.44881e-14	26.5181
EGFL7	2060328	-0.742363	10.6889	-16.5866	3.79201e-17	1.75573e-15	28.8852
SIVA1	6770132	-0.742034	12.7652	-11.9252	3.11512e-13	6.3886e-12	19.7059
EG245297	1230274	-0.74182	8.8323	-11.1439	1.77717e-12	3.12579e-11	17.9322
GIT2	5890504	-0.741216	8.28254	-21.4011	2.30232e-20	2.0832e-18	36.4026
RUSC2	1190465	-0.74041	9.35377	-14.6334	1.27424e-15	4.23597e-14	25.3079
LOC100047619	4180437	-0.740373	11.4093	-15.9582	1.13197e-16	4.69923e-15	27.7725
ARHGEF3	4480468	-0.738952	9.52127	-20.1605	1.3401e-19	1.04353e-17	34.6185
PCOLCE	870670	-0.738667	8.83733	-17.8806	4.41155e-18	2.50804e-16	31.0723
TMEM205	2100678	-0.737436	9.99997	-15.4925	2.60317e-16	1.00441e-14	26.9249
USP2	6560328	-0.736436	8.87589	-20.1289	1.40336e-19	1.08621e-17	34.5718
SLC32A1	5050064	-0.73574	8.04036	-16.5059	4.35502e-17	1.97723e-15	28.7444
VWF	7510414	-0.735681	8.35772	-17.5237	7.88161e-18	4.24599e-16	30.4825
RIMS3	4570672	-0.733744	9.54638	-13.9774	4.49512e-15	1.33231e-13	24.0239
DLL1	240400	-0.733337	8.09408	-18.9687	7.96537e-19	5.23494e-17	32.8106
UPP1	4120243	-0.732674	11.789	-13.0774	2.72376e-14	6.8958e-13	22.1886
TGFBI	450133	-0.730424	9.06551	-16.5194	4.25525e-17	1.93878e-15	28.768
SNAPC4	6330161	-0.73032	9.34766	-15.3455	3.39959e-16	1.28281e-14	26.6532
SLC12A7	7550403	-0.73013	8.92236	-14.273	2.53327e-15	7.87934e-14	24.6081
SGPL1	7380138	-0.729177	8.90614	-12.2251	1.62787e-13	3.5571e-12	20.3671
2500002L14RIK	4280445	-0.729166	9.73149	-9.8496	3.76413e-11	5.10432e-10	14.8244
TEKT1	6040491	-0.728775	8.63693	-16.146	8.13463e-17	3.5132e-15	28.1087
ZC3H6	380368	-0.727461	8.6264	-11.9403	3.01406e-13	6.19619e-12	19.7395
RNF208	2570603	-0.727049	9.02516	-17.5711	7.29319e-18	3.96222e-16	30.5614
CPNE9	6400397	-0.726398	8.57712	-18.6494	1.3049e-18	8.09953e-17	32.3095
MICAL3	4200592	-0.72639	8.25202	-19.5085	3.51238e-19	2.52822e-17	33.6414
PROSAPIP1	2030279	-0.726258	8.53771	-20.0002	1.69416e-19	1.29183e-17	34.3809
SMC1B	730328	-0.725623	8.35468	-22.5875	4.635e-21	4.92172e-19	38.0236
SLC29A3	4290367	-0.724665	8.71592	-14.42	1.91116e-15	6.13122e-14	24.8951
TXNIP	6250193	-0.724521	11.8046	-14.711	1.10073e-15	3.73654e-14	25.4569
HMHA1	4850594	-0.723038	8.32633	-14.6836	1.159e-15	3.91365e-14	25.4044
HELB	6560564	-0.722331	11.0417	-13.4024	1.40697e-14	3.76221e-13	22.8616
APLP1	2030435	-0.720992	8.57772	-15.0279	6.09193e-16	2.20167e-14	26.0593
GSTA4	360348	-0.720042	10.6678	-8.70936	6.63982e-10	7.17508e-09	11.907
SMTNL2	6520056	-0.718863	9.24761	-14.1429	3.25742e-15	9.88095e-14	24.352
FEZ1	6560546	-0.717112	8.09931	-17.2628	1.21208e-17	6.27962e-16	30.045
ALG1	5860068	-0.716971	8.79509	-16.6142	3.61661e-17	1.68363e-15	28.9334
PRKCB1	3440646	-0.716271	8.33627	-16.5318	4.16597e-17	1.91166e-15	28.7895
PLEKHB1	4830494	-0.716155	8.50139	-16.4943	4.44345e-17	2.00674e-15	28.7239
DHRS7	3440639	-0.715893	8.91543	-17.9274	4.09124e-18	2.34671e-16	31.1489
FBXO27	5860022	-0.715798	8.42341	-18.5822	1.44893e-18	8.92839e-17	32.2032
LACE1	6770240	-0.713435	8.82026	-17.281	1.17592e-17	6.11694e-16	30.0758
EEF2	4560424	-0.711412	11.2156	-6.91947	8.36431e-08	6.17105e-07	7.00866
LOC100044103	4060437	-0.71133	9.79678	-23.5007	1.41897e-21	1.73634e-19	39.219
ACSL6	630286	-0.711258	8.2467	-21.7565	1.41298e-20	1.34979e-18	36.8967
RAB3IL1	4230360	-0.710728	7.7427	-19.7141	2.58466e-19	1.91406e-17	33.9525
ATP6V0D1	4540215	-0.710493	11.1066	-16.11	8.6652e-17	3.73607e-15	28.0444
1500032D16RIK	6180092	-0.710302	12.3145	-17.1383	1.49124e-17	7.60323e-16	29.8343
MTHFD2	5310376	-0.710211	8.97873	-13.5309	1.08716e-14	2.98788e-13	23.1243
RUSC2	6100471	-0.709768	9.32299	-17.0226	1.8099e-17	9.01336e-16	29.6374
AP3M2	3180475	-0.70974	8.2901	-20.0326	1.6156e-19	1.23559e-17	34.429
AZI1	5490603	-0.709397	8.89853	-15.2693	3.90643e-16	1.45483e-14	26.5117
AIG1	2570102	-0.709347	8.34375	-17.6031	6.92058e-18	3.77833e-16	30.6147
POLD2	1740670	-0.708545	10.7207	-12.8845	4.05302e-14	1.00241e-12	21.7837
1500010J02RIK	3060692	-0.706478	11.7753	-14.6492	1.2367e-15	4.1272e-14	25.3383
ITGB4	6650646	-0.705071	9.47681	-19.6035	3.04707e-19	2.21188e-17	33.7856
E2F2	770162	-0.704823	8.72442	-14.9771	6.6936e-16	2.38897e-14	25.9634
PHKG2	2810228	-0.704374	8.74642	-14.4706	1.73523e-15	5.63006e-14	24.9934
ARHGEF4	6860544	-0.703696	9.06949	-15.4841	2.64272e-16	1.01814e-14	26.9096
CBFA2T2	6290170	-0.702153	8.20236	-17.8997	4.27771e-18	2.44276e-16	31.1036
UNC119B	6550392	-0.698913	9.68831	-18.8745	9.20685e-19	5.92954e-17	32.6636
UNC84A	3780139	-0.698822	10.5747	-12.9362	3.6423e-14	9.06062e-13	21.8925
MSI2	1570014	-0.698759	8.9866	-14.7124	1.09784e-15	3.73211e-14	25.4596
SORD	5720014	-0.697975	8.5439	-13.3421	1.5892e-14	4.21006e-13	22.7375
QPRT	110240	-0.697884	9.31662	-14.4148	1.93018e-15	6.17683e-14	24.885
TMEM143	1090739	-0.69664	8.41456	-14.2986	2.41187e-15	7.55828e-14	24.6581
NPTX2	3120497	-0.695973	8.76156	-16.9638	1.99781e-17	9.89166e-16	29.537
BTBD14A	6620255	-0.695658	8.75955	-13.8449	5.82957e-15	1.6794e-13	23.7591
CSNK1E	1660474	-0.695615	11.4495	-12.2774	1.45524e-13	3.22651e-12	20.4813
BTG1	6480703	-0.695424	11.0264	-14.44	1.83967e-15	5.93149e-14	24.9339
ATP12A	2760681	-0.694549	8.15593	-20.5872	7.23688e-20	5.90368e-18	35.2429
LRRC8D	3830021	-0.692561	10.4876	-13.9511	4.7324e-15	1.38981e-13	23.9715
FBLN1	2690070	-0.692416	11.2351	-13.1855	2.18359e-14	5.6168e-13	22.4138
PHC1	3400019	-0.692097	11.0499	-10.0083	2.55914e-11	3.57209e-10	15.217
1500010J02RIK	6590441	-0.691304	9.69309	-19.253	5.16274e-19	3.55676e-17	33.2507
SLC31A1	4590739	-0.691113	9.98109	-14.8392	8.65465e-16	3.02995e-14	25.7018
NTHL1	6860678	-0.690091	9.37043	-12.9227	3.74542e-14	9.29913e-13	21.8641
1500032D16RIK	450161	-0.690087	12.1058	-12.8029	4.801e-14	1.16803e-12	21.6111
GOLGA7	4200731	-0.689251	9.47596	-13.5727	9.99837e-15	2.76267e-13	23.2096
PLD3	1500722	-0.68784	8.58795	-13.2649	1.85828e-14	4.85286e-13	22.5781
EEF2	2350484	-0.687137	10.9304	-9.61188	6.75195e-11	8.75404e-10	14.2301
DEFB42	1240168	-0.687131	7.85202	-19.6317	2.92176e-19	2.13905e-17	33.8282
TMEM184B	3830612	-0.686261	11.777	-13.3465	1.57511e-14	4.18056e-13	22.7466
GFER	2650300	-0.68608	12.3407	-14.2858	2.472e-15	7.71848e-14	24.633
WFDC2	70601	-0.685876	12.1141	-16.3699	5.50809e-17	2.44881e-15	28.5054
ATP6V0B	870386	-0.684779	10.5325	-12.7859	4.97437e-14	1.20364e-12	21.575
BCL11B	6110008	-0.683886	7.97806	-16.5232	4.22791e-17	1.93663e-15	28.7745
AA407659	830093	-0.683832	10.7378	-15.0272	6.10027e-16	2.20167e-14	26.058
ADAMTSL4	130192	-0.680903	8.17772	-21.619	1.70535e-20	1.58777e-18	36.7064
DAP3	6060497	-0.680086	9.83599	-8.90753	3.98307e-10	4.46761e-09	12.426
PDXP	6290427	-0.674605	9.43087	-15.1795	4.60627e-16	1.69824e-14	26.344
CLDN4	5560138	-0.672651	11.6538	-13.639	8.76196e-15	2.44735e-13	23.344
LAMP2	5270358	-0.671801	8.91355	-16.4382	4.89442e-17	2.18734e-15	28.6256
DNAJC6	6940537	-0.671541	9.53066	-11.7361	4.71545e-13	9.22871e-12	19.2836
TMEM16J	2600070	-0.670663	9.34372	-13.5039	1.1474e-14	3.13334e-13	23.0693
ATP2A3	60288	-0.670436	8.16987	-16.4389	4.88889e-17	2.18734e-15	28.6267
ABCG1	6840326	-0.670164	8.01855	-15.6416	1.98967e-16	7.86593e-15	27.1985
UBE2O	4290647	-0.669418	11.3554	-14.3695	2.10486e-15	6.66161e-14	24.7967
ALG3	3370671	-0.668605	8.92387	-13.1922	2.15421e-14	5.55791e-13	22.4276
PLXDC1	2450500	-0.668069	8.87944	-10.1886	1.65693e-11	2.39068e-10	15.6593
CTSA	520608	-0.667944	8.50353	-13.3759	1.48414e-14	3.95623e-13	22.8072
EXDL2	3360279	-0.66787	9.88012	-14.9097	7.58709e-16	2.68178e-14	25.8359
LSG1	1510286	-0.666675	9.92837	-9.07292	2.61026e-10	3.03237e-09	12.8554
NXT2	2680754	-0.666467	10.0253	-12.8653	4.21734e-14	1.03706e-12	21.7432
GCDH	4540273	-0.666291	9.65691	-16.5845	3.80515e-17	1.75865e-15	28.8817
IHPK1	6980544	-0.664762	9.90952	-15.3811	3.18614e-16	1.20758e-14	26.7192
DPM3	1740767	-0.664519	10.5191	-12.1555	1.89085e-13	4.07628e-12	20.2145
DBP	3180750	-0.663688	9.69893	-18.3889	1.96228e-18	1.16724e-16	31.8952
RABAC1	610379	-0.66325	10.6031	-8.64735	7.79936e-10	8.30241e-09	11.7436
TTYH2	7400301	-0.662728	8.55147	-12.1191	2.04517e-13	4.35776e-12	20.1346
LOC100047200	6510162	-0.662525	9.40508	-12.3499	1.24641e-13	2.78999e-12	20.6391
BET1L	7000333	-0.66243	9.36429	-13.9526	4.7182e-15	1.38723e-13	23.9746
GSTP1	1510035	-0.662265	10.5412	-9.572	7.45278e-11	9.55659e-10	14.1296
GNPDA1	6130551	-0.662132	9.21485	-12.3579	1.22531e-13	2.74754e-12	20.6565
SARS	3840377	-0.661134	9.80044	-13.3382	1.60178e-14	4.23903e-13	22.7294
GTSF1L	2760470	-0.661028	9.74157	-15.0475	5.87447e-16	2.13215e-14	26.0964
THY1	7040201	-0.660713	8.59848	-17.7196	5.72454e-18	3.18406e-16	30.8075
STAT4	5560066	-0.660236	8.31743	-17.5106	8.05219e-18	4.31683e-16	30.4608
CHCHD5	6840551	-0.659305	9.25994	-13.9268	4.96328e-15	1.45264e-13	23.923
SLC29A4	1030482	-0.658371	8.79872	-12.8204	4.62983e-14	1.12877e-12	21.6481
ZFYVE21	4900484	-0.658161	11.5606	-14.4085	1.95348e-15	6.2281e-14	24.8728
CKMT1	4610674	-0.657218	10.1066	-14.9569	6.94954e-16	2.47687e-14	25.9252
CBLN1	4060072	-0.656974	8.52757	-17.0504	1.72725e-17	8.70298e-16	29.6849
HNRPA1	4810338	-0.656391	8.47818	-11.3281	1.17079e-12	2.1247e-11	18.3573
LIPH	2230379	-0.655918	8.82665	-10.0855	2.1233e-11	3.01117e-10	15.4069
CBS	430500	-0.655566	8.213	-18.848	9.59052e-19	6.13054e-17	32.6221
ALG3	70603	-0.655051	8.91449	-11.0609	2.14795e-12	3.72944e-11	17.7393
LPIN1	3890609	-0.654857	8.25991	-18.8405	9.70303e-19	6.17175e-17	32.6103
MYO1F	4860719	-0.654466	7.89388	-14.6561	1.2208e-15	4.10078e-14	25.3515
9630058J23RIK	2100309	-0.654377	8.4109	-22.9014	3.07097e-21	3.41622e-19	38.4395
STRA13	3310332	-0.653845	7.90888	-20.3679	9.91971e-20	7.86749e-18	34.9234
DMN	1740364	-0.653807	8.45285	-18.637	1.33032e-18	8.2374e-17	32.2899
CDH3	4200093	-0.652514	9.11637	-15.6727	1.8819e-16	7.48595e-15	27.2552
GDPD5	2260746	-0.651928	8.4468	-16.5215	4.23997e-17	1.93703e-15	28.7716
TEX14	5900541	-0.651736	8.66623	-16.5011	4.39117e-17	1.98662e-15	28.736
9430015G10RIK	2940564	-0.651494	9.58227	-11.981	2.75841e-13	5.69797e-12	19.8298
HRBL	60403	-0.651339	9.88658	-20.7821	5.4817e-20	4.66435e-18	35.5243
VKORC1	6420465	-0.6512	10.4436	-12.0266	2.49818e-13	5.19804e-12	19.9308
ARL3	2450463	-0.649276	9.89885	-12.2305	1.60918e-13	3.52524e-12	20.3789
TSC22D1	6040292	-0.649251	9.59598	-10.6299	5.82352e-12	9.25461e-11	16.7237
HELB	4200224	-0.648372	10.4231	-13.5589	1.02784e-14	2.82788e-13	23.1814
CACNA1H	4050026	-0.647911	8.63176	-19.4196	4.01451e-19	2.84975e-17	33.5059
4833426J09RIK	5080450	-0.647615	10.3165	-13.5648	1.01579e-14	2.80072e-13	23.1934
HSD3B7	2470242	-0.647476	9.76359	-13.8676	5.57451e-15	1.60953e-13	23.8047
GUCA1A	1710577	-0.647306	9.16422	-14.4356	1.85494e-15	5.97324e-14	24.9255
DKK3	3180682	-0.645189	8.93172	-15.5028	2.55485e-16	9.90489e-15	26.944
PATL1	360215	-0.645119	9.86411	-10.1607	1.77178e-11	2.54925e-10	15.5911
TMEM143	1170196	-0.644573	8.66077	-14.4171	1.92161e-15	6.15705e-14	24.8895
ULK1	6330736	-0.643889	9.76959	-11.564	6.90331e-13	1.30533e-11	18.8953
DPP4	3060546	-0.643231	8.05736	-20.1659	1.32963e-19	1.03852e-17	34.6265
MGMT	3890072	-0.642906	8.47509	-10.6763	5.22396e-12	8.42159e-11	16.8343
SLC6A9	5130687	-0.642721	8.37699	-17.6606	6.30176e-18	3.49755e-16	30.7099
PIF1	6940411	-0.64257	10.141	-13.5932	9.59831e-15	2.66071e-13	23.2512
HSPA9	1190673	-0.641441	12.1483	-15.6282	2.03823e-16	8.02088e-15	27.174
1190003J15RIK	6660475	-0.641178	10.0345	-10.4209	9.52511e-12	1.43811e-10	16.2228
LUC7L	3890192	-0.641134	9.07421	-11.6741	5.40802e-13	1.04484e-11	19.144
LAMP2	6330561	-0.640687	9.25665	-15.2806	3.82663e-16	1.43134e-14	26.5327
GADD45G	4070142	-0.639977	10.4141	-16.5018	4.38655e-17	1.98662e-15	28.737
ELMO1	6760228	-0.639728	8.89565	-16.7566	2.83657e-17	1.34984e-15	29.1805
AURKC	7050059	-0.639632	8.06353	-12.9677	3.41315e-14	8.54019e-13	21.9587
FOXN4	60136	-0.639433	8.03936	-17.1207	1.53562e-17	7.7986e-16	29.8045
PTDSS2	630017	-0.639347	10.2249	-13.334	1.61543e-14	4.27076e-13	22.7208
A530050D06RIK	1470397	-0.639339	8.4287	-15.7657	1.59354e-16	6.40832e-15	27.4245
GTF3A	3940605	-0.638542	10.4534	-13.4989	1.15901e-14	3.16169e-13	23.0591
LOC245128	1030551	-0.637911	8.55739	-16.6413	3.45291e-17	1.61033e-15	28.9805
GTF2H1	5890605	-0.637669	10.8784	-14.3824	2.0536e-15	6.52305e-14	24.8218
CDS1	6270528	-0.637297	9.00921	-13.0983	2.60983e-14	6.61389e-13	22.2321
VEGFA	5860358	-0.637229	10.0783	-10.4278	9.37028e-12	1.41974e-10	16.2395
CORT	7560377	-0.636786	8.30287	-16.1005	8.8109e-17	3.79253e-15	28.0275
TMEM51	2750594	-0.636061	10.2423	-16.8821	2.29309e-17	1.12026e-15	29.3968
AI450540	2470609	-0.635042	9.91475	-16.762	2.81085e-17	1.34008e-15	29.1897
BC004728	3610025	-0.63476	10.4087	-12.7754	5.08397e-14	1.22669e-12	21.5528
CDCA2	1820274	-0.633058	11.4483	-15.0095	6.30292e-16	2.26081e-14	26.0247
RYR1	1110687	-0.632981	8.23045	-14.4446	1.82354e-15	5.88688e-14	24.9429
RCCD1	1030630	-0.632698	9.33886	-14.837	8.68999e-16	3.03819e-14	25.6977
MTAP7	3140603	-0.630778	9.04384	-15.6423	1.98724e-16	7.86593e-15	27.1997
KRT42	4120348	-0.629959	9.52157	-17.0479	1.73453e-17	8.72255e-16	29.6807
DIDO1	7400315	-0.629721	8.57715	-13.8729	5.51653e-15	1.59458e-13	23.8153
E2F2	6550164	-0.629445	8.69319	-13.0082	3.13988e-14	7.88715e-13	22.0437
SLC25A36	2900041	-0.629192	10.2729	-9.4419	1.03005e-10	1.28803e-09	13.8006
DBT	7150014	-0.626879	9.38645	-11.864	3.56062e-13	7.22156e-12	19.5698
TIAM1	5270452	-0.626775	10.1076	-12.8456	4.39398e-14	1.07844e-12	21.7014
CHKB	7650167	-0.625846	9.54362	-10.9239	2.94158e-12	4.96647e-11	17.4191
TCL1	1990484	-0.625712	10.2936	-15.0855	5.47706e-16	1.99637e-14	26.1677
4930432K21RIK	4070086	-0.625263	8.1094	-20.0771	1.51369e-19	1.16111e-17	34.495
ARNT	7510711	-0.62509	8.48495	-14.0011	4.29186e-15	1.27944e-13	24.0711
LOC100045019	3390241	-0.625057	8.28581	-18.3696	2.02295e-18	1.19778e-16	31.8643
PPFIBP2	4850097	-0.624847	7.9535	-14.1936	2.95277e-15	9.02228e-14	24.452
BCAT2	7200324	-0.624658	9.66287	-9.05797	2.71151e-10	3.13863e-09	12.8167
MCL1	60048	-0.624475	12.246	-9.09236	2.48439e-10	2.89293e-09	12.9056
ANKRD47	6510397	-0.62373	10.221	-13.0164	3.0869e-14	7.76165e-13	22.0611
ATG12	6130424	-0.62339	10.4022	-16.0842	9.0667e-17	3.8896e-15	27.9983
CUTA	4540632	-0.62337	10.9938	-11.4688	8.53643e-13	1.58498e-11	18.6791
ENPP4	5490138	-0.622843	8.09841	-19.2948	4.84625e-19	3.37491e-17	33.3149
ATP1A1	5290630	-0.622488	12.6831	-14.5414	1.51669e-15	4.97121e-14	25.1305
FKBP5	4850176	-0.621992	9.33089	-12.61	7.1874e-14	1.68979e-12	21.2
GLS2	3130112	-0.621299	9.01501	-15.9302	1.18942e-16	4.90603e-15	27.7221
CALR	650291	-0.621096	9.84999	-5.0158	1.95932e-05	9.5843e-05	1.53454
IMPACT	1780132	-0.620281	11.0102	-15.2824	3.81436e-16	1.42883e-14	26.536
ELA2A	3450347	-0.620192	8.2212	-14.7922	9.45045e-16	3.27289e-14	25.6122
PAK4	3610475	-0.619979	10.6435	-10.7742	4.15899e-12	6.81592e-11	17.0664
AI662250	1070156	-0.619746	9.05815	-15.8429	1.38861e-16	5.65502e-15	27.5646
WHDC1	4040639	-0.619581	8.34531	-16.0259	1.00453e-16	4.25261e-15	27.8941
HAGH	2600541	-0.618803	9.20115	-10.2289	1.50445e-11	2.18418e-10	15.7576
SNAI3	870072	-0.618637	9.16735	-11.1895	1.60215e-12	2.83934e-11	18.0378
COBL	50292	-0.618585	8.73281	-15.199	4.44363e-16	1.64063e-14	26.3806
ENPP5	4850082	-0.618585	9.13194	-11.8233	3.89286e-13	7.79087e-12	19.4789
TCL1	2680438	-0.618203	8.68405	-14.1262	3.36452e-15	1.01715e-13	24.319
BACH1	1990487	-0.617802	8.64076	-13.2187	2.0409e-14	5.28148e-13	22.4826
ASNA1	3140338	-0.617497	11.0112	-13.2533	1.90238e-14	4.95256e-13	22.5542
TMEM107	6550768	-0.616897	9.30266	-12.2926	1.40873e-13	3.13421e-12	20.5144
PPP1R3C	4900438	-0.614761	8.4927	-15.9333	1.18309e-16	4.88775e-15	27.7276
UQCRC1	3610040	-0.614442	11.2934	-13.9819	4.45518e-15	1.32199e-13	24.033
PIPOX	3060487	-0.614247	8.23168	-12.5828	7.61109e-14	1.77964e-12	21.1417
CLK4	7100519	-0.614056	9.13408	-11.7756	4.32307e-13	8.54537e-12	19.3721
SLC9A1	3940097	-0.613729	9.66078	-11.1166	1.89124e-12	3.30607e-11	17.8689
GP38	1340446	-0.613558	12.1016	-11.6572	5.6144e-13	1.08151e-11	19.1059
FVT1	5820561	-0.61347	8.9014	-12.2039	1.70367e-13	3.70695e-12	20.3207
GYLTL1B	5860689	-0.612971	9.04053	-13.7721	6.72839e-15	1.92538e-13	23.6131
2700038C09RIK	360603	-0.612732	9.04052	-8.7176	6.49965e-10	7.04138e-09	11.9287
POLRMT	7380041	-0.612668	11.032	-12.8568	4.29303e-14	1.05466e-12	21.725
KCTD19	730228	-0.611095	8.02436	-14.7531	1.01688e-15	3.4934e-14	25.5376
NDRL	3890022	-0.610297	8.52042	-12.0759	2.24531e-13	4.74488e-12	20.0395
CENPM	4570440	-0.610045	8.80608	-12.0649	2.29939e-13	4.83531e-12	20.0153
TOB1	4250131	-0.609966	8.47256	-13.7119	7.57968e-15	2.1451e-13	23.4917
ETFB	6580411	-0.607941	10.7288	-6.73783	1.39381e-07	9.87778e-07	6.49333
LAG3	130608	-0.607807	8.0733	-15.7297	1.69926e-16	6.79094e-15	27.3591
LOC675228	6650301	-0.607786	11.9835	-11.8083	4.02366e-13	8.00278e-12	19.4452
NAPSA	380369	-0.6075	8.03718	-15.0158	6.23054e-16	2.23925e-14	26.0364
RABGEF1	6020730	-0.607079	9.75878	-10.0753	2.17617e-11	3.08254e-10	15.3819
CD2	60221	-0.607057	7.94843	-15.4756	2.68403e-16	1.03096e-14	26.8938
ATP6V0D1	5360047	-0.606601	10.4815	-15.8709	1.32134e-16	5.40677e-15	27.6151
4930570C03RIK	270209	-0.606581	9.05069	-20.1392	1.38243e-19	1.07324e-17	34.587
CPN1	5290278	-0.604318	7.90175	-17.8081	4.95972e-18	2.79496e-16	30.9533
RENBP	5900450	-0.604314	10.4402	-11.9689	2.83214e-13	5.84089e-12	19.803
TTYH2	2260528	-0.604154	8.60219	-11.7759	4.32042e-13	8.54537e-12	19.3727
ASH2L	1740356	-0.603221	10.8499	-11.7184	4.9032e-13	9.56701e-12	19.2438
YBX2	2490349	-0.603022	8.83869	-11.8417	3.73899e-13	7.52395e-12	19.52
SOX2	630427	-0.60205	9.82802	-9.80808	4.16639e-11	5.61425e-10	14.7211
COQ9	7400014	-0.601832	8.97535	-14.3102	2.35867e-15	7.40058e-14	24.6808
FBXO15	2630446	-0.601756	11.5573	-10.4336	9.24363e-12	1.40303e-10	16.2533
JAKMIP1	4210706	-0.601323	9.20109	-14.0236	4.10727e-15	1.23156e-13	24.1158
D630023F18RIK	2570053	-0.601262	8.9029	-12.7351	5.52986e-14	1.32433e-12	21.4671
IMMP2L	7210129	-0.600922	9.27443	-13.2379	1.96295e-14	5.10029e-13	22.5223
EEF1B2	5050056	-0.60077	12.1456	-10.4836	8.21281e-12	1.2604e-10	16.3737
RNF10	510341	-0.600142	12.0758	-13.9834	4.44283e-15	1.31985e-13	24.0358
EXOC4	4490315	-0.599363	9.62839	-9.7564	4.72899e-11	6.29968e-10	14.5923
PTPRS	4390639	-0.597778	11.466	-12.4979	9.10428e-14	2.09447e-12	20.9591
ATP6AP2	5360338	-0.596456	9.27709	-9.49626	8.99532e-11	1.13477e-09	13.9383
MMP17	3440053	-0.596369	9.3034	-10.7861	4.04612e-12	6.66067e-11	17.0944
BC031575	2940253	-0.596159	8.40755	-13.2528	1.90416e-14	4.95256e-13	22.5533
MEF2B	7400402	-0.595497	8.02557	-16.855	2.40073e-17	1.1684e-15	29.3501
AS3MT	840437	-0.595277	7.95862	-14.5397	1.52149e-15	4.98059e-14	25.1273
RASL11B	150372	-0.594401	9.43304	-16.6772	3.24763e-17	1.52568e-15	29.0428
TBL2	6380500	-0.59363	10.2124	-12.3963	1.12923e-13	2.55213e-12	20.7397
ATG9B	3140682	-0.593389	8.57747	-13.3055	1.7111e-14	4.51439e-13	22.6622
EXDL2	5360364	-0.593353	9.71677	-13.6198	9.10266e-15	2.53425e-13	23.3052
AI467606	380670	-0.592774	9.2537	-12.3656	1.20551e-13	2.7055e-12	20.6731
GRIT	2570523	-0.592512	8.89586	-10.4572	8.74168e-12	1.33473e-10	16.3102
SAP30L	6550608	-0.592325	11.3937	-15.0216	6.1634e-16	2.22111e-14	26.0475
SLC24A6	3450102	-0.591007	10.0285	-14.2384	2.70787e-15	8.36346e-14	24.5402
BC034076	5670612	-0.590903	7.94325	-15.4445	2.83964e-16	1.08155e-14	26.8364
TRIT1	3170102	-0.590745	9.02702	-10.5066	7.78047e-12	1.20009e-10	16.4287
CENPM	4120452	-0.590722	8.97904	-13.7147	7.53895e-15	2.13593e-13	23.4972
STARD5	270228	-0.59067	8.58997	-14.8012	9.29234e-16	3.23119e-14	25.6294
CDYL2	1850241	-0.590378	8.37451	-11.4419	9.06665e-13	1.67375e-11	18.6177
TEKT1	6770376	-0.590039	8.55723	-14.3368	2.2413e-15	7.05817e-14	24.7328
LOC676420	1190377	-0.588904	8.44407	-16.3268	5.93555e-17	2.61268e-15	28.4294
SATB1	70386	-0.588733	9.53501	-12.6335	6.84135e-14	1.61434e-12	21.2503
AKP2	7200717	-0.588545	9.9019	-10.524	7.46679e-12	1.15448e-10	16.4706
4930504E06RIK	6650131	-0.587869	10.3347	-11.7367	4.70956e-13	9.2242e-12	19.2849
ATP6AP2	5570068	-0.587323	9.24241	-15.668	1.89785e-16	7.53771e-15	27.2466
CCAR1	240035	-0.586933	9.707	-16.0775	9.1731e-17	3.92869e-15	27.9865
DSCR1L2	1570725	-0.58688	9.98483	-12.1691	1.83613e-13	3.97498e-12	20.2445
ATPBD1C	4570743	-0.585991	9.90167	-8.97756	3.32902e-10	3.78857e-09	12.6083
CALML4	4850754	-0.584742	8.83854	-11.6659	5.50712e-13	1.06244e-11	19.1255
NDG2	4040435	-0.584589	14.1295	-10.7791	4.11224e-12	6.76086e-11	17.0779
2410116G06RIK	3060577	-0.583552	10.7328	-13.2531	1.90301e-14	4.95256e-13	22.5539
POLR2E	3930086	-0.581622	10.0564	-6.21687	6.12526e-07	3.88069e-06	5.00226
EXDL2	1240392	-0.580981	9.80555	-12.1526	1.90266e-13	4.09486e-12	20.2082
BIRC2	4070184	-0.580776	10.1366	-13.3017	1.72437e-14	4.53543e-13	22.6543
ATMIN	4050360	-0.580395	10.3493	-12.1082	2.09384e-13	4.45409e-12	20.1107
TFDP2	3130040	-0.58018	8.80614	-14.2166	2.82466e-15	8.69284e-14	24.4972
ALOX12B	50196	-0.579581	7.85622	-18.6689	1.26578e-18	7.87571e-17	32.3404
CBS	6380707	-0.57957	8.21625	-11.2434	1.41791e-12	2.54087e-11	18.1622
TNRC6C	2260332	-0.578535	8.74094	-14.5516	1.48761e-15	4.88838e-14	25.1502
1810015C04RIK	360373	-0.578104	9.54818	-11.3905	1.01747e-12	1.86623e-11	18.5002
XBP1	3450100	-0.577199	10.9035	-12.7811	5.02461e-14	1.21351e-12	21.5647
ATOX1	5960192	-0.576685	11.242	-6.13898	7.65591e-07	4.75777e-06	4.778
ETFB	4260050	-0.576437	10.5618	-8.27791	2.05581e-09	2.01789e-08	10.7599
VDAC1	2100392	-0.576085	10.0852	-12.2694	1.48029e-13	3.27432e-12	20.4639
LOC100044566	450300	-0.575703	8.33052	-12.3075	1.3647e-13	3.04153e-12	20.5468
OTUB2	4880673	-0.575157	8.24736	-12.1577	1.88199e-13	4.06058e-12	20.2193
SYF2	3360132	-0.575065	10.3469	-12.9024	3.90563e-14	9.68755e-13	21.8214
SNTB2	5570091	-0.574484	8.3365	-15.1717	4.67223e-16	1.71518e-14	26.3295
MTSS1	6900133	-0.57429	8.63197	-15.7662	1.59192e-16	6.40832e-15	27.4255
3010026O09RIK	620484	-0.574179	9.30119	-14.108	3.48493e-15	1.04985e-13	24.2832
SEC16A	870161	-0.574006	10.2718	-10.7769	4.13259e-12	6.7813e-11	17.0729
CYP4F13	510669	-0.573492	9.34101	-9.77938	4.46984e-11	5.9886e-10	14.6496
TBC1D20	5960438	-0.573188	9.2585	-11.8151	3.96371e-13	7.9019e-12	19.4605
PITPNC1	460364	-0.572494	8.37392	-15.4434	2.84511e-16	1.08155e-14	26.8345
SLC25A39	2750753	-0.572311	9.51473	-8.14118	2.95575e-09	2.82147e-08	10.3917
OLFR985	2630121	-0.572201	8.23437	-13.7099	7.61093e-15	2.14921e-13	23.4875
SLC34A3	6060386	-0.571841	8.03065	-11.9983	2.6567e-13	5.49672e-12	19.8681
TBX3	2970687	-0.571802	8.91833	-12.6254	6.95826e-14	1.63892e-12	21.233
TMEM41A	6940224	-0.571424	9.95285	-14.4586	1.77558e-15	5.74647e-14	24.97
2600009E05RIK	4560470	-0.570963	10.7146	-15.5027	2.55553e-16	9.90489e-15	26.9437
DIS3L	2350170	-0.570545	9.0746	-12.9595	3.47135e-14	8.65827e-13	21.9415
TMC6	7570475	-0.570488	8.97098	-13.922	5.01029e-15	1.46306e-13	23.9134
ATP6V0D1	770014	-0.570137	9.75929	-12.7206	5.70034e-14	1.36389e-12	21.4362
9630015D15RIK	2630086	-0.570086	9.17368	-14.2108	2.85599e-15	8.75781e-14	24.4859
GPT2	1340026	-0.570012	8.73328	-14.7777	9.71037e-16	3.35386e-14	25.5846
PYGL	1030142	-0.569793	8.75238	-12.2455	1.55813e-13	3.43096e-12	20.4117
CPSF3L	5560739	-0.569679	9.37492	-9.34406	1.31576e-10	1.61236e-09	13.5517
GNPDA1	1050360	-0.569663	10.9144	-15.4999	2.56854e-16	9.94033e-15	26.9386
HBP1	5360689	-0.569473	11.3602	-11.452	8.86375e-13	1.63983e-11	18.6407
DALRD3	5310397	-0.568724	8.69904	-9.77357	4.53396e-11	6.06502e-10	14.6351
COX10	4150196	-0.568477	10.7079	-10.7588	4.31063e-12	7.05095e-11	17.0299
PLXDC1	7570619	-0.568056	8.1955	-16.231	7.01167e-17	3.04871e-15	28.2599
BC021614	4290072	-0.567877	7.94356	-16.6094	3.64618e-17	1.69432e-15	28.9251
EMID2	780491	-0.567855	8.053	-14.7968	9.36891e-16	3.24903e-14	25.6211
PIWIL2	6020187	-0.567394	8.23405	-16.6562	3.36593e-17	1.57549e-15	29.0064
CDC7	110259	-0.567296	10.6767	-12.7403	5.47088e-14	1.31265e-12	21.478
ATP6V0D1	6290673	-0.566061	9.65729	-10.0751	2.17722e-11	3.08254e-10	15.3814
TMC6	7100300	-0.566027	9.01207	-13.7647	6.8285e-15	1.95186e-13	23.598
LUC7L	4780445	-0.566	10.4631	-7.73934	8.70782e-09	7.65008e-08	9.29663
SLC46A3	5560711	-0.565768	8.93255	-13.3872	1.45096e-14	3.87179e-13	22.8302
IFT172	3400367	-0.56562	9.54691	-11.527	7.49744e-13	1.40526e-11	18.8113
LOC100048589	3310091	-0.565215	10.6175	-10.4213	9.51737e-12	1.43779e-10	16.2236
MYBL2	3060477	-0.565209	11.6537	-11.8785	3.44927e-13	7.02344e-12	19.6021
1810027O10RIK	4560148	-0.565194	12.261	-10.7869	4.03804e-12	6.65163e-11	17.0965
MDM2	670068	-0.564934	11.0408	-11.4261	9.3943e-13	1.72679e-11	18.5815
CSNK1D	5550360	-0.564639	10.9021	-10.961	2.70104e-12	4.58445e-11	17.5059
C230071H18RIK	4920600	-0.564004	8.19531	-10.8483	3.50278e-12	5.82218e-11	17.2413
SDC4	1470121	-0.563746	9.58169	-6.92528	8.22921e-08	6.08185e-07	7.0251
FNBP1	3940471	-0.563182	7.96514	-16.8605	2.37842e-17	1.15974e-15	29.3596
GARS	1230632	-0.562885	13.488	-12.0296	2.4823e-13	5.16919e-12	19.9373
RANGRF	670253	-0.562793	10.2132	-9.06834	2.64091e-10	3.06382e-09	12.8435
KLHDC9	5050138	-0.562738	8.23771	-16.2716	6.53374e-17	2.85055e-15	28.3317
TTC29	1570767	-0.562537	8.07468	-14.3156	2.3341e-15	7.34142e-14	24.6915
B930076A02	7570500	-0.562525	8.19179	-13.123	2.48074e-14	6.3054e-13	22.2838
SENP3	3990215	-0.562219	10.672	-9.32347	1.38557e-10	1.69225e-09	13.4991
PLCG2	1940255	-0.562213	9.85602	-13.4426	1.29767e-14	3.49175e-13	22.9439
BC052484	1690184	-0.562196	7.93215	-14.5208	1.5772e-15	5.14332e-14	25.0907
RMND1	1170022	-0.561642	9.46632	-13.4056	1.39802e-14	3.74219e-13	22.8681
CLN3	5260386	-0.561621	9.72978	-8.05287	3.74164e-09	3.49759e-08	10.1526
RDM1	2340167	-0.561543	11.3993	-11.8179	3.93961e-13	7.85995e-12	19.4667
NME4	7160349	-0.561399	9.93787	-11.4972	8.01175e-13	1.49838e-11	18.7437
SI	4920575	-0.561279	8.69135	-10.8642	3.37576e-12	5.62926e-11	17.2789
TCP11	3390364	-0.560156	7.96677	-18.8426	9.6713e-19	6.16684e-17	32.6136
SH3GLB2	5490408	-0.560104	9.96259	-13.1998	2.12088e-14	5.48292e-13	22.4435
MTMR3	1570497	-0.559812	8.35778	-16.3449	5.752e-17	2.54405e-15	28.4613
DPPA4	5720326	-0.559517	12.4837	-8.86697	4.42042e-10	4.93019e-09	12.3202
UCHL1	1660215	-0.559328	8.75927	-11.2904	1.27485e-12	2.30541e-11	18.2705
SERPING1	2000373	-0.559065	8.88788	-12.6278	6.92305e-14	1.63213e-12	21.2382
2310079N02RIK	7150349	-0.558455	9.82132	-15.996	1.05888e-16	4.43162e-15	27.8404
FDXR	5820647	-0.558299	8.3835	-13.1244	2.47395e-14	6.30061e-13	22.2866
ATP9A	670414	-0.558042	8.11423	-14.2327	2.73774e-15	8.44559e-14	24.529
RYR1	4220364	-0.557871	8.18567	-12.45	1.00756e-13	2.29737e-12	20.8559
SLC4A3	1820538	-0.557396	8.4666	-12.5828	7.61045e-14	1.77964e-12	21.1417
GDPD1	4280274	-0.556958	8.53274	-10.8166	3.76946e-12	6.22519e-11	17.1665
TMC6	5490079	-0.556812	8.91785	-13.445	1.29152e-14	3.48251e-13	22.9488
B230373P09RIK	5220475	-0.556616	8.47732	-14.251	2.64321e-15	8.18153e-14	24.5648
RBM38	830482	-0.555687	9.23492	-13.9767	4.50132e-15	1.33261e-13	24.0225
4930539E08RIK	990112	-0.555647	8.22123	-13.6964	7.81696e-15	2.20497e-13	23.4603
GLB1	3140047	-0.555476	10.3319	-9.87644	3.52545e-11	4.80602e-10	14.891
SMOX	1660367	-0.555158	8.58808	-9.5623	7.63412e-11	9.76602e-10	14.1052
FARS2	4220634	-0.554791	10.0477	-11.9188	3.15883e-13	6.47308e-12	19.6917
TMPRSS13	2060364	-0.554655	8.14247	-14.1423	3.26071e-15	9.88095e-14	24.3509
ULK1	6290079	-0.553925	9.36362	-10.3797	1.05036e-11	1.57199e-10	16.1233
GNL3	7550554	-0.553806	9.94452	-9.41077	1.11334e-10	1.38343e-09	13.7215
ATP6AP1	6550689	-0.552943	11.2545	-11.7159	4.93043e-13	9.61284e-12	19.2382
ODF2	5870612	-0.552873	8.82848	-11.992	2.6931e-13	5.56754e-12	19.8542
MDK	5340072	-0.551461	8.34439	-12.2792	1.44969e-13	3.21699e-12	20.4852
MDM2	3310243	-0.551298	11.765	-10.0711	2.19817e-11	3.10877e-10	15.3717
ARC	3060180	-0.550868	8.25288	-13.1073	2.56175e-14	6.49846e-13	22.2511
1520401A03RIK	380561	-0.550234	8.1912	-14.6265	1.29078e-15	4.28544e-14	25.2947
PRMT7	6250072	-0.549941	9.1326	-12.111	2.08144e-13	4.43138e-12	20.1167
TXNDC13	1050719	-0.54982	9.68949	-11.8388	3.76294e-13	7.55441e-12	19.5135
CHD5	1070133	-0.54976	7.99057	-18.4737	1.71732e-18	1.03591e-16	32.0306
D330028D13RIK	270403	-0.549182	8.77551	-10.608	6.12972e-12	9.66946e-11	16.6715
HEBP1	6510487	-0.549106	9.53357	-11.4656	8.59854e-13	1.5942e-11	18.6717
RB1	2480048	-0.548335	8.5555	-13.9907	4.37977e-15	1.30263e-13	24.0504
TMCO6	5960332	-0.548256	9.23751	-10.1543	1.79905e-11	2.58557e-10	15.5756
PCGF1	1510504	-0.548194	9.70703	-14.6123	1.32604e-15	4.3968e-14	25.2673
TRIB3	4200170	-0.547923	7.86414	-12.8272	4.56519e-14	1.11725e-12	21.6624
HIBADH	770593	-0.546569	12.4156	-11.6154	6.1588e-13	1.1758e-11	19.0116
TMEM48	4570669	-0.546272	10.6509	-9.15735	2.1067e-10	2.48227e-09	13.0732
NARS	6350386	-0.545979	9.85	-10.2717	1.35822e-11	1.98759e-10	15.8616
CCDC117	4780446	-0.545661	9.69847	-11.6408	5.82087e-13	1.11709e-11	19.0691
D930001I22RIK	7210082	-0.544873	8.67687	-14.4561	1.784e-15	5.76647e-14	24.9652
NUDT8	5340463	-0.54467	8.88493	-13.7892	6.50554e-15	1.86577e-13	23.6474
2600009E05RIK	6660398	-0.543956	11.0094	-11.7149	4.94169e-13	9.62749e-12	19.2359
PANK4	1740500	-0.543678	10.4106	-12.4193	1.07535e-13	2.44542e-12	20.7895
EG433224	1470519	-0.543672	9.44721	-11.5454	7.19574e-13	1.35365e-11	18.8531
CRCP	5700358	-0.543382	9.20442	-12.6384	6.7706e-14	1.60206e-12	21.2609
ZFP692	7150315	-0.542703	9.04213	-9.49058	9.12343e-11	1.1498e-09	13.924
CNOT10	5810035	-0.54227	9.19343	-8.45419	1.29181e-09	1.31739e-08	11.2314
UPP1	1050095	-0.54225	13.0627	-10.2611	1.39314e-11	2.03522e-10	15.8358
QRSL1	3370440	-0.541436	9.96515	-10.5678	6.73584e-12	1.05479e-10	16.5755
HSPBAP1	5490470	-0.540974	11.0065	-9.95753	2.89409e-11	4.00317e-10	15.0918
ACRBP	2320017	-0.540358	8.31072	-12.476	9.53565e-14	2.18588e-12	20.912
STAT3	5310360	-0.539917	9.519	-6.78568	1.21802e-07	8.74776e-07	6.62934
TADA2L	3460121	-0.539509	8.72965	-9.1036	2.4144e-10	2.82013e-09	12.9347
CRXOS1	7400435	-0.538932	8.46507	-10.6231	5.91704e-12	9.37424e-11	16.7075
BC028528	3370221	-0.538686	8.70712	-12.1065	2.10135e-13	4.46269e-12	20.107
SNX8	60544	-0.537796	10.257	-10.885	3.21796e-12	5.38359e-11	17.3276
TMEM43	3520634	-0.537752	10.4186	-13.4116	1.38114e-14	3.70086e-13	22.8804
RAD9B	5220445	-0.537609	8.47174	-17.3898	9.82285e-18	5.20449e-16	30.2587
1700029P11RIK	4780102	-0.537111	9.35889	-11.0437	2.23413e-12	3.85822e-11	17.6992
9430029K10RIK	2060164	-0.536808	10.5459	-8.10775	3.23129e-09	3.05498e-08	10.3013
DOK3	610291	-0.536608	7.92721	-19.2192	5.43407e-19	3.6949e-17	33.1987
ZAP70	3360280	-0.536249	7.92578	-16.833	2.49164e-17	1.20353e-15	29.3123
FEZ1	2940576	-0.536038	8.02915	-16.3661	5.54476e-17	2.46086e-15	28.4987
MEGF11	360427	-0.535927	7.73508	-15.7515	1.63438e-16	6.55204e-15	27.3987
RAI14	2450735	-0.535407	10.5024	-11.7719	4.35871e-13	8.59599e-12	19.3637
OXSR1	630037	-0.535088	8.78751	-11.4294	9.32567e-13	1.71663e-11	18.589
INSIG1	4920369	-0.534917	8.70629	-11.8393	3.75849e-13	7.55136e-12	19.5147
INSL6	60050	-0.534689	9.56754	-11.88	3.43842e-13	7.00691e-12	19.6053
UTF1	6760154	-0.534617	10.0113	-10.4035	9.92636e-12	1.49606e-10	16.1808
ELOVL4	1740424	-0.534553	8.42221	-16.6702	3.28644e-17	1.54109e-15	29.0307
PMM1	6380372	-0.53411	10.428	-5.73633	2.43842e-06	1.39465e-05	3.61536
FDXR	5260382	-0.534043	8.49118	-15.0043	6.36381e-16	2.27759e-14	26.0149
BC004728	2690368	-0.533903	9.65207	-13.7425	7.1342e-15	2.02796e-13	23.5534
LOC100044204	3830048	-0.533236	7.88644	-16.0697	9.30062e-17	3.97007e-15	27.9724
ATAD4	6380608	-0.532347	8.35849	-13.6263	8.98483e-15	2.50416e-13	23.3184
ALG3	3830092	-0.532173	9.21469	-15.6262	2.04537e-16	8.03668e-15	27.1704
YIF1B	4900685	-0.532024	10.7953	-8.74698	6.02368e-10	6.55892e-09	12.0059
CDC23	3290259	-0.531641	9.15369	-11.7109	4.98519e-13	9.69754e-12	19.2269
KCNH2	4900292	-0.531069	8.03324	-15.4434	2.84518e-16	1.08155e-14	26.8344
CCDC3	5310471	-0.53007	9.02336	-12.1253	2.01793e-13	4.31045e-12	20.1483
VKORC1	7650435	-0.529797	9.64627	-8.39751	1.49928e-09	1.51086e-08	11.0802
ALDH18A1	4150168	-0.528834	9.03922	-11.0538	2.18311e-12	3.77773e-11	17.7227
2810046M22RIK	7200719	-0.528728	9.77296	-11.2194	1.49719e-12	2.66805e-11	18.1068
WHRN	7150059	-0.527915	8.02938	-12.8773	4.11431e-14	1.01659e-12	21.7684
PLTP	2260458	-0.527647	8.38081	-8.67264	7.30339e-10	7.81654e-09	11.8103
MAPK13	1440671	-0.527368	9.01991	-9.82369	4.01026e-11	5.42092e-10	14.76
SPATS1	1440497	-0.527186	8.21985	-13.0684	2.77426e-14	7.00297e-13	22.1699
ANAPC7	1430091	-0.526697	9.99752	-7.94099	5.05098e-09	4.60593e-08	9.84845
EPS8L2	4180132	-0.525766	8.69838	-11.0274	2.31889e-12	3.99387e-11	17.6613
UACA	2470161	-0.525678	10.8128	-7.39896	2.20758e-08	1.79918e-07	8.35495
HRB	1090398	-0.525268	9.23731	-9.27939	1.54796e-10	1.8675e-09	13.3865
TAF9B	3780040	-0.524449	8.2495	-13.4197	1.3589e-14	3.64506e-13	22.897
CISD1	110576	-0.523714	9.73956	-10.0881	2.10987e-11	2.99544e-10	15.4134
2610036D13RIK	2070605	-0.523554	8.96955	-11.9985	2.65574e-13	5.49672e-12	19.8685
RPP21	4730538	-0.523401	10.5526	-8.82515	4.92272e-10	5.4455e-09	12.2109
SLC1A1	5870100	-0.52316	8.0243	-12.9591	3.47382e-14	8.65827e-13	21.9408
CALCA	1470465	-0.523058	7.94964	-16.2986	6.23338e-17	2.73343e-15	28.3796
RNF181	3610398	-0.523027	11.6062	-10.5338	7.29748e-12	1.13307e-10	16.494
NEURL	730754	-0.522741	10.896	-13.69	7.91685e-15	2.2307e-13	23.4474
AOC3	3140400	-0.522549	8.19482	-13.2872	1.77575e-14	4.65153e-13	22.6244
ZC3H14	3930575	-0.522505	9.90717	-9.00378	3.11334e-10	3.56999e-09	12.6763
ARIH2	6580349	-0.522425	10.4686	-10.7482	4.41775e-12	7.21238e-11	17.005
RNF4	4780373	-0.521718	9.48014	-9.50336	8.83781e-11	1.11764e-09	13.9563
FLVCR2	380132	-0.52137	8.91864	-12.2693	1.48062e-13	3.27432e-12	20.4637
FAF1	110487	-0.521073	12.5332	-10.633	5.78163e-12	9.19372e-11	16.731
GLS2	3610382	-0.520251	9.26233	-14.6523	1.22954e-15	4.12327e-14	25.3442
DCXR	3140274	-0.519634	9.62484	-8.85074	4.6089e-10	5.12705e-09	12.2778
ZFP655	5550647	-0.519607	10.1491	-12.1596	1.87404e-13	4.05023e-12	20.2236
CCDC130	160148	-0.519497	9.87799	-13.8815	5.42461e-15	1.56978e-13	23.8325
TBCEL	780168	-0.519181	10.1715	-12.0157	2.55804e-13	5.30969e-12	19.9067
ANKMY2	10392	-0.519135	10.2975	-10.498	7.93917e-12	1.22237e-10	16.4082
BSCL2	4590164	-0.519019	11.1101	-10.7675	4.22437e-12	6.91424e-11	17.0505
NUTF2	4760754	-0.518991	9.61097	-11.5565	7.01967e-13	1.32441e-11	18.8783
ENTPD2	160411	-0.518921	8.36928	-14.0276	4.07574e-15	1.22353e-13	24.1237
COQ5	3140670	-0.518749	9.18092	-14.1122	3.4569e-15	1.04386e-13	24.2914
GMPR	670626	-0.517975	8.73264	-11.2379	1.43571e-12	2.56739e-11	18.1495
CHRNA4	2070482	-0.517861	7.91433	-14.7623	9.99553e-16	3.4431e-14	25.5551
ESCO2	7050768	-0.517697	10.6215	-11.2636	1.35458e-12	2.43417e-11	18.2088
DAP3	6100014	-0.516972	12.2939	-11.5003	7.9565e-13	1.48914e-11	18.7507
ELL	2190445	-0.516943	9.58254	-11.3471	1.12184e-12	2.04453e-11	18.4008
PNPLA2	2900730	-0.515966	10.0517	-9.64412	6.2349e-11	8.14116e-10	14.3111
PECAM1	5670020	-0.515947	8.21546	-10.7242	4.67153e-12	7.58334e-11	16.9481
LOC100048299	3360402	-0.514607	10.2296	-9.03079	2.90596e-10	3.34564e-09	12.7464
NRN1L	6450138	-0.514607	7.9262	-14.5012	1.63715e-15	5.32529e-14	25.0527
CDC45L	3400754	-0.514451	9.74518	-7.71638	9.26782e-09	8.09776e-08	9.23351
A330080J22RIK	4590228	-0.514428	8.70086	-11.8088	4.01889e-13	7.9995e-12	19.4464
MIST1	2030669	-0.514422	7.85427	-14.272	2.53846e-15	7.87934e-14	24.606
TCF15	7400176	-0.513549	8.84143	-11.4711	8.49293e-13	1.57804e-11	18.6843
SETD6	6840598	-0.513078	10.5943	-13.3637	1.52125e-14	4.04257e-13	22.782
ARHGAP22	5420754	-0.512849	8.70209	-10.0242	2.46195e-11	3.44954e-10	15.2564
ILDR1	3850747	-0.512824	8.60701	-10.938	2.84755e-12	4.81088e-11	17.4521
VKORC1	3610465	-0.512769	10.445	-9.15258	2.13228e-10	2.50884e-09	13.061
MAPK13	730059	-0.512485	9.07591	-10.7989	3.92738e-12	6.47766e-11	17.1248
IRX2	2970008	-0.512292	8.16536	-17.6264	6.66264e-18	3.68193e-16	30.6533
ATMIN	2510376	-0.512165	9.61718	-10.2618	1.39059e-11	2.03265e-10	15.8377
VEGFA	2030739	-0.512145	8.49276	-10.224	1.52213e-11	2.20485e-10	15.7457
CCDC113	6840647	-0.511241	7.93879	-13.5159	1.12012e-14	3.06537e-13	23.0938
LY6G6D	1340619	-0.510905	7.95689	-17.804	4.99248e-18	2.80726e-16	30.9466
ATP6AP2	5810521	-0.510882	11.9325	-8.54117	1.02864e-09	1.06628e-08	11.4626
NDEL1	290468	-0.510826	10.3038	-10.4601	8.68246e-12	1.32722e-10	16.3171
NRBF2	2650750	-0.509605	8.74986	-10.9086	3.04677e-12	5.12387e-11	17.3833
AU018091	5340221	-0.509428	8.65111	-9.42476	1.07508e-10	1.33849e-09	13.7571
ALDH3A2	6130523	-0.509385	9.64152	-10.9513	2.76198e-12	4.67553e-11	17.4832
OXCT1	3460670	-0.509347	9.58425	-9.00843	3.07654e-10	3.53252e-09	12.6884
2410146L05RIK	2370053	-0.508908	12.854	-9.82301	4.0169e-11	5.42419e-10	14.7583
HES6	7000634	-0.508711	9.01831	-8.78625	5.44235e-10	5.96639e-09	12.109
MTBP	1980079	-0.508689	8.99123	-11.9607	2.88339e-13	5.93705e-12	19.7847
COQ5	2850730	-0.508643	10.659	-11.6254	6.02402e-13	1.15353e-11	19.0341
HSPA9	3130598	-0.508558	13.4892	-9.87509	3.53706e-11	4.81928e-10	14.8877
GART	4560671	-0.508556	11.1991	-11.8935	3.33829e-13	6.81908e-12	19.6355
SLC45A4	4220672	-0.508213	8.9641	-10.3857	1.03541e-11	1.55305e-10	16.1378
COG6	7150768	-0.508096	9.20067	-11.4363	9.18224e-13	1.69265e-11	18.6048
REEP6	10364	-0.507244	9.24326	-8.25371	2.19188e-09	2.13594e-08	10.6949
PDPK1	730280	-0.507242	9.11467	-8.12023	3.12555e-09	2.96592e-08	10.335
ALDH3B1	5720136	-0.506938	8.10289	-13.6172	9.14939e-15	2.5445e-13	23.3
CTNS	2680561	-0.50663	9.32874	-9.24188	1.7014e-10	2.03637e-09	13.2904
SLC9A8	1780678	-0.506177	8.28619	-10.1686	1.73846e-11	2.50411e-10	15.6104
AHI1	1300524	-0.505758	8.60491	-13.571	1.00337e-14	2.76946e-13	23.206
GNPDA1	2750286	-0.504661	9.01812	-12.1672	1.84378e-13	3.98819e-12	20.2402
SUPT3H	540608	-0.504508	10.3019	-9.53674	8.13401e-11	1.03373e-09	14.0407
NEK8	2810112	-0.504041	8.46216	-12.4673	9.71254e-14	2.22128e-12	20.8933
5730593F17RIK	4590102	-0.503583	9.22179	-9.66649	5.9e-11	7.74322e-10	14.3672
IDUA	1780709	-0.503234	8.22636	-10.9652	2.67496e-12	4.55221e-11	17.5158
LOC100046802	4540372	-0.503145	8.03103	-13.9082	5.14702e-15	1.50128e-13	23.886
TRAPPC6A	4560162	-0.503073	9.00753	-8.33607	1.76285e-09	1.75378e-08	10.9159
COL4A1	4060102	-0.50276	9.9497	-10.6808	5.17011e-12	8.34e-11	16.8448
CFP	1770717	-0.502742	9.22749	-13.1251	2.47027e-14	6.29748e-13	22.2881
COX6A1	1510133	-0.501204	13.0439	-10.5332	7.30669e-12	1.13376e-10	16.4927
CTNNBL1	6130300	-0.501078	10.0368	-8.57127	9.50884e-10	9.93287e-09	11.5424
NDUFA6	4210600	-0.501006	12.0658	-8.68539	7.06569e-10	7.58746e-09	11.8439
UBAC1	630524	-0.500961	9.44074	-9.37027	1.2321e-10	1.51853e-09	13.6185
PDIA5	2900333	-0.500718	9.18775	-9.29679	1.48166e-10	1.7951e-09	13.431
LOC100042179	3840376	-0.499943	9.54622	-6.535	2.47395e-07	1.67917e-06	5.91488
GSE1	7320594	-0.499485	8.58718	-13.423	1.34996e-14	3.62487e-13	22.9037
KLF2	2970332	-0.499376	11.0357	-10.7022	4.91755e-12	7.97263e-11	16.8958
LYPLA1	6560543	-0.499349	9.64096	-8.44653	1.31803e-09	1.3403e-08	11.211
DES	1780411	-0.498887	8.83069	-10.5858	6.45801e-12	1.01375e-10	16.6184
BC065085	4040139	-0.498784	7.91755	-13.468	1.23307e-14	3.33538e-13	22.996
POLR2E	7000026	-0.498712	10.5963	-4.95496	2.33584e-05	0.000112806	1.35978
GOLM1	2100286	-0.498439	10.7983	-8.24352	2.2519e-09	2.18779e-08	10.6675
LAGE3	650059	-0.498234	10.1828	-8.03331	3.94272e-09	3.66556e-08	10.0995
2310016M24RIK	1780647	-0.498114	11.1459	-9.10266	2.42022e-10	2.82564e-09	12.9322
SCAMP5	7160372	-0.497434	9.8114	-10.4545	8.79729e-12	1.34242e-10	16.3037
CORT	6840050	-0.496689	8.27649	-14.6499	1.23509e-15	4.1272e-14	25.3397
LRRC1	6980612	-0.49655	8.80877	-11.2658	1.34785e-12	2.42548e-11	18.2138
MCM10	650121	-0.496454	9.17359	-10.1284	1.91475e-11	2.73503e-10	15.5121
ELAVL3	3290746	-0.495759	7.94591	-11.8728	3.49313e-13	7.09589e-12	19.5893
SLC25A28	6590093	-0.495491	10.687	-9.12827	2.26787e-10	2.65743e-09	12.9983
MASP2	2000072	-0.495469	8.16997	-12.1725	1.82267e-13	3.94918e-12	20.252
PFKP	2900482	-0.495139	8.9986	-11.8476	3.69104e-13	7.44494e-12	19.5331
IDE	1510477	-0.495047	10.4579	-12.0955	2.15196e-13	4.55885e-12	20.0828
SIRPA	3400646	-0.49486	8.8881	-11.7465	4.60905e-13	9.05494e-12	19.3069
TRAF4	5810593	-0.494203	8.86946	-10.2981	1.27537e-11	1.87383e-10	15.9257
SULT2B1	6370576	-0.493256	8.06259	-9.60091	6.93774e-11	8.94976e-10	14.2025
PCYOX1L	3870092	-0.492584	8.47693	-10.8851	3.21666e-12	5.38359e-11	17.328
NOS3	4570066	-0.492498	8.01629	-13.8935	5.29768e-15	1.53651e-13	23.8566
FCGRT	7050047	-0.492449	8.02415	-13.4814	1.20031e-14	3.25705e-13	23.0234
CSNRP2	1850082	-0.492415	9.56744	-12.1453	1.93284e-13	4.1494e-12	20.1922
INPP5A	6560730	-0.492107	9.00143	-9.76223	4.6619e-11	6.21999e-10	14.6068
CHRNA9	1660221	-0.491742	8.18199	-11.7985	4.11074e-13	8.15705e-12	19.4234
CLMN	5910750	-0.491559	8.37929	-9.21291	1.83044e-10	2.17562e-09	13.2161
TNFRSF10B	1990541	-0.491395	8.89296	-4.44813	0.000100272	0.000429162	-0.0829999
KCNAB2	7400575	-0.491195	7.947	-14.7394	1.04343e-15	3.5703e-14	25.5114
MRPS24	4070543	-0.490288	12.9143	-8.72579	6.36314e-10	6.90514e-09	11.9502
MTBP	670377	-0.49005	9.12056	-10.9741	2.62037e-12	4.47115e-11	17.5368
FTH1	7570382	-0.490013	13.9714	-9.03653	2.86376e-10	3.30297e-09	12.7612
ZFP296	830521	-0.489927	8.93879	-10.3561	1.11086e-11	1.65483e-10	16.0663
KLK13	2450364	-0.489129	7.8404	-15.2549	4.01131e-16	1.49173e-14	26.4848
BC057552	5260196	-0.488832	10.3801	-7.95269	4.8945e-09	4.47117e-08	9.88035
UNG	4570356	-0.488756	8.5544	-6.16248	7.15734e-07	4.47064e-06	4.84569
CCDC101	4490414	-0.488533	9.49071	-10.6481	5.5802e-12	8.92867e-11	16.7671
BC051227	7380152	-0.488335	9.31687	-8.03228	3.95358e-09	3.673e-08	10.0968
ADORA2B	7000289	-0.488066	8.04178	-12.2843	1.43394e-13	3.18478e-12	20.4963
1700019D03RIK	1300768	-0.487266	9.66266	-9.93304	3.07152e-11	4.22984e-10	15.0313
ANGEL2	1170202	-0.487216	9.35001	-10.7449	4.4522e-12	7.2594e-11	16.997
SFRP1	4060398	-0.487191	8.64806	-10.556	6.92578e-12	1.07993e-10	16.5472
FKBP6	1850632	-0.486518	7.72096	-12.9013	3.91472e-14	9.70074e-13	21.819
FXYD5	2630008	-0.486236	8.21167	-11.8573	3.61341e-13	7.31708e-12	19.5548
CBR3	6960441	-0.485871	9.27264	-12.0655	2.29654e-13	4.83499e-12	20.0165
USH1C	2600431	-0.485795	7.77237	-15.6329	2.02113e-16	7.96579e-15	27.1825
5830415F09RIK	380687	-0.48525	8.38697	-12.6475	6.64351e-14	1.5778e-12	21.2802
D330014H01RIK	3440746	-0.485065	7.98052	-14.8612	8.30614e-16	2.91589e-14	25.7437
FZD7	6020424	-0.485007	10.3509	-10.544	7.12309e-12	1.108e-10	16.5186
SERPINE2	2120634	-0.484942	8.16917	-11.5941	6.45761e-13	1.23193e-11	18.9633
PABPC1	6580709	-0.484812	8.815	-8.30302	1.92368e-09	1.89761e-08	10.8273
ERGIC3	7040762	-0.484661	10.4966	-4.96652	2.25911e-05	0.000109285	1.39297
RNF138	2340288	-0.484433	8.61531	-12.3125	1.34996e-13	3.01127e-12	20.5578
TAF7L	6860048	-0.484271	7.80671	-12.0414	2.41971e-13	5.05524e-12	19.9633
5830434P21RIK	670470	-0.483828	11.2149	-7.47672	1.78282e-08	1.48263e-07	8.57117
KCNH2	5890100	-0.483519	8.17257	-11.3855	1.0291e-12	1.88621e-11	18.4887
RAD51AP1	5420709	-0.483411	8.43189	-9.80504	4.19745e-11	5.64722e-10	14.7136
LOC100047173	10411	-0.483028	8.17116	-13.9034	5.19648e-15	1.51399e-13	23.8762
RAB40C	4590408	-0.482993	10.5567	-12.7736	5.10332e-14	1.23021e-12	21.5489
PIAS4	2480451	-0.482431	9.28016	-10.0013	2.60274e-11	3.62901e-10	15.1998
MLXIPL	5090343	-0.482101	8.46361	-10.2132	1.56228e-11	2.26047e-10	15.7192
CIB1	1430280	-0.481579	10.1576	-10.1968	1.62483e-11	2.34832e-10	15.6792
COQ5	3780408	-0.481428	8.59822	-10.3751	1.06195e-11	1.58841e-10	16.1121
C130038G02RIK	1780603	-0.481363	8.18858	-11.7201	4.88555e-13	9.54707e-12	19.2475
SMOX	5050008	-0.480964	8.41235	-10.3223	1.20395e-11	1.77702e-10	15.9843
NFYB	360168	-0.480962	10.8973	-10.3976	1.00654e-11	1.51434e-10	16.1666
A930034L06RIK	2480730	-0.48089	9.04015	-9.8577	3.69042e-11	5.01495e-10	14.8445
SDCBP2	780678	-0.480469	8.39809	-12.1542	1.89594e-13	4.08382e-12	20.2118
SLC25A38	1070592	-0.480133	10.5407	-16.3543	5.65923e-17	2.50733e-15	28.4779
DOLPP1	6450541	-0.479732	9.87918	-10.0158	2.51305e-11	3.51731e-10	15.2355
ZMYND10	7510273	-0.479665	7.82055	-18.4781	1.70532e-18	1.0311e-16	32.0378
CRYZ	990594	-0.47958	8.81238	-8.75977	5.82764e-10	6.36164e-09	12.0395
SLC39A11	7320181	-0.479557	9.31468	-11.3699	1.06572e-12	1.9464e-11	18.453
BCAS3	2710709	-0.47948	10.6	-9.81267	4.1198e-11	5.55729e-10	14.7326
SHMT2	4040767	-0.479258	8.68757	-11.3714	1.06205e-12	1.94107e-11	18.4566
INSIG1	5310343	-0.47883	8.75165	-12.2622	1.5035e-13	3.32204e-12	20.4481
GRASP	7160750	-0.47827	7.78825	-15.4632	2.74484e-16	1.05118e-14	26.871
SLC4A1	1230435	-0.477772	7.98675	-11.3307	1.16414e-12	2.11561e-11	18.3631
1700013B16RIK	7560577	-0.477272	8.14319	-11.1828	1.62673e-12	2.87894e-11	18.0223
SOHLH1	7040176	-0.477242	7.84792	-13.0172	3.08224e-14	7.75752e-13	22.0626
RHOBTB2	6980551	-0.47679	8.78411	-11.5803	6.65841e-13	1.26367e-11	18.9321
SULT4A1	7050154	-0.476698	10.0425	-9.99206	2.66153e-11	3.70094e-10	15.177
HEMK1	630706	-0.476597	9.36779	-12.4415	1.02577e-13	2.3365e-12	20.8376
PTTG1IP	6330309	-0.47648	12.0465	-7.63259	1.16409e-08	9.98455e-08	9.00264
2410022L05RIK	5420725	-0.47628	9.76534	-8.45787	1.27939e-09	1.30617e-08	11.2412
MRPS31	5720167	-0.476237	10.7562	-9.53974	8.07377e-11	1.02709e-09	14.0482
AI428936	110717	-0.476027	9.42328	-11.1212	1.87149e-12	3.276e-11	17.8796
ACTN3	4860577	-0.475329	8.52351	-11.876	3.46826e-13	7.05094e-12	19.5965
HHEX	450736	-0.475186	8.62977	-10.1414	1.85614e-11	2.66019e-10	15.5438
RAB3GAP2	1170424	-0.475094	9.50473	-8.89429	4.12079e-10	4.61604e-09	12.3915
DUS4L	4120309	-0.474612	9.02834	-8.89578	4.10496e-10	4.60031e-09	12.3954
SCOC	1850072	-0.474515	9.99251	-8.3128	1.87459e-09	1.85346e-08	10.8536
MGC18837	5810541	-0.474165	9.65031	-8.40252	1.47965e-09	1.49283e-08	11.0936
GCAP14	5870639	-0.474095	9.28411	-10.2473	1.43979e-11	2.09741e-10	15.8023
PGC	3290402	-0.47382	9.04754	-11.2409	1.42573e-12	2.55133e-11	18.1566
HBS1L	50279	-0.473766	9.81532	-9.03397	2.88253e-10	3.32163e-09	12.7546
RAB3D	1470278	-0.473337	8.51225	-15.5566	2.3187e-16	9.05525e-15	27.0427
SLC25A19	5820356	-0.473335	7.98409	-11.2249	1.47848e-12	2.63837e-11	18.1196
RIOK3	4290411	-0.473189	11.497	-10.0413	2.36233e-11	3.3172e-10	15.2984
FGF15	4730037	-0.472959	8.35857	-9.43995	1.03507e-10	1.29306e-09	13.7956
SIL1	6450010	-0.472812	8.58451	-9.15763	2.1052e-10	2.48227e-09	13.0739
CYC1	5560451	-0.472811	11.3601	-12.5731	7.76764e-14	1.8113e-12	21.1209
ZC3H14	6220487	-0.472095	9.11367	-7.34575	2.55613e-08	2.06167e-07	8.20666
C230093N12RIK	7380241	-0.471916	9.83212	-12.7894	4.9379e-14	1.19746e-12	21.5825
MARS	2940017	-0.471667	9.18811	-9.64268	6.25701e-11	8.16174e-10	14.3075
TMEM82	150543	-0.471461	8.32396	-13.5598	1.02606e-14	2.826e-13	23.1832
AKAP1	2750079	-0.471307	9.43932	-13.2804	1.80056e-14	4.7117e-13	22.6103
D10ERTD322E	3170615	-0.471261	11.4638	-9.43765	1.04103e-10	1.29924e-09	13.7898
SUSD2	6270037	-0.471227	8.19467	-9.36458	1.24977e-10	1.53809e-09	13.604
9530058B02RIK	2060088	-0.471138	8.32353	-10.6524	5.52474e-12	8.85648e-11	16.7773
KLK13	4120598	-0.470749	7.76626	-15.1695	4.69132e-16	1.71973e-14	26.3253
RAE1	540563	-0.470572	10.6072	-6.97686	7.12274e-08	5.31763e-07	7.17091
LEMD2	2470528	-0.470167	11.0173	-12.7931	4.90031e-14	1.1902e-12	21.5902
LY6G6C	6620008	-0.470078	8.32105	-14.5743	1.42502e-15	4.71283e-14	25.194
PNLIP	870349	-0.470028	7.76696	-14.7283	1.06551e-15	3.64103e-14	25.4901
DYNC1H1	5290189	-0.469874	9.64501	-4.77056	3.97604e-05	0.000184094	0.831778
CRYZ	7380246	-0.469254	8.56828	-10.6284	5.84428e-12	9.27039e-11	16.7201
AIP	940435	-0.468871	10.9477	-9.12498	2.28688e-10	2.67557e-09	12.9898
HR	6330605	-0.468615	8.79736	-12.4024	1.11459e-13	2.52207e-12	20.753
D030074E01RIK	1450537	-0.468602	8.50295	-11.3135	1.21017e-12	2.19152e-11	18.3236
FSD1	3990152	-0.468592	9.08063	-8.27765	2.05723e-09	2.0185e-08	10.7592
UCK2	4920615	-0.468567	9.761	-9.65317	6.09702e-11	7.98955e-10	14.3338
BCKDHA	6370189	-0.46805	9.82687	-8.57449	9.42922e-10	9.85771e-09	11.5509
ICA1	5490142	-0.467947	8.19635	-11.5655	6.88088e-13	1.30205e-11	18.8987
GTPBP6	3870438	-0.467902	8.85502	-8.10893	3.22118e-09	3.04655e-08	10.3045
TAPT1	3130129	-0.467194	9.91495	-9.59211	7.09047e-11	9.12844e-10	14.1803
AA407659	610356	-0.466776	10.7601	-10.1515	1.81131e-11	2.6003e-10	15.5687
DGKZ	6590187	-0.466662	8.98707	-8.9418	3.64801e-10	4.12238e-09	12.5153
ACY1	1510669	-0.466482	10.3203	-10.3743	1.06386e-11	1.59035e-10	16.1103
SGK3	620280	-0.466218	7.97602	-10.7366	4.53857e-12	7.38617e-11	16.9775
SFI1	4640692	-0.4661	8.50014	-9.1264	2.27861e-10	2.66758e-09	12.9935
PMAIP1	5130367	-0.465665	8.11935	-11.2215	1.49008e-12	2.65722e-11	18.1117
IGBP1	2470064	-0.46554	10.5473	-7.7727	7.95493e-09	7.03676e-08	9.38823
SERPINB6C	2970500	-0.465335	8.66652	-13.4783	1.20791e-14	3.27422e-13	23.017
ZBTB17	830687	-0.465207	9.99815	-8.31997	1.8394e-09	1.82147e-08	10.8728
CSNK1D	2490040	-0.465135	10.9076	-7.76145	8.20114e-09	7.23711e-08	9.35735
EGFL7	2060291	-0.464976	8.52982	-12.0019	2.63609e-13	5.46727e-12	19.876
1110008J03RIK	6400427	-0.464814	8.25443	-11.2367	1.43946e-12	2.57231e-11	18.1469
CLPP	7160753	-0.464531	10.0186	-8.25761	2.16935e-09	2.1172e-08	10.7054
D930015E06RIK	5870521	-0.464434	8.59688	-8.28349	2.02566e-09	1.99133e-08	10.7749
HPRT1	1940482	-0.464278	9.25641	-8.94538	3.61478e-10	4.08663e-09	12.5246
ITPK1	1030605	-0.464024	10.3589	-8.97409	3.35872e-10	3.81898e-09	12.5993
UNC119B	3180703	-0.463724	8.22961	-11.214	1.51563e-12	2.69344e-11	18.0944
CCDC92	670446	-0.463179	9.48173	-10.6152	6.02657e-12	9.51842e-11	16.6888
MYD116	5560328	-0.463116	8.80596	-8.27959	2.0467e-09	2.0097e-08	10.7644
COX6A2	2470356	-0.462928	7.62861	-12.1913	1.75067e-13	3.80279e-12	20.293
PSAT1	2260010	-0.462781	11.6283	-7.26811	3.16758e-08	2.50994e-07	7.98976
RNF135	6650088	-0.462599	9.17914	-9.70948	5.30701e-11	7.01514e-10	14.475
ELL3	6590368	-0.461869	9.6207	-12.4992	9.07838e-14	2.09226e-12	20.962
GNMT	1110288	-0.461555	8.08044	-11.6895	5.22727e-13	1.01148e-11	19.1786
HPCAL1	4570736	-0.461427	8.16624	-9.07006	2.62937e-10	3.05318e-09	12.848
FBLN1	1190041	-0.461421	8.34532	-15.0868	5.46363e-16	1.9943e-14	26.1702
TUBE1	2600475	-0.460874	8.75129	-10.3545	1.11512e-11	1.65944e-10	16.0624
6430706D22RIK	1710332	-0.460798	11.3231	-6.0805	9.05393e-07	5.55669e-06	4.60946
CCBL1	2850746	-0.460034	8.20321	-9.39469	1.159e-10	1.43809e-09	13.6806
SNX2	1980703	-0.459795	8.99527	-7.57059	1.37874e-08	1.16852e-07	8.83131
1190005F20RIK	3840041	-0.459559	9.61435	-9.70026	5.42883e-11	7.15775e-10	14.4519
GRINA	2140753	-0.459223	12.1562	-10.0612	2.25141e-11	3.17881e-10	15.3473
RAD51C	3840356	-0.459143	8.67516	-11.1367	1.80652e-12	3.17308e-11	17.9155
ASPHD2	5560670	-0.45912	8.76285	-13.6867	7.96892e-15	2.24291e-13	23.4407
PQLC1	6270131	-0.459114	9.26747	-10.3951	1.01252e-11	1.52245e-10	16.1606
GALT	4180133	-0.458793	8.34931	-7.10849	4.93308e-08	3.77503e-07	7.54198
MRPS5	4180195	-0.458638	9.29217	-7.47348	1.79876e-08	1.49443e-07	8.56216
PDRG1	7400519	-0.458226	9.02268	-7.37479	2.35947e-08	1.91326e-07	8.28764
2410091C18RIK	4880376	-0.458001	9.01246	-13.4842	1.19377e-14	3.24617e-13	23.029
DHDH	3060066	-0.45766	8.70485	-13.4435	1.29529e-14	3.48899e-13	22.9458
HDAC5	7570050	-0.457491	8.91864	-10.6501	5.55363e-12	8.89169e-11	16.772
LCK	1820541	-0.457368	9.02909	-8.33166	1.78351e-09	1.77158e-08	10.9041
RBBP5	6760546	-0.457177	8.99203	-9.18653	1.95666e-10	2.31849e-09	13.1483
HSD3B7	5890494	-0.456973	8.76435	-11.151	1.74866e-12	3.08199e-11	17.9487
TTF2	3840762	-0.456521	10.0204	-12.4671	9.71597e-14	2.22128e-12	20.8929
ELA1	5290438	-0.456023	7.90074	-12.7486	5.37631e-14	1.29238e-12	21.4958
EVC	6280050	-0.455898	8.24787	-12.97	3.39667e-14	8.50724e-13	21.9636
CHPT1	3990037	-0.455749	8.36806	-10.993	2.50927e-12	4.29871e-11	17.5809
B930041F14RIK	4900220	-0.455586	9.51516	-9.75095	4.79274e-11	6.37799e-10	14.5786
GRN	2000246	-0.455408	11.0159	-9.30522	1.45058e-10	1.75994e-09	13.4525
1700052N19RIK	5270762	-0.454741	9.56257	-9.49267	9.07599e-11	1.14438e-09	13.9293
SIGIRR	6480161	-0.454673	8.38944	-10.6467	5.59917e-12	8.94479e-11	16.7637
TM2D3	5810228	-0.454662	9.34547	-8.44414	1.32633e-09	1.34767e-08	11.2046
ACPL2	7400328	-0.454016	9.01924	-9.56743	7.53764e-11	9.65095e-10	14.1181
CSDE1	6840458	-0.453869	9.25753	-9.13864	2.20899e-10	2.59317e-09	13.025
ECSIT	3610414	-0.453663	9.57027	-8.7871	5.43041e-10	5.95838e-09	12.1112
BC031853	610634	-0.453546	8.52204	-8.98008	3.30766e-10	3.76592e-09	12.6148
CDH3	840025	-0.45338	8.25762	-12.8307	4.5315e-14	1.11007e-12	21.67
DHRS7B	2100465	-0.453025	11.1195	-10.596	6.30523e-12	9.92195e-11	16.6428
B230342M21RIK	7160370	-0.452819	8.23262	-11.9593	2.89205e-13	5.95013e-12	19.7816
ATP1B2	5670328	-0.452808	8.28941	-11.8396	3.75593e-13	7.55136e-12	19.5154
TRAM2	5220377	-0.452661	7.91663	-11.5826	6.62392e-13	1.25806e-11	18.9374
IMPDH2	4260639	-0.452583	13.0133	-6.50056	2.72805e-07	1.83852e-06	5.81637
D9ERTD392E	2120554	-0.452072	9.84574	-12.3894	1.14585e-13	2.58516e-12	20.7248
LTBP4	5420747	-0.451875	10.1348	-6.43638	3.27414e-07	2.17912e-06	5.63259
TIMP1	4640215	-0.451726	10.5086	-9.55984	7.68087e-11	9.81967e-10	14.099
LRRC28	4390022	-0.451716	9.37108	-9.09781	2.45018e-10	2.85802e-09	12.9197
LGMN	1690719	-0.451241	10.2926	-8.25157	2.20434e-09	2.14645e-08	10.6892
PIGF	3840561	-0.451237	10.6084	-8.96113	3.47194e-10	3.93206e-09	12.5656
PGS1	360403	-0.451235	11.2975	-8.39676	1.50224e-09	1.51207e-08	11.0782
ABHD14A	6480215	-0.451129	8.5241	-6.97325	7.19496e-08	5.36844e-07	7.16072
AW549877	4010021	-0.451019	11.2043	-8.78981	5.39258e-10	5.92193e-09	12.1183
FBXO6	1260128	-0.450685	11.8775	-9.43787	1.04046e-10	1.29916e-09	13.7903
BLM	5960189	-0.450507	10.7599	-10.0199	2.4882e-11	3.48443e-10	15.2456
FANCD2	1940020	-0.45033	9.21542	-9.70127	5.41532e-11	7.14361e-10	14.4544
H6PD	6560703	-0.45028	8.85874	-10.2281	1.50737e-11	2.18717e-10	15.7556
TMPRSS13	1300220	-0.450159	8.24817	-12.0209	2.52927e-13	5.25837e-12	19.9182
LOC100046232	3840521	-0.449827	8.91983	-11.5507	7.11162e-13	1.33881e-11	18.8651
OLIG1	4150605	-0.448866	7.87118	-13.6708	8.22452e-15	2.30979e-13	23.4085
TMEM66	630725	-0.44873	8.59293	-9.46145	9.8102e-11	1.23152e-09	13.8502
TRIM29	4490332	-0.448705	7.82465	-11.0173	2.37315e-12	4.08184e-11	17.6377
LOC100047934	2140136	-0.448691	12.5421	-8.15344	2.8608e-09	2.73693e-08	10.4248
ATAD4	110228	-0.448326	8.16082	-10.7333	4.57457e-12	7.44005e-11	16.9694
CLK4	7050577	-0.448273	10.6382	-6.70622	1.52382e-07	1.07252e-06	6.40338
GPR113	5720373	-0.447931	7.81833	-14.5568	1.47293e-15	4.84634e-14	25.1603
2700007P21RIK	2690168	-0.447867	9.14153	-9.85698	3.69693e-11	5.02114e-10	14.8427
RBPMS2	60470	-0.447772	10.3615	-7.96422	4.74525e-09	4.34719e-08	9.91174
IQGAP3	5270717	-0.447422	8.69091	-10.9639	2.68298e-12	4.55858e-11	17.5128
SGPL1	6510348	-0.447389	9.17887	-10.1482	1.82598e-11	2.61842e-10	15.5605
MKNK1	7330241	-0.447033	9.06657	-11.3434	1.13127e-12	2.0588e-11	18.3923
ATP6AP2	6020593	-0.446654	9.09251	-10.6292	5.83214e-12	9.26257e-11	16.7222
HINT2	5310110	-0.446459	10.961	-8.58291	9.22443e-10	9.66721e-09	11.5732
COX8C	4860142	-0.4457	7.81625	-15.5099	2.52225e-16	9.8055e-15	26.9571
CSAD	6620053	-0.445552	8.16336	-10.2933	1.29003e-11	1.89428e-10	15.9141
RBM38	1410424	-0.44544	8.89619	-11.533	7.39662e-13	1.38738e-11	18.825
NME4	7510070	-0.4452	10.6428	-9.95601	2.90483e-11	4.01535e-10	15.088
C3	5860347	-0.445041	7.81751	-11.2173	1.50409e-12	2.67529e-11	18.1021
CHRNA4	2260082	-0.445039	8.09818	-9.04183	2.82534e-10	3.26362e-09	12.775
MICALL2	1450056	-0.444994	7.86767	-13.4638	1.24356e-14	3.36023e-13	22.9873
CNTD1	3140148	-0.444833	7.89171	-11.4819	8.29072e-13	1.54494e-11	18.7088
PRMT7	510575	-0.444663	9.376	-8.32154	1.83183e-09	1.81536e-08	10.877
LOC100045617	6200376	-0.444333	12.563	-6.05178	9.8321e-07	6.00132e-06	4.52663
RWDD3	650626	-0.444315	8.48031	-10.0124	2.53374e-11	3.54241e-10	15.2271
GBL	4920092	-0.444036	9.61521	-11.2869	1.28485e-12	2.32023e-11	18.2626
DAP3	6200176	-0.443437	12.3578	-10.4914	8.06372e-12	1.24006e-10	16.3923
ANKZF1	2340750	-0.442949	8.87736	-9.44864	1.01285e-10	1.26777e-09	13.8177
INTS4	870653	-0.442906	10.4036	-8.03692	3.90476e-09	3.63289e-08	10.1094
COG6	2320047	-0.442636	9.15728	-9.88159	3.48145e-11	4.74856e-10	14.9038
CAD	2760608	-0.442336	9.47577	-6.7393	1.38806e-07	9.83973e-07	6.4975
TEF	5270082	-0.442136	8.84557	-9.7636	4.64621e-11	6.20227e-10	14.6102
DHRS7B	1090639	-0.441523	9.76129	-9.2058	1.86364e-10	2.21201e-09	13.1978
ATG2B	2900768	-0.441506	9.80273	-10.3444	1.14229e-11	1.69477e-10	16.0379
PMF1	3520162	-0.441375	8.42927	-10.4243	9.44888e-12	1.42996e-10	16.231
SNF1LK	520563	-0.441241	7.92598	-11.0588	2.15824e-12	3.73973e-11	17.7344
VEZF1	380523	-0.440796	9.46412	-9.74056	4.91658e-11	6.53264e-10	14.5527
LIN54	5960594	-0.440299	10.05	-7.99608	4.35632e-09	4.01757e-08	9.99842
ANKS3	6400551	-0.440278	9.54164	-8.32354	1.82215e-09	1.80787e-08	10.8823
CYBA	830369	-0.440034	10.9133	-7.51407	1.60929e-08	1.34662e-07	8.67481
2610528O22RIK	3710687	-0.439445	9.47799	-10.3464	1.1368e-11	1.68847e-10	16.0428
CCBL1	1470170	-0.438539	8.71104	-12.3843	1.15847e-13	2.60904e-12	20.7137
MICALL2	6650349	-0.438297	7.88891	-11.432	9.27102e-13	1.70779e-11	18.595
FRS3	270192	-0.437858	8.58374	-9.89641	3.35795e-11	4.59719e-10	14.9406
SAP30	7200240	-0.437353	11.9453	-7.94647	4.97706e-09	4.54497e-08	9.8634
PSMD4	1440750	-0.436698	12.5883	-7.16594	4.20475e-08	3.25843e-07	7.70342
DTX1	6860022	-0.436104	8.55607	-8.64035	7.94267e-10	8.44097e-09	11.7251
C8G	3780601	-0.435736	8.55833	-9.72862	5.06304e-11	6.71683e-10	14.5228
DNAJA3	2000128	-0.435718	11.0763	-8.639	7.97064e-10	8.46382e-09	11.7215
TIMP1	160332	-0.43569	10.6155	-10.7567	4.33144e-12	7.07598e-11	17.025
ASCC1	3850577	-0.435686	9.72328	-5.98468	1.19229e-06	7.17358e-06	4.333
ANGPTL4	1710215	-0.435561	8.75801	-10.3805	1.04835e-11	1.5699e-10	16.1252
SUV420H2	3120367	-0.435144	10.6896	-8.12365	3.09718e-09	2.94117e-08	10.3443
GLYCTK	5080246	-0.435127	7.78161	-14.1831	3.01315e-15	9.17405e-14	24.4314
KLHL26	1780528	-0.435045	10.6527	-8.03891	3.88406e-09	3.61495e-08	10.1147
PNPLA7	1740059	-0.434678	8.32762	-12.6504	6.60259e-14	1.57023e-12	21.2865
CXCL14	150746	-0.434363	7.79908	-14.6926	1.1396e-15	3.85827e-14	25.4216
9530058B02RIK	270612	-0.434213	8.21548	-10.3092	1.24217e-11	1.82923e-10	15.9525
DNAJC4	4390537	-0.434062	8.6287	-10.3259	1.19351e-11	1.76465e-10	15.9932
2310046K01RIK	3140041	-0.433711	8.56657	-12.0778	2.23588e-13	4.72884e-12	20.0438
STRBP	2650278	-0.433552	9.79704	-7.47331	1.79959e-08	1.49464e-07	8.5617
WWC1	130338	-0.433488	9.0959	-9.28737	1.51717e-10	1.83208e-09	13.4069
TRPC2	7610390	-0.433261	7.88716	-13.1931	2.15014e-14	5.55299e-13	22.4295
PARP1	6420551	-0.433065	9.00744	-7.10596	4.96796e-08	3.79945e-07	7.53486
RNF185	5820242	-0.432525	9.42524	-7.49029	1.71767e-08	1.43169e-07	8.60885
2310031L18RIK	6450327	-0.43195	9.07124	-8.44329	1.32929e-09	1.35015e-08	11.2023
TMEM111	3940630	-0.431935	8.85634	-8.66459	7.45774e-10	7.96846e-09	11.7891
UBOX5	4540241	-0.431886	9.48405	-10.4493	8.90654e-12	1.35748e-10	16.2911
COQ6	7050372	-0.431741	10.6973	-10.9678	2.6586e-12	4.52738e-11	17.5221
RAMP3	4280224	-0.431738	8.30898	-13.2349	1.97496e-14	5.12632e-13	22.5161
NOS3	7570647	-0.431397	8.03899	-10.0069	2.56727e-11	3.5815e-10	15.2137
BAI2	1580114	-0.431358	8.05959	-13.1157	2.51812e-14	6.39409e-13	22.2686
KANK3	2810075	-0.430755	8.34056	-10.8743	3.29808e-12	5.51045e-11	17.3026
ACSS2	4570333	-0.430732	9.28993	-7.9743	4.61852e-09	4.23865e-08	9.93918
HBP1	6760739	-0.42991	9.94182	-9.48619	9.22357e-11	1.16015e-09	13.9129
SETD6	5090195	-0.429904	10.0456	-8.65492	7.64743e-10	8.15758e-09	11.7636
PPARGC1B	6860138	-0.429487	8.06873	-10.4007	9.9922e-12	1.5051e-10	16.1741
SNX30	5270671	-0.429438	9.09308	-8.17811	2.67901e-09	2.57259e-08	10.4914
GM1967	6520180	-0.429164	8.18823	-10.5242	7.4644e-12	1.15448e-10	16.471
RPS6KL1	3800327	-0.428508	8.65983	-11.1449	1.77323e-12	3.12101e-11	17.9345
PRMT7	2230307	-0.428462	11.8743	-13.3461	1.57643e-14	4.18056e-13	22.7457
LGI2	5270139	-0.428288	8.44836	-10.48	8.28365e-12	1.26856e-10	16.3649
SORT1	6370600	-0.428285	8.2273	-10.053	2.29651e-11	3.23538e-10	15.3271
UCK2	5810070	-0.428087	11.6402	-8.49532	1.15973e-09	1.19111e-08	11.3408
UAP1L1	1410113	-0.427976	10.5731	-10.2369	1.47601e-11	2.14652e-10	15.777
PPP1R1B	7200524	-0.427829	7.78664	-16.0043	1.04346e-16	4.38135e-15	27.8554
MVP	6960035	-0.427828	9.54277	-7.39057	2.25913e-08	1.8377e-07	8.3316
ST3GAL3	6220372	-0.427818	9.16256	-12.3005	1.38504e-13	3.08417e-12	20.5317
CLIP4	2480075	-0.42766	8.63488	-8.92628	3.79603e-10	4.27648e-09	12.4749
NHEDC2	2360121	-0.427458	8.14254	-8.56661	9.62504e-10	1.0042e-08	11.5301
NDRG1	6620187	-0.427022	8.63872	-10.4229	9.47983e-12	1.43296e-10	16.2276
GRHL3	2340400	-0.426973	8.00934	-8.63231	8.11048e-10	8.60152e-09	11.7039
AB112350	290703	-0.426951	8.29686	-10.0112	2.54105e-11	3.5507e-10	15.2242
HPN	3370059	-0.42674	7.90133	-16.9568	2.02166e-17	9.95222e-16	29.5249
1300013J15RIK	2030278	-0.426319	7.71448	-14.5112	1.60634e-15	5.23171e-14	25.072
ERLIN1	3370288	-0.426131	8.7904	-11.257	1.37484e-12	2.4654e-11	18.1937
FBXL6	4200427	-0.426071	10.0567	-9.70322	5.3894e-11	7.11307e-10	14.4593
MRPS31	2190626	-0.426054	11.3469	-10.9684	2.65518e-12	4.52454e-11	17.5234
PORCN	50519	-0.42598	9.60396	-11.1329	1.82243e-12	3.19666e-11	17.9066
LIN7B	2000458	-0.425785	7.87623	-15.2017	4.42191e-16	1.63496e-14	26.3855
WSCD1	6250082	-0.425728	7.9059	-10.6375	5.72054e-12	9.11349e-11	16.7418
DNAJB10	3800463	-0.425658	8.71424	-8.98709	3.24892e-10	3.70562e-09	12.633
LYRM5	2600097	-0.425583	8.82465	-10.7722	4.17807e-12	6.84281e-11	17.0618
USP11	4730259	-0.424347	8.32543	-9.45601	9.944e-11	1.24588e-09	13.8364
IDH3G	7380719	-0.424243	11.9459	-10.4161	9.63433e-12	1.45375e-10	16.2112
SFRS14	3460279	-0.424241	10.2422	-8.03931	3.87983e-09	3.61232e-08	10.1158
BMF	4290215	-0.424156	8.45674	-8.9842	3.273e-10	3.73142e-09	12.6255
NCAPD3	2750114	-0.423995	10.3215	-7.21506	3.66896e-08	2.87531e-07	7.8412
MYNN	6330170	-0.423802	8.66119	-11.8322	3.81804e-13	7.65306e-12	19.4987
BLVRB	4010446	-0.423305	10.4762	-8.9714	3.38187e-10	3.8402e-09	12.5923
FBXW5	4860376	-0.423286	10.0432	-9.90063	3.32363e-11	4.55506e-10	14.951
CACNG5	1780010	-0.423227	7.65475	-14.5666	1.44589e-15	4.77571e-14	25.1792
ATPAF2	6960044	-0.423225	8.8281	-9.88854	3.42297e-11	4.67624e-10	14.9211
TIMM8A2	6590484	-0.423147	7.89214	-10.9797	2.58721e-12	4.42046e-11	17.5498
MAP2K3	2100358	-0.423081	10.1231	-7.52615	1.55692e-08	1.30789e-07	8.70829
1200003C05RIK	2070682	-0.423068	10.2973	-9.54031	8.06235e-11	1.02614e-09	14.0497
LOC100048445	290433	-0.42265	13.7003	-9.2	1.89114e-10	2.24361e-09	13.1829
POLD1	5220358	-0.422093	11.5823	-11.4771	8.38035e-13	1.55825e-11	18.6979
ARTN	240608	-0.421952	8.41177	-10.5629	6.81381e-12	1.0657e-10	16.5638
ZC3H3	620021	-0.421925	9.2878	-9.05118	2.75882e-10	3.19052e-09	12.7992
CUGBP1	5090400	-0.421192	10.0077	-9.3805	1.20092e-10	1.48294e-09	13.6445
ZFP212	4480605	-0.421013	10.216	-11.0028	2.45335e-12	4.20853e-11	17.6039
WNT7B	3400202	-0.420769	8.97106	-8.82054	4.98162e-10	5.50355e-09	12.1988
TMEM147	6940014	-0.420478	11.4706	-8.34648	1.71511e-09	1.71025e-08	10.9438
4931440B09RIK	3990050	-0.420051	7.84591	-11.103	1.95088e-12	3.40801e-11	17.8373
XPNPEP1	540048	-0.419905	12.4559	-8.66335	7.48179e-10	7.99027e-09	11.7858
NOPE	2230687	-0.419863	9.86905	-8.68756	7.02602e-10	7.55429e-09	11.8496
PEX11A	610482	-0.419062	8.77801	-9.31057	1.43121e-10	1.7389e-09	13.4662
LOC381302	7040132	-0.41897	10.6873	-8.71239	6.58802e-10	7.1281e-09	11.915
CRABP1	2630689	-0.418832	8.22262	-11.8145	3.96907e-13	7.90646e-12	19.4591
TMEM50B	1010669	-0.418438	8.97597	-9.70665	5.34416e-11	7.05699e-10	14.4679
NSMCE1	6760053	-0.418386	11.5096	-11.2878	1.28248e-12	2.31756e-11	18.2645
A430005L14RIK	6580438	-0.418334	8.74725	-8.01502	4.1407e-09	3.83023e-08	10.0499
NDUFS2	7330706	-0.418026	9.59615	-8.11032	3.2092e-09	3.03669e-08	10.3083
REC8	2600026	-0.417986	9.10372	-9.72637	5.09112e-11	6.74712e-10	14.5172
TALDO1	7150121	-0.417913	12.3484	-8.04768	3.79391e-09	3.54259e-08	10.1386
DHX30	1260692	-0.417803	11.3477	-9.60951	6.79168e-11	8.79372e-10	14.2241
PSD2	630544	-0.41762	7.84328	-10.8737	3.30243e-12	5.51414e-11	17.3012
DNER	290142	-0.417381	9.09206	-8.37023	1.61098e-09	1.61709e-08	11.0073
TSC1	6020491	-0.417059	8.14295	-12.2365	1.58845e-13	3.48578e-12	20.3921
DDC	610601	-0.416701	8.50902	-9.37702	1.21142e-10	1.49447e-09	13.6357
MSH6	7610338	-0.416242	12.9429	-7.46987	1.81667e-08	1.50652e-07	8.55214
PEX11A	6020543	-0.415939	8.16512	-8.31555	1.86104e-09	1.84077e-08	10.8609
KNS2	4060520	-0.415606	9.99172	-7.52138	1.57741e-08	1.32164e-07	8.69506
AI413582	2030639	-0.415532	8.54589	-7.13625	4.56652e-08	3.52178e-07	7.62
SLC38A8	1030575	-0.415403	7.76524	-12.2761	1.45932e-13	3.23278e-12	20.4785
HDAC4	1240433	-0.415278	8.60112	-7.43016	2.02598e-08	1.66757e-07	8.4418
4930424G05RIK	110382	-0.414891	8.0834	-10.4372	9.16604e-12	1.39373e-10	16.2619
FGF21	6290743	-0.414826	7.75948	-13.0642	2.79824e-14	7.04964e-13	22.1611
2700038C09RIK	4120068	-0.414696	9.62412	-7.82008	6.99763e-09	6.24585e-08	9.51812
CAMTA2	4760129	-0.414673	9.52828	-9.6759	5.76468e-11	7.56949e-10	14.3908
GBL	7650692	-0.414656	9.69689	-8.50168	1.14058e-09	1.17425e-08	11.3577
ASAH1	130121	-0.414437	9.46645	-6.75674	1.32148e-07	9.40667e-07	6.54709
TUBB2B	650561	-0.413861	9.55328	-7.40984	2.14242e-08	1.75274e-07	8.38526
LOC100048083	4180168	-0.413079	8.40617	-9.12487	2.28751e-10	2.67557e-09	12.9895
HTATIP2	2710152	-0.412857	8.03587	-11.0142	2.39039e-12	4.10875e-11	17.6303
PIAS3	1980092	-0.412854	8.82579	-11.8488	3.68137e-13	7.43128e-12	19.5358
CAR13	3170593	-0.412677	9.56346	-10.4521	8.84869e-12	1.34947e-10	16.2978
RPL41	7160373	-0.412561	14.8042	-3.22463	0.00292911	0.00925255	-3.36556
CCT6B	6200563	-0.412546	8.12184	-11.4066	9.81387e-13	1.80134e-11	18.537
1200015N20RIK	4540474	-0.412513	7.98651	-8.97201	3.37657e-10	3.83589e-09	12.5939
CUGBP1	5080132	-0.412476	9.9365	-11.6192	6.10718e-13	1.16768e-11	19.0202
SI	1780176	-0.412435	8.30977	-8.26898	2.105e-09	2.06144e-08	10.736
NRSN2	4490563	-0.412294	7.69982	-13.6017	9.43652e-15	2.62152e-13	23.2685
LOC100045005	2370494	-0.411829	10.7612	-6.85912	9.90758e-08	7.21028e-07	6.83773
1700016D06RIK	1990167	-0.411535	7.81282	-12.4412	1.02654e-13	2.3365e-12	20.8368
SSPN	5820240	-0.411484	7.71963	-12.254	1.53009e-13	3.3779e-12	20.4302
1700036D21RIK	6330021	-0.411459	7.89226	-12.2075	1.69054e-13	3.68463e-12	20.3286
ZFP296	5670154	-0.411183	9.71947	-9.49823	8.95137e-11	1.12978e-09	13.9433
TRP53I11	4480288	-0.411161	8.0362	-10.5356	7.26623e-12	1.1289e-10	16.4983
TEX19	7560189	-0.411144	9.53161	-7.90005	5.63929e-09	5.10976e-08	9.7368
BFAR	630674	-0.411031	8.79833	-8.2383	2.28326e-09	2.21574e-08	10.6535
NLRP14	4670731	-0.410887	8.14503	-10.6019	6.21754e-12	9.79596e-11	16.657
2410017P07RIK	6220133	-0.410519	9.07785	-8.6144	8.49755e-10	8.96026e-09	11.6565
SELPLG	1070307	-0.410264	7.75518	-11.0424	2.24068e-12	3.86694e-11	17.6962
SIAH1B	630170	-0.410074	9.52837	-7.8598	6.28576e-09	5.63985e-08	9.62682
TMEM111	3370767	-0.409879	8.32678	-10.557	6.9095e-12	1.07804e-10	16.5496
WDR20B	1820750	-0.409811	7.96004	-12.4987	9.08726e-14	2.09243e-12	20.961
NOB1	270437	-0.409729	9.53814	-7.5352	1.51886e-08	1.27758e-07	8.73334
GLDC	6590097	-0.408493	10.5268	-6.13272	7.7945e-07	4.83688e-06	4.75997
ALDOC	5550470	-0.408251	9.94022	-7.73363	8.84381e-09	7.75894e-08	9.28094
LOC675813	1470402	-0.407786	14.6129	-2.92691	0.00629664	0.0181847	-4.09125
HPN	6550427	-0.40772	7.89124	-10.8424	3.55096e-12	5.89083e-11	17.2273
TCTEX1D2	5910372	-0.407437	10.9311	-6.14593	7.50497e-07	4.67137e-06	4.79802
BRWD1	6350561	-0.407313	8.82535	-10.5161	7.60743e-12	1.17552e-10	16.4516
SMYD2	5720050	-0.407152	8.85624	-9.63608	6.35987e-11	8.27378e-10	14.2909
1500032L24RIK	830201	-0.40712	10.7624	-7.8769	6.00231e-09	5.40818e-08	9.67358
DHX35	5550750	-0.406931	9.09742	-9.60297	6.90239e-11	8.91748e-10	14.2076
AEBP2	610020	-0.406829	8.35367	-10.5578	6.89668e-12	1.07669e-10	16.5515
FCHO1	4390239	-0.406713	9.6058	-6.9349	8.01034e-08	5.92862e-07	7.05232
P4HA2	5960754	-0.406333	8.88817	-10.4457	8.98231e-12	1.36822e-10	16.2825
GDF3	2000577	-0.406109	10.5533	-9.90401	3.29634e-11	4.52007e-10	14.9594
CCDC58	5870725	-0.40567	12.0805	-9.69934	5.44122e-11	7.17041e-10	14.4496
CLK3	4880343	-0.405374	9.83697	-7.68052	1.02165e-08	8.85744e-08	9.1348
MCF2L	4860626	-0.404999	8.07469	-9.3553	1.27918e-10	1.57053e-09	13.5803
PRSS36	1570326	-0.404814	8.04692	-8.99873	3.15371e-10	3.60984e-09	12.6632
NECAP1	1300088	-0.404427	9.95259	-7.05634	5.70471e-08	4.32175e-07	7.39514
NEDD4L	3800608	-0.40417	9.4616	-8.70673	6.68531e-10	7.21817e-09	11.9001
IARS	4220270	-0.404038	11.39	-6.76044	1.30776e-07	9.32451e-07	6.55761
GPX4	4890519	-0.40393	7.83925	-10.4989	7.92208e-12	1.22047e-10	16.4104
HPCAL1	4890735	-0.403494	8.5604	-8.20584	2.48871e-09	2.39971e-08	10.5661
MCF2L	4810546	-0.403329	8.78722	-7.87596	6.01763e-09	5.42008e-08	9.671
PAIP2B	6350719	-0.403236	11.3138	-9.29616	1.48398e-10	1.79707e-09	13.4294
LOC675567	2710497	-0.40299	8.24575	-7.85677	6.33723e-09	5.68007e-08	9.61856
CLPTM1L	4540164	-0.402721	10.053	-8.5682	9.5853e-10	1.00046e-08	11.5343
5330401P04RIK	7550669	-0.402661	8.66884	-9.9207	3.16513e-11	4.35176e-10	15.0007
COX18	130689	-0.402657	11.3626	-5.79716	2.04596e-06	1.18626e-05	3.79124
LIMS2	3180681	-0.40264	8.21608	-10.05	2.3135e-11	3.25397e-10	15.3196
THOC5	4180673	-0.402599	9.41155	-6.46582	3.0111e-07	2.01711e-06	5.71693
MTL5	4280307	-0.402422	7.77503	-10.6734	5.26012e-12	8.46926e-11	16.8273
6430527G18RIK	5860725	-0.402411	11.1564	-7.56522	1.3991e-08	1.18499e-07	8.81648
RHOX6	940288	-0.402327	8.12847	-8.24834	2.22331e-09	2.1641e-08	10.6805
LOC216443	5420367	-0.402308	10.4397	-5.40083	6.43148e-06	3.42386e-05	2.64501
IL28RA	4390543	-0.40207	8.72067	-10.3462	1.13739e-11	1.68847e-10	16.0422
ITPR1	1710239	-0.401706	11.0803	-9.54566	7.95583e-11	1.01359e-09	14.0632
NCOR1	4640358	-0.401588	9.71288	-5.99697	1.1509e-06	6.94567e-06	4.36848
MAP3K12	870468	-0.401474	8.93941	-11.4919	8.10807e-13	1.51419e-11	18.7315
CYP2S1	6250180	-0.401406	8.76484	-10.6064	6.15306e-12	9.70032e-11	16.6676
FN3K	150538	-0.401148	7.7559	-11.3312	1.16287e-12	2.11481e-11	18.3642
ANK	3800670	-0.400823	8.4454	-11.0703	2.10233e-12	3.65765e-11	17.7611
KLK1B27	4670021	-0.40068	8.12395	-12.6398	6.75154e-14	1.59903e-12	21.2637
RHBDD1	1580504	-0.400308	8.83979	-8.88059	4.26834e-10	4.77092e-09	12.3558
BC026590	1510224	-0.400305	8.57921	-6.17724	6.86107e-07	4.29917e-06	4.88819
CHGA	2510632	-0.400151	7.80559	-12.8237	4.59837e-14	1.12324e-12	21.655
GADD45G	6330377	-0.40012	8.35193	-9.28979	1.50795e-10	1.82352e-09	13.4131
CYP27A1	3440014	-0.400065	7.98055	-11.1389	1.79748e-12	3.15937e-11	17.9207
POLI	1030161	-0.399902	9.46324	-7.90221	5.60652e-09	5.08186e-08	9.7427
RNF138	4050524	-0.3997	8.66643	-10.8386	3.58205e-12	5.93857e-11	17.2185
MTA3	1820725	-0.399621	10.9698	-7.13477	4.58534e-08	3.53312e-07	7.61584
GGNBP2	6900685	-0.399609	11.4236	-8.75934	5.83412e-10	6.366e-09	12.0384
PCSK1N	3610039	-0.39938	8.01645	-10.8546	3.45193e-12	5.74509e-11	17.2561
EIF4EBP2	4390047	-0.399075	10.0587	-5.1855	1.19935e-05	6.07522e-05	2.02322
GM1679	3130440	-0.399069	7.79785	-12.7888	4.9442e-14	1.19746e-12	21.5812
UPF2	6650372	-0.398931	10.9128	-9.01615	3.01656e-10	3.46521e-09	12.7084
ATP9A	1510364	-0.398877	7.80391	-10.1868	1.66427e-11	2.39994e-10	15.6548
KLK1B4	6040626	-0.398764	8.26712	-9.89368	3.38035e-11	4.6254e-10	14.9338
SALL4	7330551	-0.398547	9.43667	-4.17008	0.000220882	0.00088757	-0.859958
RPAIN	4250338	-0.398365	9.20877	-7.22757	3.54387e-08	2.78912e-07	7.87627
SLC47A1	1260129	-0.398328	7.73199	-10.915	3.00227e-12	5.05566e-11	17.3983
ILDR1	2190382	-0.398212	8.42034	-6.49647	2.75995e-07	1.85904e-06	5.80466
TMEM66	4390131	-0.397818	10.3577	-8.31116	1.88275e-09	1.85938e-08	10.8491
OSTM1	7200520	-0.397768	9.80324	-9.72655	5.0888e-11	6.74712e-10	14.5177
1110001J03RIK	4120017	-0.39752	10.3703	-7.05594	5.71099e-08	4.32524e-07	7.39403
LPL	5360300	-0.397074	9.33861	-7.02393	6.24475e-08	4.7059e-07	7.30377
COX6A1	1170768	-0.396597	12.6168	-7.03277	6.09247e-08	4.59519e-07	7.32871
XPNPEP1	1510605	-0.396421	9.08325	-9.71701	5.20961e-11	6.89182e-10	14.4938
BZRPL1	380494	-0.396062	7.65048	-12.6014	7.31879e-14	1.71754e-12	21.1816
ALDOA	1690537	-0.395773	13.2772	-7.41002	2.14136e-08	1.75244e-07	8.38576
ALKBH7	870598	-0.395571	9.3647	-7.71933	9.19386e-09	8.04134e-08	9.24162
2010001J22RIK	1260538	-0.395456	8.028	-10.4704	8.47423e-12	1.2962e-10	16.3418
WDR68	2190437	-0.395293	10.7985	-8.44931	1.30846e-09	1.33216e-08	11.2184
XKR8	770133	-0.395259	8.11973	-12.4104	1.09587e-13	2.4855e-12	20.7703
DHX32	1990037	-0.3951	9.93652	-9.35979	1.26487e-10	1.55519e-09	13.5918
PPCS	2940706	-0.394958	9.13688	-7.59317	1.29626e-08	1.10517e-07	8.89376
EXTL1	7210669	-0.394869	7.97891	-9.86969	3.58403e-11	4.87811e-10	14.8743
FRAT2	4780255	-0.394703	8.65151	-10.2792	1.33406e-11	1.95447e-10	15.8799
SLC4A3	4540497	-0.394684	8.20383	-6.67725	1.65376e-07	1.15693e-06	6.32086
ALG5	6900040	-0.39467	10.3456	-7.92705	5.24386e-09	4.77672e-08	9.81047
LRRC48	4250427	-0.394308	8.1544	-10.9648	2.67714e-12	4.55291e-11	17.515
GSTT2	2490019	-0.394283	8.87652	-7.25927	3.24606e-08	2.56895e-07	7.96502
FNIP1	2480128	-0.39407	10.4476	-5.76603	2.23816e-06	1.28837e-05	3.70124
S100A1	940338	-0.393804	8.52753	-7.95502	4.86397e-09	4.44486e-08	9.88669
2210021J22RIK	6380438	-0.393786	8.34353	-7.99403	4.38029e-09	4.03586e-08	9.99286
TCFAP2C	50139	-0.393575	10.2566	-8.33353	1.77471e-09	1.7642e-08	10.9091
2010305A19RIK	430240	-0.393415	8.48626	-8.92755	3.78375e-10	4.26452e-09	12.4782
CHPT1	7330274	-0.393214	8.26324	-8.0457	3.81407e-09	3.55754e-08	10.1332
MTCH2	1090577	-0.393093	11.077	-6.75419	1.33099e-07	9.46915e-07	6.53985
ITPKA	4390392	-0.393013	8.26042	-11.4953	8.04689e-13	1.50386e-11	18.7392
MACROD1	3400703	-0.392921	8.12197	-8.40136	1.48418e-09	1.49682e-08	11.0905
XRCC1	2070148	-0.392917	9.59059	-8.26703	2.1159e-09	2.07054e-08	10.7307
SLC25A20	1090037	-0.392916	9.5337	-10.2051	1.59272e-11	2.30321e-10	15.6995
PRPF3	7050278	-0.392798	10.3702	-8.65423	7.66113e-10	8.16542e-09	11.7617
GPR137B	2650768	-0.392545	8.37231	-8.24237	2.2588e-09	2.19366e-08	10.6644
EDN2	6960142	-0.392149	7.71403	-11.887	3.3861e-13	6.91124e-12	19.621
SNX2	4560528	-0.391729	12.2224	-8.4238	1.39913e-09	1.41549e-08	11.1504
PGA5	7160301	-0.391396	8.32081	-11.4803	8.32081e-13	1.54942e-11	18.7051
COL17A1	2510064	-0.391261	7.87444	-9.32096	1.39431e-10	1.70212e-09	13.4927
FIGF	5860521	-0.391131	7.91074	-8.02963	3.98175e-09	3.69383e-08	10.0896
MAEA	5130630	-0.391067	9.10779	-5.89415	1.54705e-06	9.14318e-06	4.07158
DCXR	5490719	-0.391045	9.24967	-6.7242	1.44843e-07	1.0231e-06	6.45456
EIF3I	620138	-0.391003	11.6874	-6.78337	1.22596e-07	8.79738e-07	6.62278
ZFP688	650044	-0.390787	8.61594	-9.36587	1.24576e-10	1.53389e-09	13.6073
GFOD1	7050138	-0.390656	8.10945	-8.2442	2.24783e-09	2.18466e-08	10.6694
BCL7A	650110	-0.390534	9.67068	-10.1016	2.04233e-11	2.90114e-10	15.4465
SSX2IP	6660452	-0.390421	9.0218	-8.05782	3.6924e-09	3.45408e-08	10.166
G0S2	20327	-0.390356	7.8315	-13.2771	1.81249e-14	4.73812e-13	22.6035
BANF1	650373	-0.390254	10.4532	-4.38718	0.000119312	0.000504104	-0.254388
UNC119B	5270603	-0.390139	8.34809	-8.11725	3.15045e-09	2.98686e-08	10.327
ECH1	540546	-0.390051	10.3756	-9.55353	7.80202e-11	9.96464e-10	14.0831
FAAH	6100255	-0.389972	8.13045	-12.6502	6.60552e-14	1.57023e-12	21.286
ANKRD25	1010341	-0.389921	8.32967	-9.6819	5.68003e-11	7.46216e-10	14.4059
MTBP	4220482	-0.389917	8.3345	-9.46117	9.817e-11	1.23177e-09	13.8495
OTUB2	6580537	-0.389865	7.96396	-10.5327	7.31516e-12	1.13376e-10	16.4915
NDUFS8	5890010	-0.38928	11.1258	-8.27117	2.09279e-09	2.05027e-08	10.7418
ACTN2	1050678	-0.388862	7.92138	-11.3493	1.11637e-12	2.03601e-11	18.4058
NAGA	240523	-0.388422	8.00988	-9.39064	1.17082e-10	1.44996e-09	13.6703
PRMT8	1340328	-0.388312	7.81423	-8.71106	6.61065e-10	7.14958e-09	11.9115
TMEM111	3840192	-0.388042	10.6626	-7.71902	9.20169e-09	8.04545e-08	9.24076
SIN3A	7330097	-0.387961	10.9247	-5.67177	2.93812e-06	1.65973e-05	3.42862
SEC23A	1980072	-0.387835	8.62113	-10.7055	4.88035e-12	7.91732e-11	16.9036
ZMIZ2	7320435	-0.387635	8.88866	-8.23176	2.32323e-09	2.25029e-08	10.6359
NECAP1	1300307	-0.387547	9.79472	-7.01975	6.318e-08	4.75552e-07	7.29199
40422	450563	-0.387407	8.00028	-9.26643	1.59931e-10	1.91954e-09	13.3533
PPP1CC	3170546	-0.3872	8.41205	-9.65727	6.03562e-11	7.91313e-10	14.3441
CLPTM1	2810114	-0.386913	9.14499	-7.73658	8.77335e-09	7.70238e-08	9.28904
KCNC4	4010465	-0.386564	7.92677	-14.5284	1.55447e-15	5.07564e-14	25.1054
TRAK2	6510431	-0.386381	8.75526	-10.6972	4.97539e-12	8.05624e-11	16.8839
UBQLN4	6130167	-0.386301	9.62594	-7.46983	1.81683e-08	1.50652e-07	8.55205
KTELC1	3520064	-0.386078	10.7642	-6.92996	8.12193e-08	6.00775e-07	7.03835
MAPKAPK3	7040161	-0.38601	9.13135	-8.03482	3.92681e-09	3.65209e-08	10.1036
CSPG5	7610176	-0.385982	7.84872	-9.30722	1.44331e-10	1.75278e-09	13.4576
2310044G17RIK	6270743	-0.385718	8.79412	-9.75607	4.73284e-11	6.30154e-10	14.5914
TMEM63B	6590646	-0.385269	10.4671	-6.70511	1.5286e-07	1.07529e-06	6.40022
CDK2AP2	4180270	-0.384793	8.94385	-5.72549	2.5159e-06	1.4351e-05	3.58402
CDC2L1	2570725	-0.384738	10.2412	-6.50968	2.65833e-07	1.79483e-06	5.84246
SLC35C2	3290445	-0.384624	8.828	-7.18067	4.03621e-08	3.14108e-07	7.74476
TBC1D22A	6510437	-0.384582	10.0027	-10.6624	5.39644e-12	8.6562e-11	16.8012
TSPAN17	2810273	-0.384543	7.92785	-8.51598	1.09868e-09	1.13476e-08	11.3957
SOHLH1	1050050	-0.383996	7.85652	-11.7391	4.68533e-13	9.19075e-12	19.2901
ODF2	2570468	-0.383606	8.89078	-8.16608	2.76614e-09	2.6523e-08	10.4589
ELOVL6	670608	-0.383554	10.3952	-8.09351	3.35651e-09	3.16871e-08	10.2627
ILF3	460301	-0.383197	11.717	-7.13043	4.64091e-08	3.57058e-07	7.60367
ATF4	3360082	-0.383104	11.4972	-4.63972	5.79255e-05	0.000259866	0.459097
NOB1	7040358	-0.382479	9.85307	-7.65183	1.10464e-08	9.51659e-08	9.05572
AADACL1	6960369	-0.382222	9.49889	-9.43609	1.04509e-10	1.30368e-09	13.7858
C2	4210470	-0.382039	9.22446	-9.23091	1.74913e-10	2.09058e-09	13.2623
TST	150373	-0.381977	8.70288	-8.44233	1.33264e-09	1.35255e-08	11.1998
ZFP385C	3310736	-0.381691	7.8848	-11.5588	6.9835e-13	1.31855e-11	18.8836
SMN1	2750719	-0.38149	11.666	-7.01784	6.35172e-08	4.77951e-07	7.28662
JMJD6	6370367	-0.381013	11.5361	-7.45121	1.91217e-08	1.58048e-07	8.5003
FOXRED1	2810162	-0.380786	9.74267	-10.9204	2.96512e-12	4.99965e-11	17.4109
ZFP64	1690551	-0.380493	10.1317	-8.18958	2.59859e-09	2.4991e-08	10.5223
ABCA7	2480170	-0.380344	8.21111	-8.40488	1.4705e-09	1.48419e-08	11.0999
FBXL6	5090397	-0.380322	9.14104	-7.28939	2.98655e-08	2.37778e-07	8.04927
SLC26A6	2450241	-0.380274	7.89687	-10.8308	3.64719e-12	6.03877e-11	17.2001
MCEE	5910554	-0.380178	10.5856	-8.20124	2.51932e-09	2.42741e-08	10.5537
1190020J12RIK	7000114	-0.379885	8.18448	-12.2476	1.55112e-13	3.41845e-12	20.4163
CHRNA5	2030440	-0.37964	7.67977	-12.4079	1.10165e-13	2.49639e-12	20.7649
KY	2940470	-0.379331	7.68009	-11.6539	5.65497e-13	1.08851e-11	19.0985
ATG10	6550326	-0.379013	8.90157	-7.0493	5.81774e-08	4.40089e-07	7.37532
SCAND1	1050044	-0.378933	9.77164	-7.62296	1.19505e-08	1.02295e-07	8.97607
LOC100046035	2450010	-0.37884	8.34456	-9.51747	8.53303e-11	1.08283e-09	13.992
EIF3D	6960059	-0.378831	12.9395	-5.34063	7.65542e-06	4.01554e-05	2.47104
1110002N22RIK	2940201	-0.378783	9.55157	-11.5911	6.50066e-13	1.23831e-11	18.9566
ANKRD13A	2690201	-0.378778	9.30755	-8.88362	4.23519e-10	4.738e-09	12.3637
TRIB3	2370110	-0.378438	7.76261	-10.0108	2.54343e-11	3.55209e-10	15.2232
SNX2	7560110	-0.378303	8.90654	-7.65462	1.09629e-08	9.45031e-08	9.06341
CUTA	6980370	-0.378106	10.5087	-7.29198	2.96526e-08	2.36325e-07	8.0565
CRELD2	290685	-0.377642	9.95299	-10.367	1.08236e-11	1.61517e-10	16.0927
KCNK5	6370164	-0.377426	8.37991	-9.12386	2.29339e-10	2.68001e-09	12.9869
EFCAB3	7100437	-0.37727	7.65859	-11.5886	6.53623e-13	1.24398e-11	18.951
INTS3	6220367	-0.377224	10.1822	-7.57744	1.35315e-08	1.14834e-07	8.85028
9630031F12RIK	2600044	-0.377004	7.98156	-10.3092	1.24198e-11	1.82923e-10	15.9527
DUSP7	4540056	-0.376695	8.60491	-9.56786	7.52964e-11	9.64993e-10	14.1192
H2-Q2	1740689	-0.376395	7.79431	-8.94542	3.61442e-10	4.08663e-09	12.5247
MCM10	4220326	-0.376361	11.6055	-7.47315	1.80037e-08	1.4948e-07	8.56126
MOBP	4040731	-0.376352	7.9638	-10.391	1.02253e-11	1.53571e-10	16.1506
MTHFD1	7150484	-0.375497	10.7451	-6.58608	2.1404e-07	1.46789e-06	6.06082
DMWD	630053	-0.375369	10.4429	-7.99003	4.42756e-09	4.07357e-08	9.98198
1700052N19RIK	4200494	-0.375308	9.72288	-8.65453	7.65522e-10	8.1625e-09	11.7625
TTLL1	3610170	-0.375163	8.09626	-10.1959	1.62819e-11	2.35136e-10	15.6771
MTRF1	4040286	-0.375091	8.48247	-9.16291	2.0772e-10	2.4519e-09	13.0875
SLC35C2	10204	-0.374758	8.47006	-8.78486	5.46191e-10	5.98527e-09	12.1053
EBI3	2070537	-0.374652	7.79078	-9.89953	3.33253e-11	4.56483e-10	14.9483
ING3	7210059	-0.374629	8.3758	-12.6787	6.22282e-14	1.48338e-12	21.3468
FADS1	610274	-0.374396	11.6284	-6.6543	1.76457e-07	1.22751e-06	6.25546
BUB1B	5910528	-0.374384	9.83647	-6.6716	1.68034e-07	1.1732e-06	6.30479
GATA2	2940681	-0.374375	8.26461	-8.75558	5.89115e-10	6.42278e-09	12.0285
CTPS	7100685	-0.37395	9.53094	-7.25571	3.2782e-08	2.59279e-07	7.95505
SF3B2	2190189	-0.373728	11.9403	-6.44607	3.18507e-07	2.12699e-06	5.66037
SMPD1	2650113	-0.373691	9.50647	-8.94038	3.66132e-10	4.1356e-09	12.5116
ALOX5AP	5270279	-0.373594	8.55774	-10.0604	2.25581e-11	3.18146e-10	15.3453
CRMP1	3830129	-0.373249	8.00389	-8.35798	1.66385e-09	1.6669e-08	10.9745
1110032E23RIK	1660376	-0.373231	9.18698	-9.17078	2.03625e-10	2.40467e-09	13.1078
RAB21	5690239	-0.373142	8.21539	-11.8191	3.9288e-13	7.85057e-12	19.4695
TMCO4	2490465	-0.373076	8.13842	-10.5303	7.35673e-12	1.13952e-10	16.4857
SCD1	3890274	-0.372986	10.5083	-7.11415	4.85601e-08	3.72048e-07	7.55789
ZFP143	5130661	-0.372924	9.01377	-6.66839	1.69565e-07	1.18276e-06	6.29564
RAMP3	540170	-0.372751	8.07808	-12.1043	2.11167e-13	4.4809e-12	20.102
OSBPL6	2940114	-0.372732	8.00654	-12.1894	1.75777e-13	3.81499e-12	20.2889
CCDC84	1230368	-0.372268	8.62338	-8.49217	1.16934e-09	1.2005e-08	11.3325
LEPRE1	6560181	-0.372181	8.14966	-7.66794	1.05723e-08	9.15352e-08	9.10014
PRPF40B	2100563	-0.371704	9.06868	-6.89722	8.90279e-08	6.54016e-07	6.94568
ITGB4	3850326	-0.371661	8.24581	-9.56225	7.63511e-11	9.76602e-10	14.105
TUBB2B	1010296	-0.371565	10.7832	-4.66688	5.35781e-05	0.000241917	0.536307
ITGB1BP1	4760110	-0.371553	9.22392	-6.95539	7.56373e-08	5.61912e-07	7.11025
TIMM8A2	7380504	-0.371532	7.87773	-12.2912	1.41291e-13	3.14078e-12	20.5114
MRPL4	4810100	-0.371428	9.23362	-5.71269	2.61067e-06	1.48684e-05	3.54697
MED10	4010088	-0.371399	9.16209	-5.91636	1.45123e-06	8.61502e-06	4.13573
HDAC6	3460703	-0.371338	8.77852	-7.32014	2.74333e-08	2.19886e-07	8.13517
CSRP2	7150278	-0.371278	12.5837	-5.7789	2.15656e-06	1.24477e-05	3.73847
VPS11	3130717	-0.371124	9.00145	-7.37193	2.37817e-08	1.92782e-07	8.27965
SLC44A3	6590110	-0.370762	7.71809	-11.9259	3.11016e-13	6.38353e-12	19.7076
TPD52	1230673	-0.370678	13.0732	-6.07142	9.29305e-07	5.69212e-06	4.58327
TMEM120A	10543	-0.370595	10.0776	-6.18901	6.63377e-07	4.16588e-06	4.92206
ZFP64	620086	-0.370486	9.94254	-9.77408	4.52833e-11	6.06065e-10	14.6364
RXRB	4150753	-0.3703	10.3572	-7.88609	5.85542e-09	5.29146e-08	9.69869
MTL5	20446	-0.370226	8.10033	-8.14791	2.90328e-09	2.77344e-08	10.4098
GM1679	510075	-0.369925	7.76883	-13.3027	1.72083e-14	4.53076e-13	22.6564
THRSP	6580403	-0.369916	7.64123	-8.99609	3.17503e-10	3.63262e-09	12.6564
UNG	3130750	-0.369912	10.9984	-7.03687	6.02307e-08	4.54686e-07	7.34028
STX1A	780524	-0.369739	8.89433	-7.91841	5.36718e-09	4.87869e-08	9.78692
CHCHD6	7330725	-0.369652	9.25586	-8.22329	2.37603e-09	2.29624e-08	10.6131
PPM1L	5570132	-0.369652	8.18997	-7.97526	4.60661e-09	4.22923e-08	9.94179
SMOC1	5890195	-0.369575	9.35752	-5.85997	1.70713e-06	1.00408e-05	3.9728
ACOT7	6840392	-0.36951	9.37819	-7.25013	3.32925e-08	2.62751e-07	7.93943
CPT1C	520750	-0.369335	8.33772	-9.37955	1.20378e-10	1.48576e-09	13.6421
GALM	5720022	-0.369275	8.06657	-8.37535	1.58939e-09	1.59729e-08	11.021
IMPA2	290575	-0.369083	9.50121	-7.29648	2.9286e-08	2.33715e-07	8.06908
AAAS	7610564	-0.368981	10.8578	-6.11662	8.16276e-07	5.04834e-06	4.71358
MYO10	1470035	-0.368926	8.69696	-7.28614	3.01354e-08	2.39601e-07	8.04017
CCDC111	2120184	-0.368908	9.16786	-9.31298	1.42255e-10	1.73083e-09	13.4723
KRT10	2070593	-0.368752	8.98051	-6.83658	1.05553e-07	7.65349e-07	6.77382
CCRK	5690445	-0.368569	8.30284	-12.1308	1.99425e-13	4.26696e-12	20.1603
BANF1	4200615	-0.368516	10.7524	-3.01698	0.00501097	0.0149164	-3.87574
RPLP1	540326	-0.368475	14.8937	-2.61751	0.013479	0.0354125	-4.80165
CARS	1340039	-0.368104	7.77474	-6.02938	1.04853e-06	6.37427e-06	4.46202
RPS15	5570129	-0.368014	13.5024	-4.1668	0.000222935	0.000894979	-0.869033
AKR1B7	7510554	-0.36797	7.8049	-7.05813	5.6762e-08	4.30143e-07	7.4002
HAX1	7050121	-0.367921	9.37754	-6.71753	1.47596e-07	1.03997e-06	6.43557
FKBP11	1050671	-0.367686	10.5727	-8.61706	8.43898e-10	8.90946e-09	11.6636
MDK	2470465	-0.367635	13.11	-8.84401	4.68932e-10	5.20524e-09	12.2602
RHOT1	3290142	-0.367607	10.4141	-7.92152	5.32245e-09	4.8466e-08	9.7954
PALM	6380349	-0.367406	9.22225	-7.62575	1.18601e-08	1.01556e-07	8.98376
SPSB4	3370703	-0.367344	8.01001	-11.0061	2.43481e-12	4.17951e-11	17.6116
TAF5	4180441	-0.367168	9.15632	-8.74149	6.10973e-10	6.6498e-09	11.9915
ATF5	6520129	-0.367117	8.55148	-8.70524	6.71115e-10	7.23695e-09	11.8962
RLBP1	4230170	-0.367083	7.87749	-11.6177	6.12788e-13	1.17077e-11	19.0167
KCNK6	6620521	-0.366483	9.32893	-9.97208	2.79365e-11	3.87836e-10	15.1278
3300001G02RIK	4180292	-0.366345	11.0319	-7.30381	2.86993e-08	2.29318e-07	8.08955
ZBTB24	3140608	-0.366318	8.90046	-9.76427	4.63862e-11	6.19536e-10	14.6119
AU040829	840360	-0.365952	9.17551	-8.34566	1.71878e-09	1.71325e-08	10.9416
NRADD	4220091	-0.365761	8.8269	-6.45354	3.11813e-07	2.08392e-06	5.68176
DCLK2	2650136	-0.365547	8.65999	-10.8532	3.46325e-12	5.7602e-11	17.2528
IDH1	1190112	-0.365261	10.2384	-8.52427	1.07511e-09	1.1122e-08	11.4177
GSTP1	5290358	-0.365246	9.87197	-7.72797	8.98073e-09	7.87369e-08	9.26538
PRPF3	2140681	-0.364846	10.3245	-8.68391	7.09298e-10	7.61355e-09	11.84
TTC29	3390577	-0.364642	7.86394	-10.3364	1.16418e-11	1.72526e-10	16.0185
CDC25A	3440100	-0.364496	9.34166	-6.99749	6.72332e-08	5.04141e-07	7.22919
IDH3G	6420324	-0.364475	10.2717	-5.46787	5.29748e-06	2.85446e-05	2.83884
MOBP	2690360	-0.364409	8.22333	-11.1196	1.87817e-12	3.28546e-11	17.8759
GDAP1L1	270348	-0.36433	8.20265	-8.98798	3.24154e-10	3.69884e-09	12.6353
PRKAB1	2760241	-0.364209	9.04037	-7.3339	2.64106e-08	2.12617e-07	8.1736
MRPL38	6380102	-0.363851	11.6122	-6.43193	3.3158e-07	2.20513e-06	5.61986
CLN6	380220	-0.363814	8.86436	-8.02544	4.02663e-09	3.73008e-08	10.0782
PFKFB2	4850008	-0.363755	8.43195	-9.15733	2.10679e-10	2.48227e-09	13.0732
PKN2	50437	-0.363608	10.1453	-7.96361	4.75297e-09	4.35137e-08	9.91009
DPH3	5810528	-0.363522	10.1657	-8.36599	1.62906e-09	1.63341e-08	10.996
SSR2	7610494	-0.363408	11.9961	-6.0156	1.0909e-06	6.60928e-06	4.42224
PPP1R13B	430669	-0.363387	8.29591	-9.00686	3.08891e-10	3.54514e-09	12.6843
FLCN	520039	-0.363206	8.06744	-8.6819	7.13002e-10	7.64692e-09	11.8347
D11BWG0517E	5700669	-0.363202	7.96735	-9.54447	7.97936e-11	1.01608e-09	14.0602
JMJD2B	1690402	-0.363174	7.97019	-9.97178	2.79568e-11	3.87908e-10	15.127
APBB2	3060754	-0.363034	8.59316	-8.60037	8.8139e-10	9.27101e-09	11.6194
IGFBP2	580364	-0.36279	11.5731	-5.66842	2.96664e-06	1.67363e-05	3.41894
GOLGA2	2340441	-0.362766	8.81678	-6.67435	1.66737e-07	1.16557e-06	6.3126
MKRN2	6900176	-0.362424	9.76945	-6.33875	4.32412e-07	2.80953e-06	5.35257
2310022A10RIK	780767	-0.362253	8.20255	-9.44054	1.03354e-10	1.29177e-09	13.7971
NAPB	4070553	-0.362179	8.15358	-11.7739	4.33953e-13	8.57132e-12	19.3682
9030409G11RIK	1070673	-0.361857	7.98107	-11.0733	2.08764e-12	3.63703e-11	17.7683
GNA13	2490201	-0.361748	10.0486	-8.96202	3.46397e-10	3.92476e-09	12.5679
BC048355	2630379	-0.361651	9.0823	-6.74123	1.38053e-07	9.79444e-07	6.50299
RRP1B	6420196	-0.361623	11.1181	-9.63593	6.36222e-11	8.27378e-10	14.2905
PCDH21	2060296	-0.361607	8.47065	-9.22833	1.76055e-10	2.10228e-09	13.2556
SNTB2	7550768	-0.361506	8.29077	-8.43691	1.35175e-09	1.36971e-08	11.1853
SLC30A5	1570619	-0.361042	10.0681	-8.06315	3.64015e-09	3.41141e-08	10.1805
KIF2C	1780543	-0.360978	10.4462	-4.81232	3.52527e-05	0.000164707	0.951103
LBH	5670440	-0.36078	8.18659	-7.66285	1.07198e-08	9.26564e-08	9.08611
TNFRSF25	6370520	-0.360492	8.00993	-8.91101	3.94762e-10	4.43172e-09	12.4351
MSH6	1230315	-0.360484	13.0803	-5.18949	1.18559e-05	6.0174e-05	2.03472
SMPD1	1410017	-0.360412	8.17852	-8.0275	4.00445e-09	3.71287e-08	10.0838
KLK1B5	2060136	-0.360124	8.17608	-8.62883	8.18444e-10	8.6728e-09	11.6947
SURF2	2940370	-0.359681	9.27464	-8.97324	3.366e-10	3.82557e-09	12.5971
APPL2	5130138	-0.359068	9.2127	-7.00005	6.67538e-08	5.00985e-07	7.23642
ANXA11	2070615	-0.359059	10.4582	-5.13321	1.39525e-05	6.99722e-05	1.87248
ERGIC3	3180450	-0.35903	9.45128	-8.04102	3.86213e-09	3.59845e-08	10.1205
XPC	780204	-0.358718	8.98863	-8.86954	4.39132e-10	4.90198e-09	12.3269
MATN1	4280487	-0.358421	8.10962	-9.38887	1.17601e-10	1.45567e-09	13.6658
PIWIL4	4780059	-0.358331	7.64786	-11.6811	5.32461e-13	1.02955e-11	19.1598
TRIM63	7550246	-0.358265	7.80961	-10.1352	1.8839e-11	2.69697e-10	15.5287
TCHP	6450661	-0.358003	8.46137	-8.29719	1.95355e-09	1.92412e-08	10.8117
GLUD1	4560538	-0.357183	8.42208	-6.35369	4.14368e-07	2.6998e-06	5.39547
RAB6B	3060600	-0.357121	8.44728	-7.40236	2.18697e-08	1.78509e-07	8.36444
GSTM6	2940541	-0.357021	8.30752	-7.44054	1.96903e-08	1.62486e-07	8.47065
6330416G13RIK	2370669	-0.356818	8.18979	-11.0588	2.15799e-12	3.73973e-11	17.7345
VKORC1L1	520050	-0.356574	9.52531	-6.12557	7.95601e-07	4.9264e-06	4.73936
EVC2	3310669	-0.356488	8.65503	-8.06673	3.60548e-09	3.38139e-08	10.1902
PPM1B	7650044	-0.356365	8.27041	-7.74515	8.57185e-09	7.54094e-08	9.31257
IRX3	60703	-0.356266	7.94199	-9.15336	2.12809e-10	2.50506e-09	13.063
RNF4	2350187	-0.356133	10.1131	-5.38873	6.66068e-06	3.53343e-05	2.61003
CRYM	6280240	-0.356027	8.56072	-8.33204	1.78171e-09	1.77048e-08	10.9051
ZKSCAN14	3360022	-0.35596	8.62155	-9.29238	1.49817e-10	1.81254e-09	13.4197
AV028368	6400446	-0.355828	9.22409	-8.98267	3.28579e-10	3.74434e-09	12.6216
1700021F05RIK	1850762	-0.355807	11.6761	-5.91332	1.46397e-06	8.68013e-06	4.12696
NPEPL1	6560687	-0.355789	9.71185	-7.41234	2.12778e-08	1.74299e-07	8.3922
GM128	4850600	-0.355781	8.03817	-10.1176	1.96542e-11	2.80275e-10	15.4856
ABLIM2	3120296	-0.355598	7.6879	-10.6367	5.73145e-12	9.11957e-11	16.7399
ATP8B3	130020	-0.355505	7.84982	-9.9467	2.97124e-11	4.10495e-10	15.065
COG1	6550204	-0.355433	8.47952	-7.55421	1.44187e-08	1.21681e-07	8.78599
FBXO34	4040309	-0.354989	8.61095	-7.91368	5.43606e-09	4.93606e-08	9.77399
HIST1H1C	50079	-0.354056	9.24076	-9.005	3.10358e-10	3.56039e-09	12.6795
FOXP1	6290152	-0.353984	8.34622	-6.94651	7.75401e-08	5.75382e-07	7.08516
HK1	4150397	-0.353959	8.16892	-7.0812	5.32264e-08	4.04543e-07	7.46518
GMPPA	670196	-0.353784	8.54749	-7.66627	1.06204e-08	9.1921e-08	9.09554
D10ERTD641E	2230324	-0.353728	9.95097	-7.1193	4.78697e-08	3.67119e-07	7.57236
GMFG	1070091	-0.353659	9.22655	-7.68478	1.0099e-08	8.7644e-08	9.14652
DDX19B	3610482	-0.35356	9.26612	-8.86394	4.45496e-10	4.9644e-09	12.3123
TUFT1	3450370	-0.353548	10.3744	-7.99456	4.37412e-09	4.03163e-08	9.99429
IFITM1	450528	-0.353425	7.89707	-10.5265	7.42319e-12	1.14912e-10	16.4766
GOLM1	3460333	-0.353281	11.27	-7.87757	5.9915e-09	5.40223e-08	9.67541
TRAF4	1470632	-0.353237	8.72481	-6.6312	1.8837e-07	1.30332e-06	6.1896
1700030K09RIK	6980593	-0.352949	9.1248	-6.87098	9.58306e-08	6.98995e-07	6.87135
PLA2G12A	1510091	-0.352915	10.1801	-7.80579	7.27331e-09	6.47617e-08	9.47898
STARD5	2100327	-0.352784	8.41641	-8.59661	8.90074e-10	9.34705e-09	11.6095
BAHCC1	1090484	-0.352684	9.44259	-7.42593	2.04967e-08	1.68546e-07	8.43003
MYST1	6370674	-0.35227	9.71143	-6.76987	1.27347e-07	9.10021e-07	6.58442
PADI6	6770326	-0.352216	7.75868	-11.5522	7.08822e-13	1.33538e-11	18.8684
ALOXE3	830553	-0.351885	7.85439	-11.0745	2.0822e-12	3.63001e-11	17.7709
PSMD5	240338	-0.351843	8.83375	-7.34744	2.54424e-08	2.05273e-07	8.21137
PLA2G4F	3140056	-0.351626	7.91237	-7.40809	2.15277e-08	1.76009e-07	8.38039
ILF3	510612	-0.351498	8.15784	-9.20685	1.85872e-10	2.20719e-09	13.2005
ATG2A	2030152	-0.351457	8.36606	-8.2459	2.2377e-09	2.17564e-08	10.6739
BRI3	870437	-0.351015	11.8925	-6.00755	1.11641e-06	6.75182e-06	4.39902
CPHX	940551	-0.350733	7.79277	-9.69879	5.44852e-11	7.17635e-10	14.4482
KCNH1	4480279	-0.350681	7.61648	-10.7286	4.62484e-12	7.51704e-11	16.9583
MDK	1980138	-0.350005	11.6322	-5.57729	3.86039e-06	2.13794e-05	3.15533
MBD4	5570477	-0.349563	8.53683	-6.76664	1.28513e-07	9.17076e-07	6.57523
NAPSA	5690500	-0.349561	7.99078	-9.93326	3.06988e-11	4.22984e-10	15.0318
GBAS	2810746	-0.349411	8.22841	-8.05574	3.71294e-09	3.47203e-08	10.1604
0610009O20RIK	2900228	-0.349283	8.84269	-7.79467	7.49555e-09	6.66021e-08	9.44849
TBC1D1	3940142	-0.349042	8.19306	-8.22958	2.33668e-09	2.2612e-08	10.63
TMIE	5390632	-0.348861	7.88352	-8.05909	3.67987e-09	3.44487e-08	10.1695
GORASP1	6370435	-0.348782	9.20041	-7.64939	1.112e-08	9.57286e-08	9.049
GPR20	50053	-0.34849	7.86153	-8.63353	8.08492e-10	8.57796e-09	11.7071
PCBP3	1300681	-0.348255	8.39466	-8.27393	2.07756e-09	2.03767e-08	10.7493
HECTD2	1440286	-0.348153	8.42071	-7.57756	1.35272e-08	1.14834e-07	8.8506
SPSB1	5700066	-0.347955	9.65441	-7.97992	4.54937e-09	4.17966e-08	9.95447
LIAS	5690066	-0.347948	11.1021	-8.82969	4.8655e-10	5.38974e-09	12.2228
PPM1M	4180575	-0.347894	9.27834	-8.82965	4.86601e-10	5.38974e-09	12.2227
PIGO	5900347	-0.347633	9.82409	-9.27612	1.56076e-10	1.8803e-09	13.3781
RTN4IP1	7570551	-0.347093	8.52015	-6.42317	3.39956e-07	2.25558e-06	5.59474
PIAS2	6940053	-0.347085	8.47546	-5.94234	1.34668e-06	8.03659e-06	4.21077
DNAJC7	3840075	-0.347029	10.2017	-4.44764	0.000100411	0.000429616	-0.0843664
TMEM110	3370246	-0.346718	9.17154	-8.26022	2.15439e-09	2.10579e-08	10.7124
WFS1	5050669	-0.346697	8.25124	-9.60926	6.79588e-11	8.79372e-10	14.2235
CYP27A1	4010020	-0.346684	8.22067	-10.5047	7.81483e-12	1.20467e-10	16.4243
HS3ST3A1	1570021	-0.346325	7.80438	-6.91032	8.58165e-08	6.32051e-07	6.98276
PDYN	3610332	-0.346198	7.74678	-9.75799	4.7106e-11	6.27844e-10	14.5962
TYK2	60411	-0.34612	9.25721	-7.78399	7.71532e-09	6.84602e-08	9.41921
ATP8B3	6980291	-0.346115	7.80965	-9.30248	1.46059e-10	1.77041e-09	13.4455
STK11	7040097	-0.346023	9.63478	-7.16393	4.22827e-08	3.27567e-07	7.69778
LOC622404	5260379	-0.345929	10.349	-6.29962	4.83506e-07	3.11083e-06	5.24018
LOC667609	670195	-0.345741	10.4157	-5.76389	2.25204e-06	1.29494e-05	3.69504
DPEP3	2060746	-0.345578	7.69379	-10.108	2.01137e-11	2.86192e-10	15.462
2310003L22RIK	5220068	-0.345255	8.94346	-9.23175	1.74545e-10	2.08714e-09	13.2644
TTC1	4850487	-0.345254	9.98307	-9.4253	1.07362e-10	1.33797e-09	13.7584
MERTK	4920193	-0.345172	7.91191	-11.2055	1.54502e-12	2.74378e-11	18.0748
4930504E06RIK	4280246	-0.344996	8.29299	-8.86233	4.4735e-10	4.98074e-09	12.3081
TSSC1	520376	-0.344812	10.5126	-5.76067	2.27302e-06	1.30642e-05	3.68575
HTATIP2	2340382	-0.344778	8.15687	-11.5432	7.23152e-13	1.35939e-11	18.848
ZEB1	4290403	-0.344702	8.22707	-8.91716	3.88581e-10	4.36615e-09	12.4512
RPA1	1340671	-0.344519	12.434	-8.07576	3.5195e-09	3.31251e-08	10.2147
RYR1	5420435	-0.344466	8.123	-6.77105	1.26924e-07	9.07759e-07	6.58777
ALG12	3120079	-0.344406	9.11123	-9.99297	2.65564e-11	3.69475e-10	15.1793
PLA2G6	5080112	-0.344168	8.56366	-6.96714	7.31889e-08	5.4514e-07	7.14348
BRF2	1070541	-0.344019	9.18924	-7.77204	7.96909e-09	7.04686e-08	9.38643
PUS1	4490608	-0.343612	8.67117	-7.70039	9.67932e-09	8.43436e-08	9.18951
COL17A1	2140148	-0.343117	7.77042	-8.81826	5.011e-10	5.52651e-09	12.1928
2310035K24RIK	940577	-0.343037	8.45384	-6.87353	9.51466e-08	6.944e-07	6.87858
GM1967	270093	-0.34302	7.97601	-8.18143	2.65547e-09	2.55094e-08	10.5003
SGK3	4920553	-0.343019	7.85615	-9.89226	3.39211e-11	4.63901e-10	14.9303
ZER1	4050138	-0.34282	10.3796	-9.829	3.95845e-11	5.3537e-10	14.7732
GBF1	3190452	-0.34257	9.7765	-6.03974	1.01779e-06	6.19769e-06	4.4919
SPG21	7570008	-0.342383	9.94014	-4.69322	4.96719e-05	0.000225795	0.611255
MCAM	3310491	-0.342382	8.89393	-9.83399	3.91048e-11	5.2916e-10	14.7856
SCARB2	3310564	-0.342369	9.00654	-8.72482	6.37921e-10	6.91965e-09	11.9477
ETHE1	5960435	-0.342341	8.9393	-6.32352	4.51616e-07	2.92543e-06	5.30884
GOLGA5	1500750	-0.342199	8.79052	-5.59234	3.69609e-06	2.05692e-05	3.19886
WIPI1	1030523	-0.342011	9.10576	-7.70476	9.5651e-09	8.34049e-08	9.20153
GBL	3520241	-0.341994	9.37768	-7.74264	8.63018e-09	7.58706e-08	9.3057
P2RY6	3710403	-0.341886	7.86811	-9.05524	2.73046e-10	3.15915e-09	12.8097
ENG	5910239	-0.341688	8.29341	-8.07237	3.55152e-09	3.34054e-08	10.2055
SLC10A7	730301	-0.341644	8.12793	-8.43759	1.34936e-09	1.36783e-08	11.1871
SS18L1	7400373	-0.34164	8.04046	-7.16676	4.19525e-08	3.25401e-07	7.7057
4933437F05RIK	1240035	-0.341633	7.92444	-9.58272	7.2574e-11	9.32933e-10	14.1566
MGST3	4210619	-0.341543	10.2443	-8.14836	2.89975e-09	2.7711e-08	10.4111
ALS2	3990546	-0.341471	8.2937	-9.63341	6.40189e-11	8.32116e-10	14.2842
MRPL2	3180189	-0.341466	11.0919	-7.29099	2.97343e-08	2.36851e-07	8.05372
VPREB1	3870274	-0.34139	8.195	-6.49402	2.77923e-07	1.87007e-06	5.79765
RNF185	60056	-0.341234	8.76369	-6.59683	2.07618e-07	1.42766e-06	6.09152
CCBL2	4280022	-0.340967	8.17394	-9.50288	8.84823e-11	1.11841e-09	13.9551
GNL3	4810255	-0.34069	13.1407	-7.00545	6.57543e-08	4.93916e-07	7.25166
HDGF	4570725	-0.340661	10.249	-5.54799	4.20175e-06	2.31275e-05	3.07056
MOBP	3520408	-0.340551	8.0045	-10.0877	2.11198e-11	2.99677e-10	15.4124
AATF	5720722	-0.340536	8.94681	-6.41624	3.46726e-07	2.29694e-06	5.57488
4930455C21RIK	870484	-0.340416	10.3672	-6.33925	4.31792e-07	2.80621e-06	5.35401
EDC4	5050241	-0.34029	9.55441	-7.59319	1.29618e-08	1.10517e-07	8.89382
WBP2	1500300	-0.340236	13.3426	-6.20241	6.3841e-07	4.02483e-06	4.96064
AUP1	1940520	-0.340091	8.41642	-6.60482	2.02975e-07	1.3976e-06	6.11432
ZFYVE26	5550050	-0.340013	9.30704	-8.681	7.14671e-10	7.65968e-09	11.8323
MDM4	2900577	-0.339919	7.76327	-11.3829	1.03515e-12	1.89556e-11	18.4827
HEXB	1940669	-0.339704	10.6854	-4.18357	0.000212624	0.000857961	-0.822567
ILF3	5290209	-0.339663	8.15408	-10.1205	1.95176e-11	2.7848e-10	15.4927
GM1006	4730433	-0.339646	7.87327	-9.51626	8.55871e-11	1.08448e-09	13.9889
TMED10	5860603	-0.339537	10.5431	-6.94161	7.86126e-08	5.82667e-07	7.07129
HTRA1	6220703	-0.339143	8.5395	-8.45234	1.2981e-09	1.32213e-08	11.2264
COBL	4210326	-0.339121	7.75085	-9.85354	3.72808e-11	5.06077e-10	14.8342
PAPOLA	4610551	-0.339082	9.20354	-5.67291	2.92841e-06	1.6557e-05	3.43193
COX18	6400253	-0.338767	10.8121	-6.70329	1.5365e-07	1.07967e-06	6.39503
RARG	620240	-0.33867	7.89612	-10.0417	2.36013e-11	3.31592e-10	15.2993
BHLHB8	2750068	-0.338475	7.74639	-10.2652	1.37949e-11	2.01757e-10	15.8458
CLSTN3	6940711	-0.338356	8.97159	-7.52446	1.56416e-08	1.31353e-07	8.7036
DDX27	5080487	-0.338352	10.5004	-7.48111	1.76148e-08	1.4663e-07	8.58336
MND1	7100008	-0.338352	10.5927	-5.72144	2.54554e-06	1.45136e-05	3.57228
CYP27A1	2940170	-0.338062	7.85919	-11.0372	2.26728e-12	3.9076e-11	17.6842
ARL2	5090528	-0.338041	9.39579	-6.18473	6.71548e-07	4.21513e-06	4.90975
PRIM2	1190435	-0.338027	8.89011	-8.15607	2.84083e-09	2.71884e-08	10.4319
TNRC15	4050561	-0.33778	8.23381	-7.86596	6.18201e-09	5.5584e-08	9.64369
DMWD	2630491	-0.337751	9.29803	-9.08049	2.56048e-10	2.97723e-09	12.875
FA2H	2810706	-0.337557	7.69612	-11.0251	2.33109e-12	4.01219e-11	17.6559
RAD51	110520	-0.337509	9.10644	-4.16901	0.00022155	0.000890034	-0.862919
CSNK1G1	2710437	-0.337087	8.0085	-8.2539	2.19078e-09	2.13568e-08	10.6954
UBTD1	4540202	-0.337046	8.23162	-8.16025	2.80941e-09	2.69178e-08	10.4432
MIF4GD	360091	-0.336959	8.46702	-7.13735	4.55251e-08	3.5152e-07	7.6231
HES6	7200050	-0.336816	8.25089	-6.78634	1.21575e-07	8.73386e-07	6.63122
UBXD1	1780168	-0.336693	9.39337	-5.67695	2.89446e-06	1.63902e-05	3.44361
GMFG	7050450	-0.33666	9.04724	-7.1442	4.46664e-08	3.45408e-07	7.64235
SYF2	1230286	-0.336626	9.87767	-7.78757	7.64093e-09	6.78469e-08	9.42903
AEBP2	6620634	-0.336622	7.99273	-9.65089	6.13141e-11	8.02057e-10	14.3281
RPL4	940221	-0.33657	12.112	-6.41946	3.43566e-07	2.27659e-06	5.5841
SGSM3	4260253	-0.336413	8.52971	-7.09288	5.15225e-08	3.92637e-07	7.49805
CNGA3	1770497	-0.336295	7.74862	-8.43222	1.3685e-09	1.38559e-08	11.1728
PPAP2B	1660687	-0.335627	7.91997	-8.4674	1.24778e-09	1.27695e-08	11.2666
TMEM38A	3290471	-0.335506	8.08059	-7.68834	1.00016e-08	8.6975e-08	9.15634
SLC39A4	5890041	-0.335484	7.78143	-9.74877	4.81842e-11	6.40884e-10	14.5732
KCNRG	6660161	-0.335404	7.77149	-9.82218	4.02508e-11	5.43238e-10	14.7562
PLEKHA7	5690368	-0.335319	8.28854	-9.49034	9.12875e-11	1.14991e-09	13.9234
TMEM60	6060576	-0.335258	10.7527	-6.82803	1.08121e-07	7.82866e-07	6.74956
SCRIB	6270475	-0.335185	9.31356	-5.24539	1.00851e-05	5.17277e-05	2.196
STX8	3870021	-0.335177	9.47707	-9.65115	6.12761e-11	8.02057e-10	14.3287
NLRX1	1070487	-0.335084	8.15055	-9.17488	2.0152e-10	2.3809e-09	13.1183
NECAP1	240747	-0.334908	8.62539	-5.6974	2.72849e-06	1.5488e-05	3.50275
LASS5	2940593	-0.334727	10.096	-5.09793	1.54514e-05	7.69189e-05	1.77086
E330018D03RIK	4490164	-0.334277	9.10598	-7.41781	2.09601e-08	1.72025e-07	8.40742
CHST3	4050437	-0.334261	7.71621	-11.6911	5.20863e-13	1.01016e-11	19.1823
DDX6	2350243	-0.33403	9.29361	-6.02462	1.06297e-06	6.45597e-06	4.44828
MBOAT5	7510619	-0.334027	10.1823	-6.30195	4.80303e-07	3.09332e-06	5.24687
PFKM	1240243	-0.333876	8.98746	-6.15344	7.34513e-07	4.57792e-06	4.81966
EXOSC5	5690408	-0.33384	10.1773	-4.53673	7.78287e-05	0.000340072	0.167102
PHLDA2	6290014	-0.333555	11.1426	-4.68009	5.15827e-05	0.00023349	0.573879
NNAT	7570609	-0.33354	7.72909	-11.1461	1.76828e-12	3.11443e-11	17.9373
MFI2	1580619	-0.333449	7.84657	-9.96045	2.87364e-11	3.97867e-10	15.099
TRMT1	7550240	-0.333446	8.86702	-5.58349	3.79187e-06	2.10362e-05	3.17325
ZXDC	1050332	-0.333351	8.27014	-11.0512	2.19579e-12	3.79713e-11	17.7168
2810403A07RIK	730300	-0.333293	11.3448	-6.49975	2.73434e-07	1.84227e-06	5.81405
TMEM130	3420091	-0.333242	8.36525	-8.04588	3.81223e-09	3.55711e-08	10.1337
SMG6	1990368	-0.333172	8.31684	-6.80625	1.14949e-07	8.29034e-07	6.68776
CHPT1	4010356	-0.333135	8.30221	-7.58992	1.3078e-08	1.11353e-07	8.88479
PSRC1	7550113	-0.333001	9.11852	-8.25889	2.16203e-09	2.11166e-08	10.7088
CORO1A	1500463	-0.332951	8.1045	-9.00144	3.13195e-10	3.58972e-09	12.6703
TCF25	7000356	-0.332899	8.43609	-9.31785	1.40525e-10	1.71249e-09	13.4848
CDK5RAP3	3830528	-0.332777	11.9875	-7.0868	5.24035e-08	3.98996e-07	7.48092
PGK1	5810487	-0.332637	8.06477	-8.12164	3.11383e-09	2.95589e-08	10.3388
SLC17A7	4220220	-0.332529	7.77462	-9.45371	1.00013e-10	1.25245e-09	13.8305
NIT2	5570653	-0.332286	9.5534	-5.27916	9.14604e-06	4.72699e-05	2.29349
EEF1A1	6280626	-0.332117	14.8983	-2.6061	0.0138523	0.0362524	-4.82689
SPC24	4810047	-0.332088	9.19902	-4.47613	9.25638e-05	0.000398962	-0.00408648
DRD4	6380064	-0.332083	7.72758	-10.89	3.18055e-12	5.33141e-11	17.3395
2310031L18RIK	4120437	-0.332042	8.97331	-7.18887	3.94548e-08	3.07326e-07	7.76775
NEUROG3	4050347	-0.331851	7.72055	-10.7949	3.96426e-12	6.53429e-11	17.1152
2810428I15RIK	2570593	-0.33162	9.81553	-5.38886	6.65812e-06	3.5328e-05	2.61041
BAT3	5910102	-0.331412	9.85833	-6.36738	3.98512e-07	2.60574e-06	5.43474
EPS15L1	6330504	-0.331396	10.1735	-5.9443	1.3391e-06	7.99321e-06	4.21644
KRT17	1780341	-0.331272	8.76627	-7.37693	2.34564e-08	1.90265e-07	8.29358
EG622339	7200403	-0.330901	14.4583	-5.62759	3.33811e-06	1.86924e-05	3.30082
WDR76	1770754	-0.33084	10.7095	-4.68507	5.08493e-05	0.000230738	0.588058
1810046J19RIK	7040286	-0.330824	11.9989	-6.21202	6.21086e-07	3.93202e-06	4.9883
MAPK8IP1	3170041	-0.33079	8.98039	-8.04967	3.77373e-09	3.52632e-08	10.144
NUP43	4730292	-0.330757	11.2544	-7.70111	9.66043e-09	8.42077e-08	9.19149
TBC1D10C	380672	-0.330335	8.23859	-8.44865	1.31072e-09	1.33392e-08	11.2166
BC031781	2340438	-0.330068	11.2391	-6.62573	1.91309e-07	1.32259e-06	6.17399
TM4SF5	3710491	-0.329997	7.89882	-8.47901	1.21039e-09	1.23917e-08	11.2974
RAP2IP	1110255	-0.329954	7.86831	-7.49104	1.71418e-08	1.42924e-07	8.61091
VEGFC	3170192	-0.329922	8.52498	-6.99455	6.77891e-08	5.07717e-07	7.22088
C430004E15RIK	2570070	-0.329891	8.99758	-7.08331	5.29143e-08	4.02647e-07	7.47112
DHRS7B	5340100	-0.329776	9.52745	-7.76808	8.05515e-09	7.11806e-08	9.37555
HSD17B11	3180079	-0.329428	8.72493	-6.70036	1.54926e-07	1.08744e-06	6.38669
SLC17A5	160553	-0.329415	8.25303	-7.57705	1.35459e-08	1.14919e-07	8.84921
COPG	4180025	-0.329369	8.69143	-7.28645	3.01099e-08	2.39472e-07	8.04103
NRBP2	110561	-0.329324	9.212	-5.43027	5.90631e-06	3.16197e-05	2.73011
SPAG1	3060196	-0.329212	8.3496	-7.36277	2.43893e-08	1.97396e-07	8.25413
MIPEP	1030731	-0.328691	10.3838	-7.33752	2.61486e-08	2.1064e-07	8.18368
SUCLG2	6180382	-0.328454	8.06045	-7.095	5.12189e-08	3.90556e-07	7.50402
ESPL1	1050400	-0.328326	9.49025	-5.52852	4.44504e-06	2.43237e-05	3.01426
ENSMUSG00000068790	1990021	-0.328125	12.3316	-4.82232	3.42515e-05	0.000160379	0.979687
AVPI1	3520093	-0.328023	8.71772	-6.9782	7.09605e-08	5.29925e-07	7.1747
GALT	4220053	-0.328022	10.5681	-6.74713	1.35774e-07	9.64073e-07	6.51978
EZH1	4390372	-0.327968	7.83782	-9.18033	1.98763e-10	2.35157e-09	13.1323
ZFP313	3120259	-0.327903	9.15244	-7.38748	2.27842e-08	1.85222e-07	8.32299
IFT140	6350161	-0.327731	8.95994	-7.72078	9.15788e-09	8.01533e-08	9.24559
SESN2	290669	-0.327431	8.24331	-7.25108	3.32051e-08	2.62142e-07	7.94209
PRPF3	1440025	-0.327426	8.21965	-8.68687	7.03857e-10	7.56462e-09	11.8478
TEAD2	1770224	-0.327384	10.774	-5.85333	1.74012e-06	1.02231e-05	3.9536
RAB3A	610154	-0.327357	8.3533	-8.31964	1.84101e-09	1.82166e-08	10.8719
RASL12	1820037	-0.32731	7.76287	-8.06912	3.58252e-09	3.36108e-08	10.1967
LOC100041103	7400400	-0.326206	8.97345	-8.43843	1.34637e-09	1.36534e-08	11.1894
AIFM2	1740674	-0.325726	7.71346	-11.428	9.35436e-13	1.72068e-11	18.5859
TRAF4	2350445	-0.325725	9.7853	-5.09952	1.53807e-05	7.65814e-05	1.77543
SPNB4	6400209	-0.325282	7.90384	-8.81454	5.05929e-10	5.57738e-09	12.1831
1200003C05RIK	110181	-0.325188	9.63673	-8.43452	1.36026e-09	1.3778e-08	11.179
METTL3	1110092	-0.325176	9.95224	-8.58326	9.21591e-10	9.66223e-09	11.5741
POLA2	670291	-0.32475	9.55262	-8.99904	3.15125e-10	3.60863e-09	12.664
TJAP1	4900360	-0.324646	9.19668	-6.69747	1.56193e-07	1.09514e-06	6.37848
DSCR2	1440358	-0.324507	10.1623	-6.74217	1.37685e-07	9.77102e-07	6.50568
RABGGTA	4900692	-0.324482	9.42677	-6.26251	5.3758e-07	3.4415e-06	5.13352
TOP3B	7610202	-0.324459	9.02577	-6.55904	2.3109e-07	1.57766e-06	5.98358
GPR108	6400097	-0.324452	9.39888	-6.36498	4.01245e-07	2.62228e-06	5.42786
CENPN	1690360	-0.324428	9.24193	-7.40872	2.14907e-08	1.75763e-07	8.38212
CD109	360445	-0.324368	7.9484	-9.41333	1.10624e-10	1.37527e-09	13.728
CAR12	4730692	-0.324256	7.82919	-8.61745	8.43049e-10	8.90676e-09	11.6646
AASDH	4730669	-0.324227	9.60501	-6.9413	7.86812e-08	5.83008e-07	7.07041
MRPL28	7330673	-0.324184	12.2399	-6.83671	1.05515e-07	7.65286e-07	6.77419
TRAF4	1260730	-0.324117	9.50314	-5.8454	1.78034e-06	1.04356e-05	3.93068
COMMD10	7510670	-0.323931	9.95997	-4.983	2.15408e-05	0.000104519	1.4403
GTPBP1	7000494	-0.323894	8.81849	-6.16691	7.06717e-07	4.42076e-06	4.85844
GPR120	4060639	-0.323797	7.69474	-10.4944	8.00693e-12	1.23206e-10	16.3995
MEGF11	3420440	-0.323631	7.65004	-9.69529	5.49576e-11	7.22746e-10	14.4394
GTF3C5	6400603	-0.32363	9.38451	-7.68772	1.00187e-08	8.70773e-08	9.15461
SNX15	4290678	-0.323421	9.1054	-7.80229	7.34247e-09	6.53323e-08	9.46939
AKAP1	5290670	-0.323361	8.21631	-8.50026	1.14483e-09	1.17722e-08	11.354
KCNIP2	6620181	-0.323126	7.8289	-9.32833	1.36875e-10	1.67409e-09	13.5115
UVRAG	7000711	-0.322889	9.27209	-8.50115	1.14217e-09	1.17496e-08	11.3563
GABPB1	4070598	-0.322846	9.02899	-6.79779	1.17721e-07	8.47595e-07	6.66373
VPS18	430747	-0.32281	9.42507	-6.85632	9.98565e-08	7.26298e-07	6.82981
AP3B2	7510341	-0.322741	8.2198	-8.54537	1.01741e-09	1.05719e-08	11.4737
ADARB1	1090112	-0.322684	8.31766	-8.08228	3.4587e-09	3.258e-08	10.2323
FBXO9	2140411	-0.322593	8.45911	-6.69544	1.57092e-07	1.10114e-06	6.37269
GNPTG	4890343	-0.322146	10.1614	-6.17461	6.91295e-07	4.32851e-06	4.88062
PFKM	6250672	-0.32214	10.5452	-8.99932	3.14899e-10	3.60764e-09	12.6648
D4BWG1540E	2650397	-0.322086	7.91543	-7.61259	1.22934e-08	1.05091e-07	8.94743
MCOLN1	3450553	-0.321918	8.29117	-7.57339	1.36823e-08	1.16037e-07	8.83906
ACOT7	730129	-0.321847	11.3415	-6.64129	1.83069e-07	1.26997e-06	6.21838
HEXIM2	6200682	-0.321736	7.85094	-8.54972	1.0059e-09	1.04608e-08	11.4853
SRPRB	2340204	-0.321656	8.08133	-6.76893	1.27686e-07	9.12188e-07	6.58174
PAIP2B	3310402	-0.321469	8.45723	-7.49308	1.70462e-08	1.4222e-07	8.61656
EG434729	6220286	-0.321107	7.90713	-8.94824	3.5884e-10	4.06037e-09	12.532
RABGGTB	4880040	-0.320752	12.2819	-5.74764	2.36011e-06	1.35435e-05	3.64807
ATAD3A	6270059	-0.320397	11.1096	-5.51614	4.60711e-06	2.51463e-05	2.97844
PRKAA2	2480202	-0.320378	8.10915	-9.35671	1.27468e-10	1.5665e-09	13.5839
VPREB3	4900500	-0.319926	7.61915	-10.6707	5.29303e-12	8.51158e-11	16.8209
C330023M02RIK	6960170	-0.319749	10.6339	-6.16997	7.00541e-07	4.38427e-06	4.86726
TMEM209	6480242	-0.319724	10.4442	-7.06596	5.55361e-08	4.21101e-07	7.42226
AIM2	150095	-0.31971	8.77434	-7.50871	1.63312e-08	1.3652e-07	8.65993
CCDC77	2630068	-0.319535	9.15723	-6.38512	3.78862e-07	2.48993e-06	5.48564
2610002J02RIK	5050445	-0.319408	9.07378	-7.91748	5.38073e-09	4.88927e-08	9.78436
BAZ2A	1770546	-0.319323	8.19342	-8.32678	1.80663e-09	1.79386e-08	10.891
DGKZ	4070136	-0.319248	8.35714	-6.7244	1.44765e-07	1.02283e-06	6.4551
TUBA3A	3190280	-0.319227	8.54761	-6.20585	6.32156e-07	3.9903e-06	4.97054
IRF6	7210072	-0.319113	8.85855	-8.38813	1.53679e-09	1.54503e-08	11.0552
RUVBL2	2470386	-0.318895	11.0358	-4.89809	2.75271e-05	0.000131334	1.19663
ANKRD24	4260452	-0.318746	7.8914	-7.56382	1.40448e-08	1.18877e-07	8.81259
IL27RA	6620446	-0.318588	7.9687	-11.3826	1.03567e-12	1.89556e-11	18.4822
1190017O12RIK	7610703	-0.318583	9.76335	-4.94773	2.38516e-05	0.000114972	1.33901
SIAH1B	6620474	-0.318576	8.10603	-6.30689	4.73568e-07	3.05147e-06	5.26108
NSUN2	2650504	-0.318448	8.45307	-7.65025	1.10941e-08	9.55377e-08	9.05136
ZFAND2A	1400170	-0.318292	8.90017	-8.34896	1.7039e-09	1.70106e-08	10.9504
3110049J23RIK	5090594	-0.318257	7.81003	-9.2205	1.79569e-10	2.14025e-09	13.2356
SIAH1B	4220259	-0.318162	8.36148	-6.03399	1.03474e-06	6.29492e-06	4.47532
IL23A	1400369	-0.318049	8.05447	-7.47713	1.78083e-08	1.48145e-07	8.5723
GM561	3780161	-0.318033	9.84474	-5.79816	2.04006e-06	1.18337e-05	3.79414
RAET1B	50025	-0.317734	8.87936	-8.45887	1.27603e-09	1.30327e-08	11.2438
LEFTY1	4810187	-0.31745	10.986	-7.12214	4.74926e-08	3.64412e-07	7.58035
TCFAP2C	3780711	-0.31742	8.79906	-6.5419	2.42603e-07	1.65056e-06	5.93459
SCUBE3	1510736	-0.317178	8.12968	-7.92065	5.33497e-09	4.85284e-08	9.79302
RBCK1	7550181	-0.317173	8.97583	-6.06204	9.54667e-07	5.83958e-06	4.55622
TMEM53	6100392	-0.317026	8.68792	-6.6285	1.89817e-07	1.31263e-06	6.18189
FARSB	6290719	-0.31683	11.5906	-6.46682	3.00258e-07	2.01245e-06	5.71979
CDCA4	4860653	-0.316786	8.88991	-5.70513	2.66828e-06	1.51663e-05	3.52511
PRDM4	1570139	-0.316772	10.201	-7.48485	1.74349e-08	1.45184e-07	8.59375
DOCK6	1260280	-0.316666	8.03637	-9.57493	7.39879e-11	9.4921e-10	14.137
HDAC5	1820551	-0.316479	9.83045	-9.27329	1.57192e-10	1.89285e-09	13.3708
SQSTM1	4560619	-0.316398	10.7079	-5.04289	1.81172e-05	8.92045e-05	1.61245
PTPDC1	1570010	-0.316319	8.44708	-8.99435	3.18918e-10	3.64556e-09	12.6519
WDR9	2230626	-0.316299	8.80673	-7.4058	2.1664e-08	1.76971e-07	8.374
USP52	3370692	-0.31623	9.71978	-6.50454	2.69741e-07	1.81978e-06	5.82775
A430005L14RIK	540100	-0.315952	10.2864	-7.82171	6.96679e-09	6.22048e-08	9.5226
BC057371	2680133	-0.315787	8.38534	-7.89151	5.77055e-09	5.22133e-08	9.71348
MRPS31	1410278	-0.315774	9.77826	-6.44181	3.22392e-07	2.14958e-06	5.64816
MTO1	2100332	-0.315767	8.94607	-7.22402	3.57895e-08	2.81249e-07	7.86631
APLP2	270593	-0.315571	12.3926	-6.96776	7.3062e-08	5.44353e-07	7.14523
MCM2	1770612	-0.315148	10.5542	-5.95934	1.28241e-06	7.67447e-06	4.25985
HVCN1	7510008	-0.314884	8.53446	-9.97323	2.78586e-11	3.86963e-10	15.1306
CCDC126	2600201	-0.314771	8.6975	-7.12881	4.66193e-08	3.58568e-07	7.5991
COPZ2	630195	-0.314766	7.94073	-8.96805	3.41096e-10	3.86811e-09	12.5836
PIP4K2A	3140678	-0.314684	8.70087	-7.10644	4.96133e-08	3.79552e-07	7.5362
ECM1	1710242	-0.314583	8.63657	-8.36597	1.62915e-09	1.63341e-08	10.9959
TPRKB	6110438	-0.314421	9.2301	-6.40561	3.5738e-07	2.36203e-06	5.54441
CRKL	6840682	-0.31437	9.09864	-7.99264	4.3967e-09	4.04953e-08	9.98907
D630042P16RIK	730246	-0.314191	7.61417	-9.64198	6.26782e-11	8.17169e-10	14.3057
CLCN2	1300082	-0.314185	8.28442	-6.56645	2.26284e-07	1.5469e-06	6.00476
PPP1R14D	770494	-0.313997	7.73942	-9.5791	7.32274e-11	9.40862e-10	14.1475
CEP72	5570047	-0.31397	8.0145	-9.54663	7.93672e-11	1.01216e-09	14.0656
ZFP39	6760022	-0.313867	7.98575	-8.82753	4.89272e-10	5.41699e-09	12.2171
HGS	1440564	-0.313745	9.01695	-6.51392	2.62651e-07	1.77615e-06	5.85459
2810003C17RIK	3610239	-0.313683	9.2934	-7.32223	2.72755e-08	2.18758e-07	8.14101
ABHD10	510192	-0.313619	7.91571	-8.26247	2.14159e-09	2.09408e-08	10.7185
TRFP	6480343	-0.313603	9.73094	-6.85817	9.9339e-08	7.22739e-07	6.83506
2410137M14RIK	3420131	-0.31342	8.35781	-8.12957	3.04865e-09	2.90045e-08	10.3603
BTBD12	2510068	-0.313392	9.86118	-6.8126	1.12916e-07	8.15744e-07	6.70577
ZFP30	670594	-0.313283	8.76727	-8.14011	2.96424e-09	2.82852e-08	10.3888
AU022751	5720072	-0.313243	7.80527	-8.35092	1.69511e-09	1.6936e-08	10.9557
PTGIS	3140100	-0.313116	9.34451	-5.6083	3.52946e-06	1.97081e-05	3.24502
SYNGR3	4540327	-0.313045	8.82953	-9.50482	8.80577e-11	1.11414e-09	13.96
SYT9	6380750	-0.312965	8.70978	-8.66727	7.40601e-10	7.91977e-09	11.7961
FBXO31	2190349	-0.312918	8.60243	-7.32068	2.73925e-08	2.19627e-07	8.13668
ERMP1	6290356	-0.312845	10.4466	-5.48793	4.99881e-06	2.7083e-05	2.89685
SRFBP1	5560139	-0.312653	9.7172	-6.28611	5.0253e-07	3.22515e-06	5.20135
2310001A20RIK	1430170	-0.312486	8.94119	-8.04036	3.86895e-09	3.6035e-08	10.1187
HDGFRP2	6620692	-0.311939	12.0579	-7.12613	4.6968e-08	3.60819e-07	7.59157
RPS6	5550019	-0.311937	14.137	-6.01088	1.10579e-06	6.69548e-06	4.40862
H2-AB1	2570487	-0.311849	8.0657	-7.31854	2.75549e-08	2.20792e-07	8.1307
5730419I09RIK	1740020	-0.311843	9.04887	-8.00519	4.25115e-09	3.92956e-08	10.0232
BUD13	5080041	-0.311524	9.53807	-6.44093	3.23204e-07	2.15388e-06	5.64562
TIMM8B	430390	-0.311483	11.8558	-4.32847	0.000141012	0.000588532	-0.418941
CHEK1	1170154	-0.311401	8.03717	-7.07367	5.43549e-08	4.12632e-07	7.44398
AOC2	5390372	-0.311395	8.0141	-7.47529	1.78984e-08	1.48798e-07	8.5672
BRWD1	6550349	-0.311394	8.84874	-7.40625	2.1637e-08	1.76847e-07	8.37526
BTG3	7150433	-0.311317	8.11022	-8.48359	1.19594e-09	1.22585e-08	11.3096
PIGA	7160458	-0.311287	10.0593	-8.51578	1.09924e-09	1.13488e-08	11.3952
MAPK1IP1	160739	-0.31122	9.09417	-12.1072	2.09851e-13	4.46033e-12	20.1084
ELN	6960079	-0.311159	7.72604	-8.03055	3.97191e-09	3.68708e-08	10.0921
PYY	270747	-0.311045	7.72986	-8.97514	3.3497e-10	3.81041e-09	12.602
EDEM2	5220639	-0.310998	11.3179	-7.22651	3.55432e-08	2.79484e-07	7.87329
GJA4	770672	-0.310423	7.92569	-8.11147	3.19944e-09	3.02933e-08	10.3113
ATP4A	2320673	-0.310357	7.75845	-9.53231	8.22417e-11	1.04467e-09	14.0295
WFDC10	6480184	-0.310321	7.80237	-8.57373	9.44789e-10	9.87322e-09	11.5489
PFKL	6650711	-0.310219	12.3499	-5.62109	3.40136e-06	1.90383e-05	3.28203
TTC19	1070300	-0.310107	9.35929	-6.80442	1.15542e-07	8.33078e-07	6.68257
D930005D10RIK	1780315	-0.310091	8.49163	-8.37307	1.59896e-09	1.60564e-08	11.0149
DOLPP1	3710189	-0.310061	8.08575	-5.96242	1.27108e-06	7.61727e-06	4.26876
NUP210	1230703	-0.309982	11.3737	-6.93837	7.93278e-08	5.87629e-07	7.06214
GM484	6270192	-0.309941	8.01822	-8.60727	8.65689e-10	9.12079e-09	11.6377
AVPI1	7040133	-0.309905	9.64156	-5.26616	9.49671e-06	4.89542e-05	2.25596
BIK	3800598	-0.309898	8.78947	-7.52413	1.56555e-08	1.31428e-07	8.70269
SLC38A9	2480349	-0.309735	8.26007	-6.41972	3.43312e-07	2.27549e-06	5.58485
RPL38	5260288	-0.309548	11.3893	-5.92716	1.40682e-06	8.36828e-06	4.16692
NUDT2	7100431	-0.309513	8.6913	-5.64783	3.14843e-06	1.76958e-05	3.35939
ADI1	6420561	-0.30949	10.4941	-5.7434	2.38919e-06	1.36951e-05	3.6358
WDR51B	2760202	-0.309424	9.32001	-6.54103	2.43201e-07	1.65376e-06	5.93211
GLUD1	1470554	-0.309344	10.41	-5.84759	1.76913e-06	1.0377e-05	3.93702
MRPS16	130753	-0.309274	10.391	-4.93417	2.48043e-05	0.000119273	1.30009
1810030N24RIK	3360112	-0.309152	10.4372	-4.66501	5.38664e-05	0.000243056	0.530995
CEACAM20	1500358	-0.308888	7.6663	-9.0342	2.88085e-10	3.32118e-09	12.7552
AMPD1	4290273	-0.308737	7.87615	-8.46447	1.25743e-09	1.28631e-08	11.2588
ACADM	7150255	-0.308725	11.5595	-5.80157	2.02012e-06	1.17313e-05	3.80399
ACADS	270673	-0.308649	9.28909	-5.52322	4.51374e-06	2.46734e-05	2.99892
ZSWIM3	6760433	-0.308637	8.64717	-7.38966	2.26482e-08	1.84175e-07	8.32905
PRKAG1	940093	-0.308631	8.90738	-6.55315	2.34981e-07	1.60338e-06	5.96675
GLG1	7320136	-0.308535	12.1641	-6.14513	7.52226e-07	4.68037e-06	4.7957
UNC84A	1940100	-0.308522	8.44137	-7.25544	3.28066e-08	2.59395e-07	7.95429
ANLN	1190201	-0.308367	12.1737	-5.19856	1.15487e-05	5.86962e-05	2.06088
ABHD11	4480368	-0.308365	9.98993	-4.66091	5.4506e-05	0.00024564	0.519312
ZFP523	6770044	-0.308311	9.96197	-6.38715	3.7668e-07	2.47813e-06	5.49146
PSEN2	990682	-0.308195	8.111	-7.51526	1.60409e-08	1.34311e-07	8.67809
LOC677528	2350487	-0.308151	9.65705	-5.30553	8.47405e-06	4.40922e-05	2.36963
KRT12	510484	-0.308148	7.67036	-9.64982	6.14775e-11	8.03555e-10	14.3254
SFT2D2	7380546	-0.308046	9.67752	-7.07514	5.41327e-08	4.11188e-07	7.44812
TOP1MT	3290296	-0.307833	8.79845	-7.56346	1.40587e-08	1.18955e-07	8.81159
RABAC1	4290762	-0.307807	11.2826	-5.36686	7.09578e-06	3.74416e-05	2.54683
CRIM2	6760243	-0.307389	8.42838	-8.39714	1.50075e-09	1.51162e-08	11.0792
D6WSU176E	770056	-0.307352	10.6821	-7.13504	4.5818e-08	3.53145e-07	7.61662
SDHC	5670100	-0.307134	11.6532	-6.38482	3.79191e-07	2.49145e-06	5.48477
TBC1D10A	5870255	-0.307077	8.11363	-7.24876	3.34191e-08	2.63589e-07	7.93559
C530028I08RIK	4920039	-0.307064	9.14482	-5.43888	5.76094e-06	3.08994e-05	2.75501
2310007F21RIK	4070445	-0.306911	9.43049	-6.46075	3.05481e-07	2.04372e-06	5.70242
SPSB3	4640270	-0.306889	9.52629	-6.43946	3.24551e-07	2.16174e-06	5.64144
RTN1	6380255	-0.306536	8.4391	-7.83126	6.78921e-09	6.06826e-08	9.54876
NLE1	7380056	-0.30648	10.0327	-7.48698	1.73336e-08	1.4443e-07	8.59965
CXCL14	3520349	-0.306293	7.81019	-8.60597	8.6863e-10	9.14803e-09	11.6342
CTSZ	3450091	-0.306245	9.13191	-4.77877	3.88308e-05	0.000179985	0.855232
NME7	770411	-0.306143	9.82022	-6.90784	8.6414e-08	6.36087e-07	6.97576
CCND3	610717	-0.305895	11.5375	-5.53253	4.39385e-06	2.40641e-05	3.02584
SLC30A5	4280494	-0.305858	10.1423	-7.22305	3.58859e-08	2.81748e-07	7.86359
SPHK1	620372	-0.305845	7.96179	-8.35668	1.66954e-09	1.6713e-08	10.9711
A930001N09RIK	3460360	-0.305793	7.80539	-8.71936	6.47004e-10	7.01226e-09	11.9333
TRAF3IP2	2350575	-0.305583	8.21265	-7.05351	5.74993e-08	4.35296e-07	7.38717
SLC38A2	4640008	-0.305495	11.3572	-5.54421	4.24789e-06	2.33543e-05	3.05963
ALS2	5960347	-0.305461	9.90519	-7.17252	4.12865e-08	3.20816e-07	7.72188
SLC7A4	940538	-0.30538	8.16816	-7.31817	2.75826e-08	2.20945e-07	8.12968
WIPI1	5550601	-0.305329	8.09086	-5.99196	1.16759e-06	7.0431e-06	4.35402
COX4I1	1070762	-0.305309	13.7454	-4.60073	6.47845e-05	0.000287376	0.348404
TM9SF4	6560255	-0.305104	8.81885	-6.69284	1.58251e-07	1.10867e-06	6.36527
GM525	5340747	-0.305014	7.80078	-10.6196	5.96597e-12	9.4387e-11	16.6991
CLDN10	2340056	-0.305004	7.70025	-9.76153	4.66987e-11	6.22738e-10	14.6051
AS3MT	5870619	-0.304878	7.81045	-7.2205	3.61408e-08	2.83576e-07	7.85643
TMED3	2710445	-0.30486	8.24109	-7.55713	1.4304e-08	1.20881e-07	8.79408
VPS35	5550408	-0.304852	10.1331	-5.22271	1.07692e-05	5.49844e-05	2.13055
ARTN	4010075	-0.304623	8.01988	-7.6045	1.25678e-08	1.07259e-07	8.92507
CYB561	4570397	-0.304553	9.23697	-7.2985	2.91231e-08	2.32559e-07	8.07472
MYST4	4200672	-0.304508	10.9653	-6.19042	6.60692e-07	4.15105e-06	4.92614
GM1631	4830382	-0.304487	7.90297	-7.89248	5.75546e-09	5.21135e-08	9.71613
RAPGEF5	2260553	-0.304378	8.08203	-8.8214	4.97057e-10	5.49607e-09	12.2011
FCHSD1	4780537	-0.304267	8.55585	-7.27945	3.06983e-08	2.43925e-07	8.02146
SLC1A3	2060082	-0.304188	10.265	-7.48484	1.74354e-08	1.45184e-07	8.59372
MAP3K7IP1	4860598	-0.304182	10.1865	-7.53994	1.49925e-08	1.26192e-07	8.74649
LCMT1	3400609	-0.304107	10.7793	-6.1783	6.84039e-07	4.2883e-06	4.89123
SLC25A42	540707	-0.304052	7.89831	-9.22371	1.7812e-10	2.12594e-09	13.2438
5630401D24RIK	6060152	-0.303863	8.79423	-7.33052	2.66582e-08	2.14274e-07	8.16416
LOC100048645	3870608	-0.30382	10.5985	-6.40157	3.6152e-07	2.38817e-06	5.53281
ARL6	870753	-0.303358	9.29518	-6.30034	4.82516e-07	3.10524e-06	5.24224
UBQLN1	3940296	-0.303317	8.23848	-5.84894	1.76224e-06	1.03389e-05	3.94093
ZFP598	7000386	-0.303185	8.08156	-7.25462	3.28809e-08	2.59822e-07	7.95201
SIPA1	4760725	-0.303129	7.83154	-7.27587	3.10031e-08	2.46195e-07	8.01147
RPS2	2600632	-0.302743	14.9503	-3.05479	0.00454902	0.0136769	-3.78419
PRKCSH	4070189	-0.302502	12.1954	-5.50985	4.6916e-06	2.55746e-05	2.96027
WSB2	2900255	-0.302479	10.3366	-8.98868	3.23577e-10	3.6939e-09	12.6371
ST7L	2060424	-0.302421	8.53648	-7.3516	2.5152e-08	2.03121e-07	8.22299
GNGT2	7330379	-0.302182	8.34091	-7.09321	5.14759e-08	3.92398e-07	7.49897
3110009E18RIK	5360131	-0.302066	9.7603	-5.38212	6.78927e-06	3.59423e-05	2.59093
KCNU1	5220747	-0.302025	7.73839	-7.65989	1.08067e-08	9.32819e-08	9.07794
UGT8A	2570228	-0.302022	8.06691	-8.49989	1.14593e-09	1.17788e-08	11.353
RPS19BP1	4760411	-0.301774	8.597	-4.25126	0.000175565	0.000720687	-0.634484
TIMM8B	4610273	-0.301633	11.4846	-5.50318	4.78303e-06	2.59686e-05	2.94097
EARS2	6330703	-0.301624	9.67596	-8.11717	3.1511e-09	2.98686e-08	10.3268
ANAPC5	1070398	-0.301247	12.0547	-6.28059	5.10504e-07	3.27143e-06	5.18551
EPHB2	3830241	-0.301198	8.52517	-5.93291	1.38374e-06	8.24245e-06	4.18352
ZFP82	2570026	-0.301072	8.03247	-8.62789	8.20441e-10	8.69039e-09	11.6922
OTUB2	6270164	-0.30106	7.77391	-10.8925	3.16231e-12	5.30777e-11	17.3454
CCDC99	2650521	-0.300948	9.32096	-6.31339	4.64869e-07	3.00371e-06	5.27973
1700001C02RIK	4480669	-0.300866	7.60993	-7.80813	7.22737e-09	6.43973e-08	9.4854
LOC100047427	3310672	-0.300258	7.97929	-7.58547	1.32381e-08	1.12531e-07	8.87247
TARDBP	110577	-0.300209	9.00266	-6.48322	2.8658e-07	1.92228e-06	5.76675
LOC100048301	1410068	-0.300191	9.92246	-4.99927	2.05518e-05	0.000100156	1.48703
PRPF18	7610692	-0.300078	9.78249	-10.0602	2.25699e-11	3.18146e-10	15.3448
NQO2	270187	-0.299865	8.71245	-8.11752	3.1482e-09	2.98632e-08	10.3277
CTPS	3140220	-0.299855	10.8278	-5.99994	1.1411e-06	6.89465e-06	4.37706
TACC1	10296	-0.299789	8.55425	-4.46904	9.44572e-05	0.000406441	-0.024067
RTEL1	3870706	-0.299655	8.90072	-5.54223	4.27228e-06	2.34783e-05	3.05391
CAPNS1	7210561	-0.299467	11.2819	-6.13925	7.64993e-07	4.75521e-06	4.77879
PRUNE	5340162	-0.299453	8.17087	-7.10316	5.00693e-08	3.82554e-07	7.52696
HARBI1	5130095	-0.29941	8.96399	-6.31809	4.58673e-07	2.96516e-06	5.29323
DUS3L	6370543	-0.299398	8.86869	-4.78802	3.78096e-05	0.00017579	0.881658
USP45	520626	-0.29936	8.13235	-9.38816	1.17812e-10	1.45737e-09	13.664
LOC100045782	3450332	-0.298986	9.86812	-5.28677	8.94675e-06	4.63517e-05	2.31547
GANAB	3400692	-0.29898	10.7434	-5.86229	1.69577e-06	9.98306e-06	3.9795
RPAP2	2140070	-0.298913	9.49167	-8.06083	3.66274e-09	3.43133e-08	10.1742
ARHGEF18	130008	-0.298754	10.7409	-7.56998	1.38104e-08	1.17008e-07	8.82963
2200001I15RIK	460682	-0.298705	9.55913	-5.79024	2.08718e-06	1.2077e-05	3.77125
ATP6V1G1	1110113	-0.298647	9.40117	-5.91132	1.47242e-06	8.72618e-06	4.12119
EIF4B	6550133	-0.298577	9.55783	-5.34431	7.5743e-06	3.97624e-05	2.48167
CHEK1	10397	-0.298425	7.84908	-7.41205	2.12948e-08	1.74383e-07	8.39139
SMARCD3	1030044	-0.298194	7.89129	-6.84457	1.03207e-07	7.49396e-07	6.7965
USP44	60445	-0.298174	7.93272	-7.80863	7.21755e-09	6.43321e-08	9.48677
1700040I03RIK	6660343	-0.298003	8.10035	-7.28477	3.02497e-08	2.40435e-07	8.03634
STOML1	7210091	-0.298001	7.94977	-6.90194	8.78549e-08	6.46138e-07	6.95906
SLC44A1	290360	-0.297777	7.97903	-11.258	1.37188e-12	2.46353e-11	18.1958
BFAR	2630215	-0.297746	8.35678	-5.77041	2.21006e-06	1.27393e-05	3.71391
CYP51	540020	-0.297604	9.62236	-5.17371	1.24096e-05	6.27243e-05	1.98923
SLC25A38	940164	-0.297378	8.44118	-6.28951	4.97662e-07	3.19551e-06	5.21115
DDB2	4900474	-0.297139	8.92594	-7.5449	1.47904e-08	1.24654e-07	8.76023
MMP2	3870072	-0.296919	10.138	-5.98205	1.20131e-06	7.21769e-06	4.32543
ASAH1	430215	-0.296842	12.2687	-6.06775	9.39138e-07	5.7487e-06	4.5727
RPS13	1030612	-0.296778	13.9481	-5.39006	6.63503e-06	3.52128e-05	2.61388
MCM3	7570014	-0.296555	9.57974	-5.0787	1.63354e-05	8.10057e-05	1.71548
NDUFB8	7210156	-0.296296	12.9349	-4.76025	4.09584e-05	0.000189028	0.80235
DTX2	6980494	-0.29615	10.242	-6.69832	1.55821e-07	1.09313e-06	6.38088
NTN2L	6840487	-0.295968	8.25775	-9.33528	1.34507e-10	1.6467e-09	13.5293
VAT1	2900402	-0.295958	9.15646	-4.07769	0.000286533	0.00112861	-1.11502
ACOT8	1240187	-0.295954	9.59357	-6.15754	7.25938e-07	4.52888e-06	4.83146
UPK2	2650554	-0.295608	7.92136	-10.3531	1.11876e-11	1.66371e-10	16.059
HRC	3890288	-0.295469	8.43128	-7.41503	2.1121e-08	1.73235e-07	8.39968
ZFP219	430307	-0.295323	9.61144	-5.78576	2.11434e-06	1.22205e-05	3.75828
TXNDC13	3290053	-0.295046	8.94932	-6.48634	2.84051e-07	1.90781e-06	5.77568
UBOX5	2510131	-0.294898	8.39598	-4.46276	9.6167e-05	0.000412968	-0.0417663
NRM	1410615	-0.294821	11.3929	-5.17314	1.24304e-05	6.28168e-05	1.98756
1700011F14RIK	3390017	-0.294355	7.64648	-9.729	5.05826e-11	6.71395e-10	14.5238
HELB	4250577	-0.294282	7.82925	-9.3106	1.4311e-10	1.7389e-09	13.4663
LYSMD4	2490427	-0.294228	8.29921	-7.74931	8.47554e-09	7.46644e-08	9.32402
D10JHU81E	5340129	-0.294129	9.08957	-7.11415	4.85599e-08	3.72048e-07	7.55789
C030048B08RIK	4890129	-0.294061	9.69638	-5.84264	1.79451e-06	1.05042e-05	3.92273
KLHL21	5960475	-0.293967	9.64169	-6.0478	9.94497e-07	6.06445e-06	4.51516
0610010K14RIK	2690324	-0.293933	9.44237	-4.44611	0.000100851	0.000431283	-0.0886836
RG9MTD2	1110072	-0.293518	9.31078	-6.3114	4.67517e-07	3.01854e-06	5.27402
GSTT1	430564	-0.293505	8.1556	-7.96939	4.67981e-09	4.29183e-08	9.92581
SLC29A1	5870687	-0.293354	10.2549	-4.03651	0.000321636	0.00125438	-1.22813
BANF1	2750092	-0.293219	11.5875	-7.78067	7.78499e-09	6.90307e-08	9.4101
GART	4250681	-0.2932	10.6512	-3.89397	0.000478828	0.00180048	-1.61677
[truncated: 23,699 more rows]

## Sheet: Aurka-LUC
Table S2. Significantly changed genes in the Aurka_R, Bub1b_R, Chek1_R, Ppm1g_R, and Ppp2r1b_R clones, respectively, when compared to Ctrl_R clones. Related to Figure 2.
TargetID	ID	logFC	AveExpr	t	P.Value	adj.P.Val	B
NUPR1	1240424	-2.13686	9.71611	-38.2826	4.85153e-28	5.6668e-25	53.9776
1300013J15RIK	6520022	-1.89777	8.73346	-52.1163	3.30246e-32	1.05587e-28	63.0628
DDIT3	1500497	-1.62923	8.92819	-22.4316	5.6974e-21	8.09514e-19	37.8536
CD97	2810632	-1.62481	9.1422	-25.2228	1.69613e-22	3.6021e-20	41.3815
SLCO4A1	5820270	-1.61137	9.2969	-33.6328	2.63637e-26	1.69367e-23	50.0821
LY6G6E	1470070	-1.57024	10.6507	-27.5215	1.21194e-23	3.49924e-21	44.0171
CD97	990280	-1.52603	9.13711	-32.0045	1.21047e-25	6.34805e-23	48.583
DNAIC1	1740121	-1.51742	8.70981	-43.1412	1.19298e-29	2.04374e-26	57.5379
TRIB3	4280056	-1.46518	9.18954	-32.9144	5.11958e-26	2.98995e-23	49.4302
CHAC1	540300	-1.46496	9.18263	-47.0851	7.84142e-31	1.83183e-27	60.1144
CAPN5	7210022	-1.46199	9.93901	-35.1465	6.79696e-27	5.1371e-24	51.4096
2410004A20RIK	3870717	-1.45275	9.19236	-30.5393	5.08533e-25	2.1061e-22	47.1657
GRASP	3840040	-1.42718	9.78116	-36.1502	2.85173e-27	2.52693e-24	52.2571
ACSS1	6200719	-1.3922	10.2868	-34.203	1.5716e-26	1.0915e-23	50.5894
GSTP2	4920450	-1.39208	10.3696	-29.2389	1.9209e-24	6.85573e-22	45.8488
RETSAT	5720612	-1.39194	10.0204	-30.2261	6.96978e-25	2.67317e-22	46.8537
AURKA	380520	-1.37803	10.9958	-22.431	5.70191e-21	8.09514e-19	37.8528
SLC25A33	4180088	-1.37705	9.11337	-35.2701	6.09962e-27	4.74975e-24	51.5154
ATP2A3	2570672	-1.34916	9.11387	-31.4397	2.0895e-25	9.76255e-23	48.0446
LAPTM5	940438	-1.30262	11.2239	-27.1679	1.79438e-23	4.95809e-21	43.626
COX7A1	3360270	-1.28305	10.2819	-32.4577	7.86284e-26	4.29897e-23	49.008
ZMYM3	3450072	-1.28172	9.98736	-23.3645	1.68842e-21	2.59804e-19	39.0766
ADSSL1	1770468	-1.27789	10.3419	-30.8884	3.59184e-25	1.51817e-22	47.5095
PLK3	3870487	-1.27589	9.13692	-31.2544	2.50421e-25	1.1095e-22	47.8658
IL4I1	6020224	-1.27517	8.46496	-35.8526	3.68061e-27	3.05099e-24	52.0084
MREG	2760750	-1.27153	10.1618	-25.8002	8.56779e-23	1.94838e-20	42.0648
ICAM1	1450095	-1.26808	10.3605	-22.629	4.38791e-21	6.33461e-19	38.1164
AQP3	3360161	-1.26489	9.16607	-35.7606	3.98417e-27	3.19941e-24	51.9311
PDZK1	610176	-1.25407	9.1096	-31.468	2.03259e-25	9.67251e-23	48.0718
SLC39A4	2470086	-1.23466	9.93948	-16.1626	7.9025e-17	3.89771e-15	28.2077
ESRRB	7150017	-1.20493	12.7166	-21.0491	3.76043e-20	4.27575e-18	35.9521
EPHX1	4280402	-1.19953	9.39424	-21.6	1.75029e-20	2.17281e-18	36.7232
HERPUD1	1050619	-1.18965	9.66817	-26.3144	4.71909e-23	1.15342e-20	42.6609
CLCNKB	2570086	-1.18861	9.2405	-26.7271	2.9462e-23	7.72536e-21	43.1313
PTP4A3	3140328	-1.18839	8.96194	-21.8756	1.2017e-20	1.56752e-18	37.1021
FZD5	6620519	-1.17842	10.514	-23.6364	1.19421e-21	1.94225e-19	39.4245
DNAJC6	2070594	-1.17617	9.74142	-23.9582	7.96334e-22	1.37476e-19	39.8313
PPAP2B	2000551	-1.17516	10.02	-26.2241	5.23586e-23	1.2458e-20	42.5571
FBXO2	2510008	-1.17139	9.71569	-21.9367	1.10617e-20	1.46521e-18	37.1856
1700029P11RIK	4780102	-1.16821	9.35889	-24.0199	7.37176e-22	1.30643e-19	39.9087
FABP3	1170468	-1.15604	12.5345	-18.7435	1.12736e-18	9.02481e-17	32.5159
SCT	5080575	-1.14416	10.3094	-23.1705	2.16659e-21	3.27498e-19	38.826
HERPUD1	50129	-1.1441	9.37633	-30.5241	5.16343e-25	2.1061e-22	47.1506
BTBD11	5690603	-1.14381	8.64924	-27.3449	1.47352e-23	4.16101e-21	43.8223
MYL3	60202	-1.14239	8.04544	-28.4623	4.36207e-24	1.40115e-21	45.0341
TRIML1	1170095	-1.12546	9.60658	-24.4917	4.11087e-22	7.90385e-20	40.4946
LOC100045403	6940209	-1.12451	8.46051	-25.5308	1.17624e-22	2.5615e-20	41.7479
LAMA1	1190431	-1.11934	9.9361	-16.8775	2.31103e-17	1.34055e-15	29.4553
ERDR1	4880187	-1.11709	11.784	-23.0177	2.63997e-21	3.94415e-19	38.6274
A130092J06RIK	770669	-1.11248	8.86483	-23.5207	1.38322e-21	2.16009e-19	39.2769
CAMK2N1	6330195	-1.10751	8.94226	-27.9066	7.9463e-24	2.46019e-21	44.4375
PECAM1	1030739	-1.10195	8.58626	-17.5633	7.38584e-18	4.76869e-16	30.612
ITGB7	830543	-1.10115	8.29758	-27.9757	7.37111e-24	2.30994e-21	44.5123
KDELR3	5550201	-1.07743	9.95368	-20.5998	7.10769e-20	7.4855e-18	35.3097
FBLIM1	4260195	-1.0699	9.95196	-19.235	5.30522e-19	4.62129e-17	33.2785
POU5F1	3450519	-1.06947	11.2533	-15.3871	3.15162e-16	1.35657e-14	26.803
DDIT4L	3120309	-1.06845	9.21779	-25.892	7.69695e-23	1.76597e-20	42.172
BCAT1	430561	-1.06817	10.868	-15.5887	2.18812e-16	9.76184e-15	27.1736
RAB3IL1	3870538	-1.06458	7.97244	-32.2577	9.50605e-26	5.08911e-23	48.8212
RETSAT	7150209	-1.06325	8.82137	-22.2545	7.21283e-21	9.96495e-19	37.6162
WHRN	2940661	-1.06291	9.43384	-26.5036	3.79921e-23	9.47847e-21	42.8775
USP28	6110717	-1.05896	10.3361	-18.3828	1.98102e-18	1.50166e-16	31.9452
PACSIN1	6620458	-1.05631	8.76063	-27.739	9.54215e-24	2.85122e-21	44.2552
TMEM39A	1980379	-1.05529	11.4346	-24.9095	2.47141e-22	5.00062e-20	41.0045
ADSSL1	3190689	-1.05457	9.27052	-23.182	2.13462e-21	3.24576e-19	38.8409
SLC12A8	4390136	-1.05421	9.05383	-28.3226	5.0671e-24	1.60752e-21	44.8851
A930010I20RIK	630327	-1.03432	9.87468	-20.6443	6.66977e-20	7.08236e-18	35.3739
APOBEC1	1110088	-1.02612	8.81531	-27.0929	1.95125e-23	5.33418e-21	43.5424
RAGE	6290717	-1.02607	9.28042	-24.2945	5.24077e-22	9.88641e-20	40.251
ALPK3	4260274	-1.01906	8.58071	-25.3833	1.40092e-22	2.99995e-20	41.5729
GTRGEO22	1410367	-1.01295	8.44382	-26.2812	4.90267e-23	1.17742e-20	42.6228
IGSF21	6860537	-1.01187	8.04103	-30.3865	5.92866e-25	2.34383e-22	47.0138
KNDC1	6960376	-1.00862	9.72947	-24.7344	3.05586e-22	6.0405e-20	40.7918
FGF4	1690092	-1.00441	8.42621	-28.7804	3.10971e-24	1.05145e-21	45.3705
PLA2G10	5870136	-1.00366	9.5297	-18.8125	1.01319e-18	8.18737e-17	32.6239
CPLX1	4890408	-1.00029	8.19556	-27.4932	1.25039e-23	3.57014e-21	43.986
IFI30	4730367	-0.997338	9.23421	-18.5412	1.54498e-18	1.20673e-16	32.1969
TSPAN17	4880026	-0.990492	9.67999	-21.761	1.40443e-20	1.79911e-18	36.9451
XLR4A	5870021	-0.988227	9.07439	-20.3203	1.06261e-19	1.08357e-17	34.9037
DNAIC1	1990438	-0.985459	8.1669	-18.96	8.07261e-19	6.69167e-17	32.8539
RPL3L	1850100	-0.984721	7.99901	-25.1249	1.90691e-22	3.98389e-20	41.2642
APOC1	1710066	-0.983153	11.0625	-20.8214	5.18444e-20	5.66913e-18	35.6281
DNAJC6	6940537	-0.981774	9.53066	-17.1579	1.44311e-17	8.68468e-16	29.9329
ZSWIM1	130427	-0.979989	10.3875	-19.5829	3.14234e-19	2.91512e-17	33.8081
SNTA1	4860114	-0.977539	8.66995	-20.5574	7.55229e-20	7.88907e-18	35.2484
DDIT3	1230605	-0.969895	8.55881	-16.3446	5.75529e-17	2.99987e-15	28.5295
RFX2	990100	-0.969615	10.5818	-22.5698	4.74449e-21	6.81112e-19	38.0378
SNORA65	360097	-0.969502	10.9814	-24.9097	2.47102e-22	5.00062e-20	41.0047
CNNM2	6100520	-0.966079	9.19931	-31.348	2.28509e-25	1.04857e-22	47.9563
CAMK2B	5670162	-0.965529	9.18606	-19.845	2.12909e-19	2.0724e-17	34.2016
2310039H08RIK	2340598	-0.963581	9.89942	-17.5028	8.15623e-18	5.2137e-16	30.5114
SORL1	6960577	-0.959514	9.7618	-21.1323	3.34659e-20	3.85638e-18	36.0697
FBXO15	2630446	-0.952926	11.5573	-16.5224	4.23356e-17	2.27051e-15	28.8411
GNAZ	5960044	-0.948552	8.92387	-20.256	1.16632e-19	1.17996e-17	34.8096
CD6	1440681	-0.943077	8.13942	-25.5591	1.1376e-22	2.49853e-20	41.7813
DNMT3L	4280100	-0.939259	11.7987	-17.6697	6.20852e-18	4.08031e-16	30.788
TRF	7040044	-0.937134	8.00256	-36.4685	2.1757e-27	1.99675e-24	52.5207
IFI30	4290709	-0.935842	10.3289	-16.1919	7.50746e-17	3.73151e-15	28.2597
WDR21	2070368	-0.934619	10.447	-19.1639	5.91057e-19	5.02927e-17	33.1692
CSNK1E	1570373	-0.934357	10.9796	-16.368	5.52655e-17	2.89828e-15	28.5707
LOC100046049	1340630	-0.934084	8.15452	-17.7724	5.25512e-18	3.52587e-16	30.9569
CD6	1030278	-0.931518	8.07817	-28.6494	3.57336e-24	1.16234e-21	45.2324
ALDH3A1	5050382	-0.922993	8.117	-28.8278	2.95768e-24	1.01338e-21	45.4203
ETV4	270010	-0.922695	8.62468	-25.9392	7.28462e-23	1.68642e-20	42.2271
TUBA3A	4180743	-0.922197	8.56575	-19.4824	3.65277e-19	3.3404e-17	33.6559
GDF15	650524	-0.921967	8.07654	-24.5578	3.79098e-22	7.43641e-20	40.5758
CD97	4670753	-0.920859	8.14081	-23.908	8.48036e-22	1.43368e-19	39.7681
MID1	630519	-0.920465	9.5957	-12.6938	6.02918e-14	1.64997e-12	21.4615
OVGP1	2970092	-0.919046	8.50111	-23.5214	1.38195e-21	2.16009e-19	39.2778
PRRC1	3370398	-0.91664	11.549	-21.5911	1.77195e-20	2.18912e-18	36.7108
HSPB6	4040386	-0.916547	9.71411	-23.5962	1.25672e-21	2.01838e-19	39.3732
SLC11A1	3850497	-0.913774	8.15102	-24.0848	6.79864e-22	1.23963e-19	39.99
AMN	2510743	-0.912645	8.50098	-23.2006	2.08395e-21	3.18758e-19	38.8651
MYL4	2510561	-0.912549	9.24555	-21.4004	2.30469e-20	2.75459e-18	36.4458
BCAS1	6560347	-0.91202	9.0022	-23.8636	8.9656e-22	1.49603e-19	39.7123
FRRS1	6270112	-0.911709	9.43784	-15.2417	4.10909e-16	1.73101e-14	26.5335
AIRE	5670315	-0.910592	8.88273	-21.0712	3.64566e-20	4.16367e-18	35.9834
TULP2	4780026	-0.905271	9.04666	-21.3727	2.39468e-20	2.8489e-18	36.4072
SLC25A19	5490561	-0.90472	9.64792	-24.2899	5.2708e-22	9.88641e-20	40.2453
VWF	7510414	-0.902205	8.35772	-21.4902	2.03565e-20	2.46746e-18	36.571
COBL	50292	-0.899319	8.73281	-22.0968	8.91134e-21	1.20524e-18	37.4033
SIRT3	5550554	-0.897992	9.92097	-18.1578	2.82938e-18	2.06331e-16	31.5842
UPP1	3520594	-0.894245	11.1926	-14.5098	1.61059e-15	6.05079e-14	25.1454
AIM2	150095	-0.890474	8.77434	-20.9137	4.55009e-20	5.06164e-18	35.7598
ECH1	540546	-0.888395	10.3756	-21.7595	1.40725e-20	1.79911e-18	36.943
TNFRSF13C	2710520	-0.886415	7.95099	-23.9564	7.9809e-22	1.37476e-19	39.8291
TUBA3A	6270136	-0.885957	8.56024	-20.7553	5.6939e-20	6.12202e-18	35.5335
SOCS3	1570594	-0.881117	11.2544	-22.153	8.26323e-21	1.12947e-18	37.4793
GPR19	3420326	-0.879641	9.97558	-18.6275	1.35012e-18	1.06751e-16	32.3334
AARS	2320767	-0.877921	11.7343	-17.9469	3.9646e-18	2.79118e-16	31.2425
DPP7	2490682	-0.877206	10.7185	-18.5236	1.588e-18	1.23657e-16	32.1691
LRRC34	4250239	-0.876651	10.5479	-16.9929	1.90245e-17	1.12127e-15	29.6526
DHRS7	2320521	-0.875095	10.0466	-20.4331	9.0293e-20	9.31831e-18	35.0681
ITGAE	520196	-0.87509	8.99295	-17.4858	8.3878e-18	5.32201e-16	30.483
ARHGEF3	4480468	-0.874241	9.52127	-23.8516	9.10272e-22	1.50911e-19	39.6971
SLC22A18	4920136	-0.868595	8.32968	-18.9336	8.40673e-19	6.87987e-17	32.8128
TSC22D1	6040292	-0.867118	9.59598	-14.1969	2.93398e-15	1.03564e-13	24.5357
RNF135	6650088	-0.862876	9.17914	-18.1109	3.04896e-18	2.18852e-16	31.5085
DEFB20	1580709	-0.861848	8.0434	-26.3072	4.75786e-23	1.15342e-20	42.6527
DNMT3L	460746	-0.861219	11.6596	-16.097	8.86503e-17	4.33914e-15	28.091
TLE6	780445	-0.860055	8.95244	-19.9829	1.73762e-19	1.71079e-17	34.4069
ITGAE	7100687	-0.857308	8.98698	-18.835	9.78539e-19	7.93234e-17	32.6592
MAPT	1090504	-0.856479	8.3033	-23.8279	9.37728e-22	1.54467e-19	39.6672
SLC25A36	2900041	-0.853948	10.2729	-12.8147	4.68527e-14	1.31295e-12	21.7181
NXT2	2680754	-0.853311	10.0253	-16.4722	4.616e-17	2.44572e-15	28.7534
AIFM2	4490452	-0.85266	9.18533	-18.0995	3.10484e-18	2.21625e-16	31.4901
GTSF1L	2760470	-0.851909	9.74157	-19.3928	4.17979e-19	3.691e-17	33.5197
POU5F1	7650296	-0.851061	11.6612	-12.4903	9.25191e-14	2.41612e-12	21.0259
TMEM2	6770719	-0.850361	11.3287	-16.0402	9.79527e-17	4.74028e-15	27.9897
ULK1	6330736	-0.849017	9.76959	-15.2481	4.06152e-16	1.71377e-14	26.5453
CENPM	7040475	-0.848619	9.04643	-11.4326	9.25828e-13	1.92796e-11	18.6828
CTSA	610414	-0.843682	9.7959	-12.981	3.32061e-14	9.55539e-13	22.0682
GSTA4	360348	-0.843654	10.6678	-10.2045	1.595e-11	2.52226e-10	15.788
AKAP8L	1450639	-0.84193	10.1465	-16.5803	3.83311e-17	2.09128e-15	28.942
TNNT1	620064	-0.841834	8.91109	-19.7275	2.53365e-19	2.42034e-17	34.0258
SEMA4A	4490554	-0.840694	8.80209	-21.869	1.21251e-20	1.57363e-18	37.0931
LOC100047200	6510162	-0.834603	9.40508	-15.5576	2.3144e-16	1.0254e-14	27.1166
FLCN	5360551	-0.831865	10.6024	-16.2769	6.47318e-17	3.27444e-15	28.4102
CRTAC1	1190437	-0.826055	8.11999	-25.7841	8.73102e-23	1.96808e-20	42.046
LIPH	380332	-0.823713	9.25176	-15.6384	2.00105e-16	8.97401e-15	27.2643
DIDO1	7400315	-0.823135	8.57715	-18.1339	2.93932e-18	2.12168e-16	31.5456
RASL11B	290341	-0.822371	9.53553	-18.7321	1.14753e-18	9.1374e-17	32.4979
PLCD1	2480372	-0.821092	9.40931	-16.9426	2.0706e-17	1.2148e-15	29.5667
NID1	4010292	-0.820933	9.18156	-12.9046	3.88827e-14	1.10528e-12	21.9077
JAKMIP1	4210706	-0.817765	9.20109	-19.0713	6.80717e-19	5.71646e-17	33.0264
ACAA1B	4780528	-0.815671	8.49176	-19.4172	4.02875e-19	3.61982e-17	33.5569
SPON2	7570292	-0.813296	8.84635	-23.0838	2.42325e-21	3.64153e-19	38.7135
TMEM2	150129	-0.812563	9.6838	-11.9768	2.78405e-13	6.52157e-12	19.9052
APOC1	5820600	-0.812156	9.69412	-15.6974	1.80019e-16	8.18754e-15	27.3718
2410116G06RIK	3060577	-0.810685	10.7328	-18.4116	1.89339e-18	1.44375e-16	31.991
BRP17	5550414	-0.809019	9.97954	-25.1855	1.77343e-22	3.73541e-20	41.3369
GFPT2	2600463	-0.808995	10.1038	-15.6689	1.89464e-16	8.5867e-15	27.3198
1190002H23RIK	2900373	-0.808342	8.829	-17.8059	4.9771e-18	3.38351e-16	31.012
GBX2	6580138	-0.807404	9.95926	-14.7135	1.09554e-15	4.26546e-14	25.5371
PPP2R5C	1240397	-0.806544	10.7542	-15.4427	2.84888e-16	1.23453e-14	26.9056
ASS1	7560338	-0.803116	10.2532	-9.82801	3.96813e-11	5.80358e-10	14.8616
TMEM51	2750594	-0.800893	10.2423	-21.257	2.81203e-20	3.28458e-18	36.2452
AES	5570497	-0.798067	9.50657	-16.0192	1.01645e-16	4.90971e-15	27.9521
H2-KE6	3400184	-0.79366	10.3863	-22.3729	6.15967e-21	8.55594e-19	37.7751
GOT1L1	7510379	-0.791986	11.0126	-20.2577	1.16347e-19	1.17996e-17	34.8121
AMHR2	6400279	-0.791102	8.8217	-17.9909	3.69408e-18	2.62228e-16	31.3141
CPSF4L	160209	-0.787785	10.3082	-20.8117	5.25643e-20	5.7235e-18	35.6142
HSD3B7	2470242	-0.787459	9.76359	-16.8657	2.3573e-17	1.36431e-15	29.4352
BTBD14A	6620255	-0.786739	8.75955	-15.6575	1.9336e-16	8.70186e-15	27.2992
AATK	6940196	-0.78523	8.37621	-18.9408	8.31356e-19	6.82535e-17	32.8241
TCL1	2680438	-0.784893	8.68405	-17.9351	4.04089e-18	2.82939e-16	31.2231
PPFIBP2	430403	-0.782753	8.65989	-19.1706	5.85055e-19	5.02815e-17	33.1796
ZFP296	830521	-0.782105	8.93879	-16.5322	4.16283e-17	2.23791e-15	28.8582
QPRT	110240	-0.781029	9.31662	-16.1322	8.33453e-17	4.09507e-15	28.1536
AKAP1	6510673	-0.777412	9.47864	-14.4252	1.89225e-15	7.01663e-14	24.9816
MIB2	6770630	-0.776105	10.3156	-12.9337	3.66099e-14	1.04413e-12	21.969
PIPOX	3060487	-0.775951	8.23168	-15.8952	1.26551e-16	5.99994e-15	27.7296
EG245297	1230274	-0.775928	8.8323	-11.6563	5.62498e-13	1.226e-11	19.1897
SNAPC4	6330161	-0.775443	9.34766	-16.2936	6.28803e-17	3.20004e-15	28.4396
GPX4	2480072	-0.774239	11.7454	-13.8585	5.67471e-15	1.8889e-13	23.865
MFGE8	2120286	-0.77411	11.4153	-18.478	1.70569e-18	1.3242e-16	32.0967
SOX2	630427	-0.773577	9.82802	-12.6024	7.30231e-14	1.97109e-12	21.2666
FEZ1	6560546	-0.77332	8.09931	-18.6158	1.37493e-18	1.08379e-16	32.3149
MSI2	1570014	-0.772541	8.9866	-16.2659	6.59857e-17	3.32477e-15	28.3907
GTF3A	3170639	-0.771195	9.38253	-13.3718	1.49671e-14	4.5896e-13	22.8788
BCAT2	7200324	-0.770341	9.66287	-11.1705	1.67288e-12	3.33499e-11	18.0811
MFGE8	6510465	-0.769202	13.1778	-17.4419	9.01482e-18	5.63635e-16	30.4099
RAB27A	380307	-0.767323	8.89255	-15.1135	5.20109e-16	2.15221e-14	26.2941
DKK3	2680189	-0.765032	9.07301	-16.7892	2.68356e-17	1.53585e-15	29.3037
WFDC10	4780735	-0.764469	8.00874	-17.8743	4.45667e-18	3.07032e-16	31.1239
GPR114	4890092	-0.764352	8.17448	-20.5791	7.32129e-20	7.67898e-18	35.2798
ATP6V1H	5220139	-0.762131	10.6916	-15.317	3.5805e-16	1.52838e-14	26.6734
PHC1	3400019	-0.757609	11.0499	-10.9556	2.73442e-12	5.17807e-11	17.5813
TBX3	2970687	-0.757091	8.91833	-16.7166	3.03646e-17	1.69995e-15	29.1783
LYPLA1	6560543	-0.756679	9.64096	-12.7993	4.83756e-14	1.35267e-12	21.6855
LOC100044103	4060437	-0.756589	9.79678	-24.9959	2.22679e-22	4.59446e-20	41.1089
TEKT1	6040491	-0.75643	8.63693	-16.7587	2.82634e-17	1.60106e-15	29.2511
CD6	1170246	-0.754916	7.98328	-19.679	2.72322e-19	2.56332e-17	33.9528
CENPM	4120452	-0.754712	8.97904	-17.522	7.90351e-18	5.07741e-16	30.5433
KLF2	2970332	-0.7541	11.0357	-16.1613	7.92061e-17	3.89915e-15	28.2054
PROSAPIP1	2030279	-0.754019	8.53771	-20.7647	5.61878e-20	6.06663e-18	35.5469
ETFB	6580411	-0.750133	10.7288	-8.31375	1.86989e-09	1.95486e-08	10.9506
TMEM38B	4540626	-0.749971	10.46	-18.105	3.07785e-18	2.20311e-16	31.4989
CYP4F39	5570292	-0.749613	7.93176	-21.8922	1.17493e-20	1.54041e-18	37.1248
MAN2B1	4610711	-0.74876	10.6986	-15.8396	1.39683e-16	6.53815e-15	27.6294
SLC32A1	5050064	-0.748526	8.04036	-16.7928	2.66744e-17	1.53345e-15	29.3098
TMEM131	2140736	-0.747884	8.75783	-9.67453	5.78413e-11	8.19376e-10	14.4787
TWF2	6520739	-0.74708	9.82314	-12.2879	1.42296e-13	3.55699e-12	20.588
TMEM86A	2750184	-0.747011	8.50911	-17.0371	1.76636e-17	1.04585e-15	29.7279
MYLPF	130349	-0.745908	9.57731	-14.5485	1.49644e-15	5.67168e-14	25.2201
CENPM	4570440	-0.74586	8.80608	-14.7509	1.02115e-15	4.00006e-14	25.6085
ZFP296	5670154	-0.745518	9.71947	-17.2213	1.29851e-17	7.85124e-16	30.0399
GARNL4	1440040	-0.742871	8.04832	-23.7552	1.02775e-21	1.68218e-19	39.5752
CLGN	6980487	-0.742025	8.62321	-22.2344	7.40956e-21	1.0182e-18	37.5891
ATMIN	4050360	-0.741985	10.3493	-15.4793	2.66602e-16	1.16313e-14	26.9729
E130016E03RIK	610039	-0.739984	11.0734	-18.0108	3.57805e-18	2.54696e-16	31.3464
TNRC6C	2260332	-0.73983	8.74094	-18.6086	1.39056e-18	1.09276e-16	32.3035
DES	1780411	-0.739244	8.83069	-15.6858	1.838e-16	8.34474e-15	27.3507
UPP1	4120243	-0.738515	11.789	-13.1816	2.20099e-14	6.55375e-13	22.4865
TCF15	7400176	-0.737847	8.84143	-16.4813	4.54403e-17	2.41756e-15	28.7693
GSTP1	1510035	-0.73653	10.5412	-10.6454	5.61587e-12	9.9594e-11	16.8494
APOA2	6350537	-0.732671	7.88943	-21.5011	2.00545e-20	2.44237e-18	36.586
TMEM38B	2190066	-0.731854	9.62461	-17.1067	1.57193e-17	9.41582e-16	29.8462
MOV10L1	5220632	-0.731307	8.02986	-18.149	2.86918e-18	2.08275e-16	31.57
RASL11B	150372	-0.730799	9.43304	-20.5041	8.15254e-20	8.48161e-18	35.1712
ULK1	6290079	-0.730727	9.36362	-13.6927	7.87487e-15	2.57784e-13	23.5318
TCL1	1990484	-0.730128	10.2936	-17.6028	6.92394e-18	4.50442e-16	30.6774
SI	4920575	-0.728165	8.69135	-14.0945	3.5777e-15	1.2357e-13	24.334
HSD17B1	4590064	-0.727963	8.35528	-17.3743	1.00775e-17	6.2205e-16	30.297
SLC29A4	1030482	-0.725822	8.79872	-14.1339	3.31469e-15	1.15888e-13	24.4117
RIMS3	4570672	-0.725656	9.54638	-13.8233	6.08221e-15	2.0167e-13	23.7945
LOC100047583	1400053	-0.72535	8.19396	-21.6144	1.716e-20	2.14059e-18	36.7431
DMRTC2	3170471	-0.722784	8.2524	-15.4737	2.69342e-16	1.1731e-14	26.9626
ITPR3	4880215	-0.722109	8.79928	-15.2266	4.22424e-16	1.7766e-14	26.5054
EEF2	1690070	-0.722057	11.7237	-9.69687	5.47435e-11	7.79359e-10	14.5347
PTPRV	5420358	-0.720995	8.47695	-15.9772	1.0946e-16	5.26738e-15	27.8769
MID1	2850403	-0.720709	12.1224	-8.82163	4.96767e-10	5.83695e-09	12.295
STAT4	5560066	-0.719868	8.31743	-19.0922	6.59338e-19	5.55509e-17	33.0586
CHCHD4	5570646	-0.719208	10.1945	-12.1728	1.8215e-13	4.47059e-12	20.3368
EXDL2	3360279	-0.71897	9.88012	-16.0505	9.61944e-17	4.66398e-15	28.0081
NEU1	2350091	-0.718051	10.7936	-17.4758	8.52574e-18	5.3962e-16	30.4665
PLD3	6110037	-0.716294	9.457	-12.2796	1.44848e-13	3.61024e-12	20.5699
PCOLCE	870670	-0.715625	8.83733	-17.3228	1.09724e-17	6.72932e-16	30.2107
NFE2L2	1110201	-0.715202	8.73668	-17.8907	4.34018e-18	3.00619e-16	31.1507
AARD	2710324	-0.714885	9.11974	-18.3555	2.06826e-18	1.55859e-16	31.9015
LTBP4	1570672	-0.714523	9.32668	-10.1546	1.79809e-11	2.81398e-10	15.6662
A530050D06RIK	1470397	-0.714056	8.4287	-17.6081	6.86445e-18	4.47705e-16	30.6862
ARHGEF19	4890224	-0.712665	8.24185	-18.2228	2.55145e-18	1.87864e-16	31.6889
SLC28A1	2320554	-0.711908	9.02262	-14.3348	2.24981e-15	8.10848e-14	24.8056
E2F1	60369	-0.710797	10.3075	-18.1449	2.888e-18	2.0905e-16	31.5634
CCDC3	5310471	-0.708826	9.02336	-16.2143	7.21892e-17	3.60904e-15	28.2995
LOC100047651	5220440	-0.707178	10.2625	-16.194	7.48046e-17	3.7253e-15	28.2634
TIAM1	5270452	-0.705896	10.1076	-14.4671	1.74678e-15	6.52426e-14	25.0629
MEF2B	6020243	-0.705811	8.40046	-16.3509	5.6929e-17	2.97338e-15	28.5406
GNPDA1	6130551	-0.705224	9.21485	-13.1622	2.29001e-14	6.79519e-13	22.4462
MMP11	5860315	-0.704498	8.42079	-18.247	2.45548e-18	1.82366e-16	31.7277
DPPA4	5720326	-0.701593	12.4837	-11.1185	1.88294e-12	3.71342e-11	17.9607
ARHGEF4	6860544	-0.700125	9.06949	-15.4056	3.04742e-16	1.31392e-14	26.8371
TUBA3A	3310414	-0.699036	8.62071	-15.0364	5.99694e-16	2.44997e-14	26.1494
PABPC1	1580392	-0.698386	9.0983	-10.5006	7.88967e-12	1.34784e-10	16.5037
ALDH4A1	5870754	-0.697234	11.3253	-14.7415	1.03943e-15	4.05932e-14	25.5905
2700038C09RIK	360603	-0.696195	9.04052	-9.90506	3.28796e-11	4.87541e-10	15.0527
GCDH	4540273	-0.695401	9.65691	-17.3091	1.12245e-17	6.83499e-16	30.1877
INPP5D	4040523	-0.695137	8.49545	-18.3942	1.9459e-18	1.4794e-16	31.9633
ABCA7	2000692	-0.695083	10.1367	-12.9366	3.63886e-14	1.03898e-12	21.9752
NAPSA	380369	-0.69385	8.03718	-17.1501	1.462e-17	8.77783e-16	29.9197
EGFL7	2060328	-0.691287	10.6889	-15.4454	2.83505e-16	1.23061e-14	26.9105
ACSL6	630286	-0.690633	8.2467	-21.1256	3.37787e-20	3.87505e-18	36.0603
BC004728	3610025	-0.689594	10.4087	-13.879	5.45068e-15	1.81904e-13	23.906
APOE	7210687	-0.687853	10.9612	-10.9137	3.01157e-12	5.63644e-11	17.4831
TMEM201	1980608	-0.687735	10.3539	-14.6095	1.33298e-15	5.12013e-14	25.3377
AP3M2	3180475	-0.687517	8.2901	-19.4053	4.10135e-19	3.65946e-17	33.5388
STAC2	610047	-0.687156	8.24869	-21.9022	1.15901e-20	1.52734e-18	37.1385
MYO1F	4860719	-0.686802	7.89388	-15.3802	3.19138e-16	1.36682e-14	26.7902
TGM2	7000187	-0.686688	9.79208	-15.8585	1.35071e-16	6.34538e-15	27.6635
GM2A	10768	-0.68463	10.0971	-10.8914	3.1702e-12	5.9204e-11	17.4309
AKP2	7200717	-0.684446	9.9019	-12.2389	1.58049e-13	3.91648e-12	20.4812
GDE1	5270709	-0.684403	9.38782	-13.2895	1.76774e-14	5.3442e-13	22.7095
LACE1	6770240	-0.684001	8.82026	-16.5681	3.91409e-17	2.12195e-15	28.9207
SLC35F2	2230215	-0.683868	9.21109	-11.7105	4.9901e-13	1.09881e-11	19.3116
PFKP	290110	-0.683782	10.2074	-9.64204	6.26692e-11	8.79045e-10	14.3973
ACO2	60619	-0.68316	10.8865	-10.3367	1.16319e-11	1.90994e-10	16.109
PROSC	3400296	-0.682742	8.09498	-16.6518	3.39132e-17	1.8661e-15	29.0662
ERAS	2320497	-0.681965	9.67622	-15.5021	2.55818e-16	1.1218e-14	27.0149
CIDEA	3780021	-0.681638	8.11154	-17.071	1.66886e-17	9.95004e-16	29.7855
SOAT2	7040333	-0.681277	8.06014	-18.1603	2.81802e-18	2.0631e-16	31.5883
IHPK1	6980544	-0.681082	9.90952	-15.7587	1.61345e-16	7.41192e-15	27.483
PIWIL2	6020187	-0.680897	8.23405	-19.9882	1.72437e-19	1.70427e-17	34.4146
CRXOS1	7400435	-0.680338	8.46507	-13.4104	1.38469e-14	4.2716e-13	22.9579
SERPINB6C	2970500	-0.679835	8.66652	-19.6912	2.67388e-19	2.54484e-17	33.9713
ALG3	3370671	-0.679535	8.92387	-13.4078	1.39175e-14	4.28821e-13	22.9527
ATP2A3	60288	-0.679498	8.16987	-16.6611	3.33816e-17	1.84079e-15	29.0822
RNF10	510341	-0.679487	12.0758	-15.8321	1.41558e-16	6.60185e-15	27.6158
BC028528	3370221	-0.678848	8.70712	-15.2566	3.99861e-16	1.69001e-14	26.5612
NPTX2	3120497	-0.678496	8.76156	-16.5378	4.12281e-17	2.22104e-15	28.868
BHLHB8	2490138	-0.677603	8.0285	-20.9311	4.43952e-20	4.98176e-18	35.7846
GYLTL1B	5900274	-0.677421	10.0614	-11.9472	2.96891e-13	6.91052e-12	19.8398
ARL3	2450463	-0.675528	9.89885	-12.725	5.64791e-14	1.56395e-12	21.528
1500032L24RIK	830201	-0.67328	10.7624	-13.0265	3.02361e-14	8.79845e-13	22.1635
BET1L	7000333	-0.670446	9.36429	-14.1215	3.39538e-15	1.17748e-13	24.3872
4930539E08RIK	990112	-0.670251	8.22123	-16.5214	4.24115e-17	2.27051e-15	28.8393
STRA13	3310332	-0.670188	7.90888	-20.877	4.79211e-20	5.2851e-18	35.7075
D930001I22RIK	7210082	-0.670134	8.67687	-17.7794	5.19562e-18	3.49508e-16	30.9685
AI662250	1070156	-0.66899	9.05815	-17.1018	1.5849e-17	9.47146e-16	29.8378
EEF2	4560424	-0.667542	11.2156	-6.49277	2.78913e-07	1.93813e-06	5.89214
POLD2	1740670	-0.667504	10.7207	-12.1382	1.96249e-13	4.7801e-12	20.2609
CSNK1E	1660474	-0.667398	11.4495	-11.7794	4.28711e-13	9.59633e-12	19.466
MRAS	6520156	-0.665748	8.24391	-16.3402	5.79952e-17	3.01681e-15	28.5217
LIPH	2230379	-0.66471	8.82665	-10.2207	1.53441e-11	2.44148e-10	15.8274
TMEM205	2100678	-0.664482	9.99997	-13.9598	4.65208e-15	1.56882e-13	24.0671
BMP7	2260059	-0.663138	8.3761	-19.6847	2.70019e-19	2.5604e-17	33.9614
GOLGA7	4200731	-0.661082	9.47596	-13.018	3.0768e-14	8.8986e-13	22.1458
TMEM143	1090739	-0.660551	8.41456	-13.5578	1.03006e-14	3.27998e-13	23.2588
GTF2H1	5890605	-0.660035	10.8784	-14.8868	7.91784e-16	3.15939e-14	25.867
1500012F01RIK	540138	-0.659699	12.5839	-9.32513	1.37981e-10	1.81272e-09	13.5955
AI467606	380670	-0.659441	9.2537	-13.7563	6.94255e-15	2.28429e-13	23.66
PATL1	360215	-0.658499	9.86411	-10.3714	1.07114e-11	1.77467e-10	16.1928
EEF2	2350484	-0.657829	10.9304	-9.20191	1.88205e-10	2.40834e-09	13.2803
BDH2	240433	-0.655948	9.27895	-19.1655	5.8959e-19	5.02927e-17	33.1718
LOC100044298	4280608	-0.655064	9.35172	-19.2033	5.56697e-19	4.81665e-17	33.2298
GM129	1940021	-0.653587	8.26275	-13.9876	4.40656e-15	1.5018e-13	24.1222
CYP2D22	2340608	-0.653581	8.60451	-22.0826	9.08347e-21	1.22208e-18	37.384
9430015G10RIK	2940564	-0.653406	9.58227	-12.0162	2.55553e-13	6.0469e-12	19.9923
ZAP70	2970544	-0.653244	8.066	-20.6971	6.18591e-20	6.59582e-18	35.4499
IMMP2L	7210129	-0.652294	9.27443	-14.3696	2.1047e-15	7.67155e-14	24.8734
OLFR985	2630121	-0.652055	8.23437	-15.6232	2.05675e-16	9.1917e-15	27.2365
HELB	6560564	-0.651013	11.0417	-12.0792	2.22942e-13	5.35917e-12	20.1312
TGFBI	450133	-0.650318	9.06551	-14.7077	1.10749e-15	4.30547e-14	25.526
DPP4	3060546	-0.649229	8.05736	-20.354	1.01208e-19	1.03615e-17	34.9529
RAET1B	10541	-0.648571	9.57863	-11.0885	2.01663e-12	3.94079e-11	17.891
GDPD5	2260746	-0.648565	8.4468	-16.4363	4.91073e-17	2.59119e-15	28.6906
PDK4	4120131	-0.648254	8.20035	-17.7912	5.09694e-18	3.43769e-16	30.9879
DLL1	240400	-0.646872	8.09408	-16.7321	2.95709e-17	1.66277e-15	29.2052
CKB	4920487	-0.644246	13.3639	-10.2067	1.58685e-11	2.51393e-10	15.7932
PITPNC1	460364	-0.644138	8.37392	-17.3761	1.00483e-17	6.2205e-16	30.2999
FBXO27	5860022	-0.643969	8.42341	-16.7175	3.0315e-17	1.69995e-15	29.18
BC031353	650619	-0.643249	8.98815	-15.5809	2.21902e-16	9.88252e-15	27.1593
PRKCB1	3440646	-0.642521	8.33627	-14.8296	8.81143e-16	3.48887e-14	25.7584
AURKC	7050059	-0.642103	8.06353	-13.0178	3.07851e-14	8.8986e-13	22.1452
ALG3	70603	-0.641742	8.91449	-10.8361	3.60255e-12	6.63143e-11	17.3009
CBS	430500	-0.640476	8.213	-18.4142	1.88562e-18	1.44211e-16	31.9951
SAP30L	6550608	-0.640282	11.3937	-16.2378	6.92923e-17	3.48455e-15	28.3411
SUSD2	6270037	-0.639831	8.19467	-12.7152	5.76481e-14	1.58947e-12	21.5071
MMRN2	430451	-0.639253	8.78853	-13.4115	1.38152e-14	4.26693e-13	22.9602
SLC29A3	4290367	-0.63848	8.71592	-12.705	5.88898e-14	1.61849e-12	21.4855
GTF3A	3940605	-0.638286	10.4534	-13.4935	1.17163e-14	3.65824e-13	23.1278
ASNA1	3140338	-0.637887	11.0112	-13.6909	7.90255e-15	2.58033e-13	23.5283
ETFB	4260050	-0.637353	10.5618	-9.15268	2.13173e-10	2.70648e-09	13.1538
AIRE	6660367	-0.636087	8.38364	-11.6786	5.35397e-13	1.1729e-11	19.24
1500010J02RIK	3060692	-0.635913	11.7753	-13.186	2.1815e-14	6.50324e-13	22.4956
EXDL2	5360364	-0.634903	9.71677	-14.5735	1.42698e-15	5.43245e-14	25.2684
CRABP1	2630689	-0.634879	8.22262	-17.9088	4.2157e-18	2.93579e-16	31.1802
CPNE9	6400397	-0.634398	8.57712	-16.2874	6.35636e-17	3.22805e-15	28.4287
CKMT1	4610674	-0.633242	10.1066	-14.4113	1.94331e-15	7.1646e-14	24.9545
SMTNL2	6520056	-0.632962	9.24761	-12.4528	1.00149e-13	2.60205e-12	20.9453
E2F2	770162	-0.632704	8.72442	-13.4446	1.29244e-14	4.00142e-13	23.028
ELMO1	6760228	-0.631882	8.89565	-16.5511	4.02988e-17	2.18012e-15	28.8912
ANKMY2	10392	-0.631863	10.2975	-12.7776	5.06129e-14	1.41216e-12	21.6395
GM1967	6520180	-0.631535	8.18823	-15.4868	2.6301e-16	1.15137e-14	26.9867
CBR3	6960441	-0.630867	9.27264	-15.6661	1.9041e-16	8.61439e-15	27.3148
SLC6A9	5130687	-0.630081	8.37699	-17.3132	1.11478e-17	6.80441e-16	30.1946
RAB3IL1	4230360	-0.62979	7.7427	-17.4691	8.62115e-18	5.42985e-16	30.4552
RBPMS2	60470	-0.629731	10.3615	-11.2006	1.56225e-12	3.12414e-11	18.1506
GPT2	1340026	-0.629723	8.73328	-16.3257	5.9465e-17	3.07459e-15	28.4963
AZI1	5490603	-0.629155	8.89853	-13.5422	1.06281e-14	3.37174e-13	23.2269
RPS15	5570129	-0.628675	13.5024	-7.11811	4.80281e-08	3.88473e-07	7.66597
ABCG1	6840326	-0.628296	8.01855	-14.6644	1.20166e-15	4.62956e-14	25.4431
ENO2	1090767	-0.6273	8.76022	-14.9766	6.70014e-16	2.70713e-14	26.0367
RYR1	1110687	-0.626677	8.23045	-14.3007	2.40188e-15	8.62026e-14	24.7391
UPP1	1050095	-0.626408	13.0627	-11.8536	3.64287e-13	8.2695e-12	19.6317
PNLIP	870349	-0.626128	7.76696	-19.6196	2.97473e-19	2.7797e-17	33.8635
DAP3	6060497	-0.625888	9.83599	-8.19766	2.54338e-09	2.59354e-08	10.6388
MTHFD2	5310376	-0.625885	8.97873	-11.9243	3.12136e-13	7.22609e-12	19.7889
2310079N02RIK	7150349	-0.625585	9.82132	-17.9189	4.1478e-18	2.89636e-16	31.1967
EEF1B2	5050056	-0.625484	12.1456	-10.9149	3.00324e-12	5.62494e-11	17.4859
ZEB1	4290403	-0.625424	8.22707	-16.1792	7.67568e-17	3.8058e-15	28.2372
ACP6	1030386	-0.623735	10.6835	-13.5142	1.12395e-14	3.5265e-13	23.1701
ITGB4	6650646	-0.623557	9.47681	-17.3372	1.07153e-17	6.58735e-16	30.2348
1190003J15RIK	6660475	-0.623516	10.0345	-10.1339	1.88987e-11	2.94381e-10	15.6156
NARS	6350386	-0.623383	9.85	-11.7279	4.80148e-13	1.06364e-11	19.3508
9630058J23RIK	2100309	-0.622527	8.4109	-21.7867	1.35594e-20	1.75094e-18	36.9805
TMEM184B	3830612	-0.622272	11.777	-12.102	2.12199e-13	5.13453e-12	20.1815
PLA2G1B	7210093	-0.621944	10.68	-8.3042	1.91768e-09	2.00157e-08	10.925
BCL11B	6110008	-0.621721	7.97806	-15.0212	6.16791e-16	2.50786e-14	26.1208
PGC	3290402	-0.620571	9.04754	-14.7225	1.07723e-15	4.20055e-14	25.5542
MRPS24	4070543	-0.620081	12.9143	-11.0357	2.27507e-12	4.39568e-11	17.7683
RCCD1	1030630	-0.619729	9.33886	-14.5329	1.54142e-15	5.79941e-14	25.19
TEKT1	6770376	-0.619457	8.55723	-15.0516	5.83087e-16	2.39355e-14	26.1779
GLB1	3140047	-0.617747	10.3319	-10.9836	2.56387e-12	4.90103e-11	17.6468
HSPBAP1	5490470	-0.616911	11.0065	-11.3553	1.10137e-12	2.26779e-11	18.5062
GM129	5550176	-0.616712	8.40431	-17.8243	4.83097e-18	3.30163e-16	31.0422
COQ5	2850730	-0.615354	10.659	-14.0643	3.79392e-15	1.30687e-13	24.2744
GNPDA1	1050360	-0.614277	10.9144	-16.7138	3.05094e-17	1.70435e-15	29.1735
D9ERTD280E	6290279	-0.614015	8.81853	-17.6671	6.23538e-18	4.08752e-16	30.7836
ITPK1	1030605	-0.613803	10.3589	-11.8708	3.50847e-13	7.99265e-12	19.6699
CALB2	6060138	-0.613658	8.85986	-12.697	5.98852e-14	1.64059e-12	21.4684
TEX19	7560189	-0.613551	9.53161	-11.7893	4.19516e-13	9.40689e-12	19.4881
CDYL2	1850241	-0.613022	8.37451	-11.8808	3.43254e-13	7.85449e-12	19.6922
HAGH	2600541	-0.612665	9.20115	-10.1275	1.9192e-11	2.97763e-10	15.5999
LSG1	1510286	-0.610698	9.92837	-8.31112	1.88293e-09	1.9677e-08	10.9436
TTC29	1570767	-0.610638	8.07468	-15.5397	2.39027e-16	1.05356e-14	27.0838
APLP1	2030435	-0.609334	8.57772	-12.7006	5.94369e-14	1.63178e-12	21.476
LOC100047619	4180437	-0.608817	11.4093	-13.1226	2.48284e-14	7.34195e-13	22.364
CCDC101	4490414	-0.607615	9.49071	-13.2436	1.94004e-14	5.83079e-13	22.6149
LAMP1	1570131	-0.605581	11.648	-11.6068	6.27713e-13	1.35095e-11	19.0781
COQ5	3140670	-0.605128	9.18092	-16.4621	4.69695e-17	2.48349e-15	28.7357
RAI14	2450735	-0.60425	10.5024	-13.2855	1.78208e-14	5.37489e-13	22.7013
KCNK5	4570463	-0.604171	10.1843	-18.4219	1.86288e-18	1.42897e-16	32.0074
USP2	6560328	-0.604043	8.87589	-16.5102	4.32314e-17	2.3096e-15	28.8199
TRIT1	3170102	-0.603965	9.02702	-10.7417	4.48584e-12	8.0893e-11	17.0778
GART	4560671	-0.603898	11.1991	-14.1232	3.38365e-15	1.17499e-13	24.3907
SLC25A28	6590093	-0.603059	10.687	-11.11	1.92006e-12	3.77691e-11	17.9409
AI450540	2470609	-0.60221	9.91475	-15.8954	1.26521e-16	5.99994e-15	27.7299
ADAM23	3940286	-0.602208	9.94873	-11.9682	2.83621e-13	6.63168e-12	19.8863
AS3MT	840437	-0.601836	7.95862	-14.6999	1.12389e-15	4.34949e-14	25.5111
SLC12A7	7550403	-0.600512	8.92236	-11.7392	4.68414e-13	1.04125e-11	19.3759
TIMP1	160332	-0.599623	10.6155	-14.804	9.24292e-16	3.63729e-14	25.7098
POLRMT	7380041	-0.599483	11.032	-12.5801	7.65397e-14	2.05307e-12	21.2188
SNTB2	5570091	-0.599077	8.3365	-15.8212	1.44338e-16	6.71931e-15	27.5961
SERPING1	2000373	-0.598488	8.88788	-13.5183	1.11486e-14	3.50227e-13	23.1783
MIR16	4890500	-0.597925	11.4681	-12.4151	1.08494e-13	2.78519e-12	20.8639
4930432K21RIK	4070086	-0.596904	8.1094	-19.1665	5.8875e-19	5.02927e-17	33.1732
PPFIBP2	4850097	-0.596737	7.9535	-13.5551	1.03577e-14	3.29409e-13	23.2531
ELA2A	3450347	-0.596207	8.2212	-14.2201	2.80519e-15	9.98406e-14	24.5813
PRMT7	6250072	-0.595722	9.1326	-13.1191	2.5006e-14	7.38273e-13	22.3567
BLVRB	4010446	-0.595661	10.4762	-12.6243	6.97479e-14	1.88863e-12	21.3133
GM817	1500327	-0.594879	8.22165	-15.7317	1.69313e-16	7.72795e-15	27.434
SARS	3840377	-0.594379	9.80044	-11.9914	2.69686e-13	6.35207e-12	19.9376
LPIN1	3890609	-0.5911	8.25991	-17.0061	1.86052e-17	1.09907e-15	29.6752
GIT2	5890504	-0.59075	8.28254	-17.0567	1.70921e-17	1.01671e-15	29.7613
SGK3	620280	-0.590668	7.97602	-13.6027	9.41901e-15	3.02173e-13	23.3498
HSD3B7	5890494	-0.590452	8.76435	-14.4081	1.95492e-15	7.19688e-14	24.9484
ATMIN	2510376	-0.590171	9.61718	-11.8248	3.88041e-13	8.7623e-12	19.5674
LOC100048299	3360402	-0.589542	10.2296	-10.3458	1.13839e-11	1.874e-10	16.1309
PHKG2	2810228	-0.588851	8.74642	-12.0973	2.14364e-13	5.18203e-12	20.1711
RUSC2	1190465	-0.588388	9.35377	-11.6288	5.97811e-13	1.29309e-11	19.1278
DKK3	3180682	-0.587953	8.93172	-14.1275	3.35551e-15	1.16838e-13	24.3992
ALOX12B	50196	-0.587573	7.85622	-18.9264	8.50036e-19	6.93441e-17	32.8016
COPZ2	1070575	-0.587346	9.1014	-14.3011	2.40017e-15	8.62026e-14	24.7399
SLC1A1	5870100	-0.587086	8.0243	-14.5426	1.51313e-15	5.70968e-14	25.2088
SLC25A38	1070592	-0.585858	10.5407	-19.9554	1.80925e-19	1.77452e-17	34.3661
4833426J09RIK	5080450	-0.58453	10.3165	-12.2434	1.56509e-13	3.88207e-12	20.4911
UBOX5	4540241	-0.584023	9.48405	-14.1302	3.33831e-15	1.16555e-13	24.4045
ALG1	5860068	-0.58393	8.79509	-13.5313	1.08624e-14	3.43757e-13	23.2048
TAF9B	3780040	-0.581831	8.2495	-14.888	7.90115e-16	3.15763e-14	25.8692
CLPP	7160753	-0.581744	10.0186	-10.3412	1.15087e-11	1.89213e-10	16.1198
SIVA1	6770132	-0.581639	12.7652	-9.34749	1.30449e-10	1.71993e-09	13.6525
CHD5	1070133	-0.581412	7.99057	-19.5373	3.36427e-19	3.09863e-17	33.7391
SETD6	6840598	-0.58138	10.5943	-15.1427	4.92819e-16	2.05584e-14	26.3488
CBS	6380707	-0.581326	8.21625	-11.2774	1.31277e-12	2.66884e-11	18.3276
BSCL2	4590164	-0.581019	11.1101	-12.0537	2.35568e-13	5.6206e-12	20.0752
CBFA2T2	6290170	-0.580881	8.20236	-14.8082	9.17161e-16	3.61477e-14	25.7177
EXDL2	1240392	-0.580793	9.80555	-12.1487	1.9188e-13	4.68701e-12	20.2838
SUPT3H	540608	-0.580318	10.3019	-10.9698	2.64678e-12	5.03064e-11	17.6144
ACTB	4640114	-0.579213	11.2338	-2.6217	0.0133442	0.0358425	-4.68964
CBFA2T2	5360280	-0.579083	8.28867	-14.1553	3.17973e-15	1.11473e-13	24.4539
AIG1	2570102	-0.57891	8.34375	-14.3662	2.11822e-15	7.69899e-14	24.8669
COQ6	7050372	-0.578786	10.6973	-14.7033	1.11669e-15	4.33468e-14	25.5176
FKBP5	4850176	-0.578466	9.33089	-11.7276	4.80555e-13	1.06364e-11	19.3499
4930504E06RIK	6650131	-0.577478	10.3347	-11.5293	7.45921e-13	1.57844e-11	18.9026
ENPP4	5490138	-0.577173	8.09841	-17.88	4.41611e-18	3.05056e-16	31.1332
CSNRP2	1850082	-0.577089	9.56744	-14.2337	2.73264e-15	9.73934e-14	24.608
COL9A2	3420156	-0.576801	8.78775	-12.6455	6.67039e-14	1.81577e-12	21.3587
SFRP1	4060398	-0.57679	8.64806	-12.4973	9.11417e-14	2.38743e-12	21.0412
2410146L05RIK	2370053	-0.576176	12.854	-11.1214	1.87056e-12	3.69468e-11	17.9674
CBLN1	4060072	-0.575808	8.52757	-14.9439	7.11928e-16	2.86746e-14	25.9751
ARNT	7510711	-0.575432	8.48495	-12.8888	4.01729e-14	1.13943e-12	21.8745
NFYB	360168	-0.574981	10.8973	-12.4302	1.05075e-13	2.70824e-12	20.8965
TMC6	7570475	-0.574063	8.97098	-14.0092	4.22423e-15	1.44349e-13	24.1651
SYNGR1	4850196	-0.5727	9.55342	-10.2471	1.44063e-11	2.30167e-10	15.8915
PLD3	1500722	-0.570757	8.58795	-11.0069	2.4303e-12	4.66404e-11	17.7012
TMC6	7100300	-0.570129	9.01207	-13.8644	5.60931e-15	1.86955e-13	23.8768
RRP12	6280128	-0.569044	10.6668	-9.92823	3.1077e-11	4.6268e-10	15.11
ELL	2190445	-0.56879	9.58254	-12.4852	9.35205e-14	2.43979e-12	21.015
GUCA1A	1710577	-0.568724	9.16422	-12.6832	6.16458e-14	1.68522e-12	21.4389
CPN1	5290278	-0.568143	7.90175	-16.7421	2.90754e-17	1.64209e-15	29.2224
SMOX	1660367	-0.568099	8.58808	-9.78521	4.40644e-11	6.39009e-10	14.7552
STARD5	270228	-0.567373	8.58997	-14.2174	2.81998e-15	1.0009e-13	24.576
TIMP1	4640215	-0.566664	10.5086	-11.9923	2.69188e-13	6.34617e-12	19.9395
PTDSS2	630017	-0.566469	10.2249	-11.8141	3.97283e-13	8.95524e-12	19.5435
NOB1	270437	-0.566343	9.53814	-10.4154	9.64972e-12	1.61543e-10	16.2989
RMND1	1170022	-0.565865	9.46632	-13.5064	1.14171e-14	3.57351e-13	23.1541
NEK8	2810112	-0.565771	8.46216	-13.9942	4.35006e-15	1.48451e-13	24.1353
TMC6	5490079	-0.565514	8.91785	-13.6551	8.48521e-15	2.74615e-13	23.4559
LOC100045019	3390241	-0.565437	8.28581	-16.6174	3.59676e-17	1.9707e-15	29.0065
INTS4	870653	-0.565308	10.4036	-10.258	1.40336e-11	2.24966e-10	15.9182
CD68	6560341	-0.564684	8.74107	-10.5972	6.28641e-12	1.10192e-10	16.7347
CD2	60221	-0.563901	7.94843	-14.3754	2.08124e-15	7.60763e-14	24.8848
VEGFC	3170192	-0.562791	8.52498	-11.9315	3.07262e-13	7.12609e-12	19.8049
TADA2L	3460121	-0.562769	8.72965	-9.49608	8.99934e-11	1.23074e-09	14.0296
KLK1B27	4670021	-0.560806	8.12395	-17.6911	5.99641e-18	3.96118e-16	30.8232
FDXR	5820647	-0.560687	8.3835	-13.1805	2.20603e-14	6.56116e-13	22.4842
ATAD4	6380608	-0.560624	8.35849	-14.3501	2.18458e-15	7.91778e-14	24.8355
BC004728	2690368	-0.560586	9.65207	-14.4293	1.87737e-15	6.9715e-14	24.9896
COPZ2	1440600	-0.560454	9.00032	-15.6509	1.95687e-16	8.79121e-15	27.287
GLS2	3130112	-0.559414	9.01501	-14.3435	2.21254e-15	7.98535e-14	24.8226
COX10	4150196	-0.558923	10.7079	-10.578	6.57702e-12	1.14738e-10	16.6887
SYF2	3360132	-0.558672	10.3469	-12.5346	8.42404e-14	2.22251e-12	21.1213
RBPMS	1170671	-0.558658	9.84074	-11.4065	9.81548e-13	2.0341e-11	18.6234
OTUB2	4880673	-0.558408	8.24736	-11.8036	4.06502e-13	9.13328e-12	19.5201
GDF3	2000577	-0.556893	10.5533	-13.5813	9.82967e-15	3.1378e-13	23.3064
TUBB2B	650561	-0.556773	9.55328	-9.96858	2.81752e-11	4.22907e-10	15.2097
2010305A19RIK	430240	-0.556771	8.48626	-12.6345	6.82656e-14	1.8524e-12	21.3352
BC034076	5670612	-0.556447	7.94325	-14.5439	1.50951e-15	5.70968e-14	25.2113
ALG3	3830092	-0.556128	9.21469	-16.3296	5.90646e-17	3.06005e-15	28.5032
GBL	4920092	-0.555727	9.61521	-14.126	3.36551e-15	1.17028e-13	24.3962
COTL1	990438	-0.555537	10.5965	-10.6319	5.79545e-12	1.02425e-10	16.8174
RHOX5	4390148	-0.555522	11.2902	-13.2945	1.74993e-14	5.29656e-13	22.7198
DBP	3180750	-0.555159	9.69893	-15.3819	3.18159e-16	1.36682e-14	26.7934
BC052484	1690184	-0.553879	7.93215	-14.306	2.37784e-15	8.55788e-14	24.7494
LIMA1	1400348	-0.553654	10.0558	-7.70076	9.66958e-09	8.89013e-08	9.28634
FCGRT	7050047	-0.55354	8.02415	-15.1539	4.82787e-16	2.01727e-14	26.3697
2700038C09RIK	4120068	-0.553181	9.62412	-10.4315	9.28892e-12	1.55926e-10	16.3377
1110001J03RIK	4120017	-0.552124	10.3703	-9.80016	4.24798e-11	6.17074e-10	14.7924
DPM3	1740767	-0.551947	10.5191	-10.0963	2.06886e-11	3.18154e-10	15.5236
DOK3	610291	-0.55093	7.92721	-19.7322	2.5162e-19	2.41264e-17	34.0328
SI	1780176	-0.550646	8.30977	-11.04	2.25306e-12	4.35643e-11	17.7782
JMJD2B	1980521	-0.550436	10.1131	-10.9527	2.75289e-12	5.20157e-11	17.5744
RNF138	2340288	-0.5503	8.61531	-13.9866	4.4146e-15	1.50254e-13	24.1203
SLC4A8	4210239	-0.549543	8.76316	-9.71571	5.22628e-11	7.47772e-10	14.5818
LOC100044204	3830048	-0.549078	7.88644	-16.5471	4.05751e-17	2.19046e-15	28.8842
PDXP	6290427	-0.548764	9.43087	-12.3479	1.25189e-13	3.1632e-12	20.7183
1500010J02RIK	6590441	-0.548647	9.69309	-15.28	3.83129e-16	1.62463e-14	26.6046
IGFBP2	1230240	-0.548153	11.4173	-9.90023	3.32682e-11	4.92734e-10	15.0408
B230373P09RIK	5220475	-0.548073	8.47732	-14.0322	4.03862e-15	1.38744e-13	24.2108
COQ9	7400014	-0.547918	8.97535	-13.0282	3.01299e-14	8.78828e-13	22.1671
GLDC	6590097	-0.547803	10.5268	-8.22419	2.37036e-09	2.42965e-08	10.7102
ASH2L	1740356	-0.54699	10.8499	-10.6261	5.87536e-12	1.03694e-10	16.8034
SDAD1	6290379	-0.546974	9.51563	-11.7772	4.30794e-13	9.62618e-12	19.4611
ATP12A	2760681	-0.546543	8.15593	-16.2002	7.39998e-17	3.69237e-15	28.2744
CUTA	4540632	-0.546279	10.9938	-10.0505	2.31045e-11	3.52773e-10	15.4113
UQCRC1	3610040	-0.546096	11.2934	-12.4267	1.05858e-13	2.7257e-12	20.8889
LOC100046802	4540372	-0.545975	8.03103	-15.0921	5.40988e-16	2.22785e-14	26.2541
4930570C03RIK	270209	-0.545954	9.05069	-18.1263	2.97487e-18	2.14133e-16	31.5334
GARS	1230632	-0.545745	13.488	-11.6633	5.53868e-13	1.20821e-11	19.2055
SVOP	5270520	-0.545655	9.2375	-10.175	1.71188e-11	2.68561e-10	15.7161
DUS4L	4120309	-0.545537	9.02834	-10.2251	1.51817e-11	2.41862e-10	15.8382
LTBP3	4250692	-0.545074	8.46662	-13.339	1.599e-14	4.86266e-13	22.8115
MEF2B	7400402	-0.545043	8.02557	-15.4269	2.93154e-16	1.26821e-14	26.8765
SEMA4B	5890097	-0.544063	11.1316	-10.2799	1.33205e-11	2.14741e-10	15.9712
LUC7L	3890192	-0.544057	9.07421	-9.90646	3.27679e-11	4.86165e-10	15.0562
ARC	3060180	-0.544041	8.25288	-12.9449	3.57729e-14	1.02253e-12	21.9925
STAT3	5310360	-0.543918	9.519	-6.83596	1.05737e-07	7.97276e-07	6.86953
RENBP	5900450	-0.543705	10.4402	-10.7685	4.21462e-12	7.63773e-11	17.1413
ACY1	1510669	-0.542618	10.3203	-12.0675	2.28637e-13	5.47727e-12	20.1056
ZFP692	7150315	-0.542221	9.04213	-9.48214	9.3172e-11	1.27032e-09	13.9944
LOC100048445	290433	-0.54201	13.7003	-11.7982	4.11379e-13	9.2325e-12	19.508
PPCS	2940706	-0.541169	9.13688	-10.4041	9.91233e-12	1.65401e-10	16.2716
DHRS7	3440639	-0.540524	8.91543	-13.5358	1.07642e-14	3.4107e-13	23.214
MCL1	60048	-0.539879	12.246	-7.86064	6.27146e-09	5.9821e-08	9.72462
TOB1	4250131	-0.539716	8.47256	-12.1327	1.98582e-13	4.83236e-12	20.2489
SCAMP5	7160372	-0.539595	9.8114	-11.3406	1.13838e-12	2.33463e-11	18.4726
CYC1	5560451	-0.539516	11.3601	-14.3469	2.19798e-15	7.95515e-14	24.8293
NOPE	2230687	-0.539316	9.86905	-11.1592	1.71631e-12	3.41097e-11	18.055
2410091C18RIK	4880376	-0.539126	9.01246	-15.8726	1.31734e-16	6.21132e-15	27.6889
E2F2	6550164	-0.538253	8.69319	-11.1236	1.86132e-12	3.67926e-11	17.9725
GAA	2230068	-0.537318	10.0577	-9.77159	4.55601e-11	6.5884e-10	14.7212
PLVAP	3290239	-0.537121	8.3162	-13.6585	8.42769e-15	2.73098e-13	23.4628
TMPRSS13	2060364	-0.536655	8.14247	-13.6834	8.0216e-15	2.60595e-13	23.5131
TRAPPC6A	4560162	-0.536524	9.00753	-8.89036	4.1625e-10	4.97506e-09	12.4745
DMN	1740364	-0.536251	8.45285	-15.286	3.78901e-16	1.60936e-14	26.6159
FDXR	5260382	-0.536247	8.49118	-15.0663	5.67458e-16	2.33312e-14	26.2055
PLEKHG5	6020327	-0.536181	8.97118	-13.3576	1.53998e-14	4.70545e-13	22.8498
D330014H01RIK	3440746	-0.536125	7.98052	-16.4255	5.00257e-17	2.63424e-15	28.6717
MVP	6960035	-0.536084	9.54277	-9.26066	1.62272e-10	2.10601e-09	13.4309
ODF2	5870612	-0.535808	8.82848	-11.6219	6.07059e-13	1.31089e-11	19.1122
2500002L14RIK	4280445	-0.535617	9.73149	-7.23514	3.4704e-08	2.88605e-07	7.99417
GSE1	7320594	-0.535187	8.58718	-14.3824	2.05359e-15	7.51928e-14	24.8984
CRCP	5700358	-0.535033	9.20442	-12.4442	1.01994e-13	2.64207e-12	20.9267
SURF2	2940370	-0.534941	9.27464	-13.3456	1.57799e-14	4.80878e-13	22.825
BIRC2	4070184	-0.534913	10.1366	-12.2513	1.53887e-13	3.82442e-12	20.5083
ACRBP	2320017	-0.534887	8.31072	-12.3497	1.2471e-13	3.15732e-12	20.7222
TMEM143	1170196	-0.53481	8.66077	-11.9621	2.8746e-13	6.71532e-12	19.8726
FEZ1	2940576	-0.534225	8.02915	-16.3107	6.10376e-17	3.13696e-15	28.4698
ATP1B1	4200605	-0.534137	10.7136	-7.19006	3.93238e-08	3.23051e-07	7.86792
RPP21	4730538	-0.533672	10.5526	-8.99834	3.15683e-10	3.8666e-09	12.7552
IDE	1510477	-0.533153	10.4579	-13.0266	3.02323e-14	8.79845e-13	22.1637
CALR	650291	-0.532835	9.84999	-4.30302	0.000151585	0.000642151	-0.388904
PDRG1	7400519	-0.532078	9.02268	-8.56337	9.70684e-10	1.07609e-08	11.6154
3010026O09RIK	620484	-0.531634	9.30119	-13.0627	2.80722e-14	8.24426e-13	22.2391
ZFYVE21	4900484	-0.531617	11.5606	-11.6382	5.85478e-13	1.26855e-11	19.149
PRMT7	510575	-0.53091	9.376	-9.93559	3.05255e-11	4.54997e-10	15.1282
RANGRF	670253	-0.53038	10.2132	-8.54607	1.01555e-09	1.12099e-08	11.5696
BC021614	4290072	-0.530041	7.94356	-15.5028	2.55504e-16	1.1218e-14	27.0161
C230093N12RIK	7380241	-0.529705	9.83212	-14.3556	2.16184e-15	7.84643e-14	24.8462
9530058B02RIK	270612	-0.529677	8.21548	-12.5757	7.72531e-14	2.06789e-12	21.2094
DEFB42	1240168	-0.529435	7.85202	-15.1262	5.08023e-16	2.11241e-14	26.3179
FARS2	4220634	-0.529201	10.0477	-11.3691	1.06774e-12	2.20206e-11	18.5378
AHI1	1300524	-0.52867	8.60491	-14.1857	2.99791e-15	1.05675e-13	24.5138
ALDH3B1	5720136	-0.52862	8.10289	-14.1996	2.91843e-15	1.03299e-13	24.5411
DCXR	5490719	-0.527847	9.24967	-9.0766	2.58599e-10	3.22426e-09	12.9577
CHRNA4	2070482	-0.527588	7.91433	-15.0396	5.96183e-16	2.44298e-14	26.1554
EG433224	1470519	-0.527406	9.44721	-11.2	1.56452e-12	3.12623e-11	18.1492
GEMIN6	2070161	-0.526314	9.82254	-10.0506	2.30983e-11	3.52773e-10	15.4116
9030409G11RIK	1070673	-0.52577	7.98107	-16.0893	8.98626e-17	4.38178e-15	28.0772
1810027O10RIK	4560148	-0.525508	12.261	-10.0295	2.4309e-11	3.68102e-10	15.3597
MICAL3	4200592	-0.525232	8.25202	-14.1061	3.49845e-15	1.20995e-13	24.3568
2700007P21RIK	2690168	-0.525133	9.14153	-11.5575	7.00422e-13	1.49243e-11	18.9667
9530058B02RIK	2060088	-0.524895	8.32353	-11.8678	3.53129e-13	8.03751e-12	19.6633
SULT2B1	6370576	-0.524629	8.06259	-10.2116	1.56828e-11	2.48767e-10	15.8052
WDR20B	1820750	-0.522871	7.96004	-15.9469	1.15478e-16	5.52594e-15	27.8226
HELB	4200224	-0.52286	10.4231	-10.9342	2.87274e-12	5.41605e-11	17.5311
CAD	2760608	-0.521379	9.47577	-7.94358	5.01589e-09	4.8639e-08	9.95084
TRP53I11	4480288	-0.520806	8.0362	-13.3451	1.57941e-14	4.80878e-13	22.8241
SNX2	1980703	-0.520317	8.99527	-8.56709	9.61296e-10	1.06706e-08	11.6253
SOX21	270736	-0.520145	8.33248	-13.7963	6.4144e-15	2.12137e-13	23.7404
PAK4	3610475	-0.52004	10.6435	-9.03742	2.85724e-10	3.52823e-09	12.8564
PQLC1	6270131	-0.519899	9.26747	-11.7714	4.36292e-13	9.74058e-12	19.4482
PABPC4	4480674	-0.519871	9.74621	-7.31069	2.81587e-08	2.38259e-07	8.20536
MIST1	2030669	-0.519655	7.85427	-14.4171	1.92157e-15	7.10483e-14	24.9659
ILDR1	3850747	-0.519405	8.60701	-11.0784	2.06368e-12	4.0205e-11	17.8675
KRT42	4120348	-0.519342	9.52157	-14.0544	3.86798e-15	1.3306e-13	24.2547
RPL31	3420189	-0.519083	12.1203	-6.78049	1.23593e-07	9.18441e-07	6.71218
1500032D16RIK	6180092	-0.519077	12.3145	-12.5243	8.60878e-14	2.26196e-12	21.0992
DIS3L	2350170	-0.518549	9.0746	-11.7784	4.29625e-13	9.60841e-12	19.4639
SYNGR1	1240154	-0.517116	8.81018	-9.47069	9.58665e-11	1.30619e-09	13.9654
INSL6	60050	-0.516102	9.56754	-11.467	8.57137e-13	1.79803e-11	18.7613
TMEM107	6550768	-0.515939	9.30266	-10.2809	1.32884e-11	2.14358e-10	15.9736
SATB1	70386	-0.515861	9.53501	-11.0697	2.10481e-12	4.08824e-11	17.8474
6430527G18RIK	5860725	-0.515486	11.1564	-9.69099	5.55426e-11	7.88988e-10	14.5199
GEMIN6	6180315	-0.514994	9.83224	-11.2302	1.46092e-12	2.94904e-11	18.2189
LOC676420	1190377	-0.51499	8.44407	-14.2776	2.51107e-15	8.97455e-14	24.6939
MGMT	3890072	-0.5149	8.47509	-8.55062	1.00356e-09	1.10918e-08	11.5817
D10ERTD322E	3170615	-0.514878	11.4638	-10.3111	1.23631e-11	2.012e-10	16.047
2600009E05RIK	6660398	-0.514853	11.0094	-11.0881	2.0183e-12	3.94105e-11	17.8901
SLC34A3	6060386	-0.513935	8.03065	-10.7833	4.07171e-12	7.38918e-11	17.1764
PCGF1	1510504	-0.513362	9.70703	-13.6838	8.01445e-15	2.60595e-13	23.514
SLC4A3	1820538	-0.513173	8.4666	-11.5845	6.59625e-13	1.40901e-11	19.0277
CFP	1770717	-0.512474	9.22749	-13.3792	1.47442e-14	4.53206e-13	22.894
NME4	7160349	-0.512362	9.93787	-10.493	8.03394e-12	1.36993e-10	16.4853
CLIP4	2480075	-0.512321	8.63488	-10.6934	5.02029e-12	8.98373e-11	16.9634
NDUFS2	7330706	-0.512243	9.59615	-9.93828	3.03268e-11	4.52297e-10	15.1349
MTCH2	1090577	-0.512064	11.077	-8.79837	5.27465e-10	6.15823e-09	12.2342
CCDC130	160148	-0.511386	9.87799	-13.6647	8.32409e-15	2.70081e-13	23.4754
TUBB2B	1010296	-0.51094	10.7832	-6.41745	3.45532e-07	2.36022e-06	5.67655
UNC119B	6550392	-0.50989	9.68831	-13.7699	6.75892e-15	2.22958e-13	23.6872
RPP25	5820195	-0.509701	9.61113	-9.54506	7.96785e-11	1.10081e-09	14.1533
X99384	6940068	-0.508958	10.5257	-10.4699	8.48289e-12	1.43884e-10	16.43
LRRC8D	3830021	-0.508902	10.4876	-10.2514	1.42565e-11	2.28113e-10	15.9021
SLC31A1	4590739	-0.508878	9.98109	-10.9263	2.92507e-12	5.49053e-11	17.5127
1110002N22RIK	2940201	-0.508756	9.55157	-15.5683	2.27003e-16	1.00922e-14	27.1363
RAE1	540563	-0.508719	10.6072	-7.54243	1.48907e-08	1.32404e-07	8.84952
PIAS4	2480451	-0.508248	9.28016	-10.5365	7.25071e-12	1.25067e-10	16.5896
BACH1	1990487	-0.507831	8.64076	-10.8657	3.36409e-12	6.23717e-11	17.3705
PEX11A	6020543	-0.507644	8.16512	-10.1489	1.82263e-11	2.84719e-10	15.6524
ANAPC7	1430091	-0.507423	9.99752	-7.6504	1.10894e-08	1.0098e-07	9.1477
PRMT7	2230307	-0.507397	11.8743	-15.8048	1.48616e-16	6.90594e-15	27.5664
BC026590	1510224	-0.507251	8.57921	-7.82757	6.8573e-09	6.47363e-08	9.6342
ELA1	5290438	-0.50717	7.90074	-14.1785	3.04025e-15	1.06875e-13	24.4995
RAB40C	4590408	-0.506497	10.5567	-13.3952	1.42755e-14	4.39328e-13	22.9269
PLEKHB1	4830494	-0.506443	8.50139	-11.6642	5.52689e-13	1.20667e-11	19.2076
ALKBH7	870598	-0.506233	9.3647	-9.87884	3.50488e-11	5.17317e-10	14.9878
C230071H18RIK	4920600	-0.506151	8.19531	-9.7355	4.97807e-11	7.15445e-10	14.6312
DCXR	3140274	-0.506116	9.62484	-8.62049	8.36384e-10	9.43484e-09	11.7665
MTSS1	6900133	-0.506094	8.63197	-13.894	5.29256e-15	1.76857e-13	23.9359
1190017O12RIK	7610703	-0.50583	9.76335	-7.85574	6.35496e-09	6.05051e-08	9.71123
1520401A03RIK	380561	-0.505794	8.1912	-13.4452	1.29084e-14	4.00128e-13	23.0293
PIGF	3840561	-0.50566	10.6084	-10.0419	2.35894e-11	3.58742e-10	15.3902
HMHA1	4850594	-0.504569	8.32633	-10.2469	1.44117e-11	2.30167e-10	15.8911
CCBL1	1470170	-0.504366	8.71104	-14.2432	2.68298e-15	9.57563e-14	24.6266
TRAF4	5810593	-0.504251	8.86946	-10.5075	7.7637e-12	1.33003e-10	16.52
WHRN	7150059	-0.504081	8.02938	-12.2959	1.39886e-13	3.50015e-12	20.6054
BC065085	4040139	-0.504019	7.91755	-13.6094	9.29362e-15	2.98523e-13	23.3634
SMOX	5050008	-0.503871	8.41235	-10.8139	3.79305e-12	6.92258e-11	17.2484
CDH3	4200093	-0.503509	9.11637	-12.0937	2.16038e-13	5.2176e-12	20.1632
SPATS1	1440497	-0.503153	8.21985	-12.4727	9.6025e-14	2.49753e-12	20.9881
ZAP70	3360280	-0.502995	7.92578	-15.7891	1.52815e-16	7.06276e-15	27.5381
TEX14	5900541	-0.502801	8.66623	-12.7303	5.58588e-14	1.54844e-12	21.5392
MAP2K3	2100358	-0.502625	10.1231	-8.94116	3.65405e-10	4.41874e-09	12.6067
2410081M15RIK	770722	-0.502475	8.71674	-11.1032	1.94984e-12	3.82773e-11	17.9252
ILDR1	2190382	-0.502447	8.42034	-8.19697	2.54805e-09	2.59624e-08	10.637
EXOSC5	5690408	-0.502171	10.1773	-6.82428	1.09267e-07	8.21726e-07	6.83641
2600009E05RIK	4560470	-0.501695	10.7146	-13.622	9.06371e-15	2.91867e-13	23.3889
SNAI3	870072	-0.501436	9.16735	-9.06964	2.63215e-10	3.26914e-09	12.9397
ATPBD1C	4570743	-0.501246	9.90167	-7.67924	1.02523e-08	9.38223e-08	9.22712
TRIB3	4200170	-0.500955	7.86414	-11.7276	4.80499e-13	1.06364e-11	19.35
KLK1B4	6040626	-0.500292	8.26712	-12.4127	1.09065e-13	2.79705e-12	20.8585
GNL3	7550554	-0.50021	9.94452	-8.50001	1.14557e-09	1.24947e-08	11.4474
KCNAB2	7400575	-0.500074	7.947	-15.0059	6.3457e-16	2.57607e-14	26.092
GBAS	2810746	-0.500062	8.22841	-11.5291	7.46246e-13	1.57844e-11	18.9022
EMID2	780491	-0.499753	8.053	-13.0222	3.05031e-14	8.84692e-13	22.1546
NFKBIA	150022	-0.499215	9.15694	-8.38918	1.53255e-09	1.62735e-08	11.1523
CHRNA9	1660221	-0.498047	8.18199	-11.9498	2.95242e-13	6.87837e-12	19.8455
PGA5	7160301	-0.498021	8.32081	-14.6078	1.3374e-15	5.12945e-14	25.3343
SLC9A1	3940097	-0.497723	9.66078	-9.01536	3.02265e-10	3.71464e-09	12.7993
RBM38	830482	-0.497572	9.23492	-12.515	8.78083e-14	2.30481e-12	21.0791
LYRM5	2600097	-0.497393	8.82465	-12.5899	7.49817e-14	2.0176e-12	21.2397
MTAP7	3140603	-0.496337	9.04384	-12.3084	1.36201e-13	3.42461e-12	20.6325
STAG3	160753	-0.496107	9.5977	-10.5889	6.41005e-12	1.1213e-10	16.7149
CLN3	5260386	-0.495934	9.72978	-7.11101	4.89869e-08	3.95109e-07	7.64601
PIP4K2A	3140678	-0.495528	8.70087	-11.1904	1.59893e-12	3.19004e-11	18.127
HR	6330605	-0.495381	8.79736	-13.1108	2.54349e-14	7.49542e-13	22.3394
CCBL1	2850746	-0.49536	8.20321	-10.1161	1.9724e-11	3.04963e-10	15.5721
ANGPTL4	1710215	-0.495322	8.75801	-11.8047	4.05483e-13	9.12408e-12	19.5227
AB112350	290703	-0.494957	8.29686	-11.6058	6.29167e-13	1.35295e-11	19.0758
GM1967	270093	-0.49488	7.97601	-11.8035	4.06603e-13	9.13328e-12	19.5199
MRPL4	4810100	-0.494246	9.23362	-7.60167	1.26654e-08	1.14238e-07	9.01326
UTF1	6760154	-0.49396	10.0113	-9.61234	6.74426e-11	9.40864e-10	14.3227
MRPS5	4180195	-0.493806	9.29217	-8.04653	3.80557e-09	3.76122e-08	10.2305
SORD	5720014	-0.493533	8.5439	-9.43409	1.05031e-10	1.41678e-09	13.8727
SLC24A6	3450102	-0.492956	10.0285	-11.8762	3.467e-13	7.91221e-12	19.682
2310016M24RIK	1780647	-0.491738	11.1459	-8.98615	3.25676e-10	3.9795e-09	12.7236
CTSA	520608	-0.491609	8.50353	-9.84475	3.80902e-11	5.58359e-10	14.9032
TRAK2	6510431	-0.491568	8.75526	-13.6094	9.29334e-15	2.98523e-13	23.3634
D530033C11RIK	3840326	-0.491527	8.50915	-11.6427	5.79706e-13	1.25923e-11	19.1591
DALRD3	5310397	-0.491464	8.69904	-8.44584	1.32042e-09	1.42029e-08	11.3034
NOS3	4570066	-0.490889	8.01629	-13.8481	5.79228e-15	1.92305e-13	23.8442
2310003L22RIK	5220068	-0.490626	8.94346	-13.1188	2.50238e-14	7.38273e-13	22.356
CRYZ	7380246	-0.490508	8.56828	-11.1098	1.92101e-12	3.77691e-11	17.9404
NOTCH4	4250059	-0.490233	9.62597	-10.4982	7.93614e-12	1.35415e-10	16.4977
EVC	6280050	-0.490142	8.24787	-13.9442	4.79625e-15	1.61321e-13	24.036
MEGF11	360427	-0.489021	7.73508	-14.3729	2.09139e-15	7.63387e-14	24.8799
SIAH1B	630170	-0.488862	9.52837	-9.3699	1.23324e-10	1.63523e-09	13.7096
YIF1B	4900685	-0.488859	10.7953	-8.0373	3.90077e-09	3.84791e-08	10.2055
LAGE3	650059	-0.488753	10.1828	-7.88043	5.94551e-09	5.69656e-08	9.77866
GMFG	1070091	-0.488144	9.22655	-10.6071	6.14323e-12	1.0783e-10	16.7581
SLC35C2	10204	-0.487881	8.47006	-11.4366	9.17515e-13	1.91375e-11	18.692
ZFP64	1690551	-0.487856	10.1317	-10.5004	7.89389e-12	1.34784e-10	16.5031
MRPS31	5720167	-0.487707	10.7562	-9.76951	4.5793e-11	6.61091e-10	14.7161
DDC	610601	-0.487511	8.50902	-10.9705	2.64261e-12	5.02643e-11	17.616
GPR113	5720373	-0.487367	7.81833	-15.8384	1.39986e-16	6.54042e-15	27.6272
HEBP1	6510487	-0.487362	9.53357	-10.1764	1.70643e-11	2.67869e-10	15.7194
RCAN3	4900632	-0.487183	10.2276	-10.8687	3.34079e-12	6.19843e-11	17.3776
NUTF2	4760754	-0.48716	9.61097	-10.8477	3.50713e-12	6.47434e-11	17.3282
MDK	5340072	-0.487118	8.34439	-10.8465	3.51725e-12	6.48835e-11	17.3252
LOC100044566	450300	-0.48695	8.33052	-10.4101	9.77311e-12	1.6329e-10	16.286
CHCHD5	6840551	-0.486569	9.25994	-10.278	1.33797e-11	2.15319e-10	15.9667
BRWD1	6350561	-0.48626	8.82535	-12.5544	8.08045e-14	2.14508e-12	21.1636
ANGEL2	1170202	-0.48571	9.35001	-10.7117	4.81026e-12	8.62591e-11	17.0068
BCL7A	650110	-0.485672	9.67068	-12.5625	7.94328e-14	2.11522e-12	21.1811
ARHGAP22	5420754	-0.485548	8.70209	-9.49062	9.12253e-11	1.24626e-09	14.0158
LSG1	7000050	-0.4855	8.84896	-9.34136	1.3247e-10	1.74568e-09	13.6369
BC031575	2940253	-0.485496	8.40755	-10.7928	3.98363e-12	7.23955e-11	17.1986
ACTB	780386	-0.485421	8.09361	-3.43873	0.00166103	0.00565184	-2.71988
MYBL2	3060477	-0.485263	11.6537	-10.1984	1.61861e-11	2.55331e-10	15.7731
GNPDA1	2750286	-0.484727	9.01812	-11.6866	5.26058e-13	1.15539e-11	19.2579
UNC84A	3780139	-0.484648	10.5747	-8.97152	3.38085e-10	4.10963e-09	12.6856
AA407659	830093	-0.484433	10.7378	-10.6454	5.61589e-12	9.9594e-11	16.8494
PDPK1	730280	-0.483693	9.11467	-7.74325	8.61612e-09	7.9902e-08	9.40308
NUDT8	5340463	-0.483625	8.88493	-12.2437	1.56407e-13	3.88207e-12	20.4918
NTHL1	6860678	-0.483228	9.37043	-9.04895	2.77457e-10	3.43109e-09	12.8862
CAPNS1	7210561	-0.482967	11.2819	-9.90113	3.3196e-11	4.91948e-10	15.043
MTBP	1980079	-0.482685	8.99123	-11.3492	1.11643e-12	2.29505e-11	18.4924
OLIG1	4150605	-0.482679	7.87118	-14.7006	1.12246e-15	4.34949e-14	25.5124
FXYD5	2630008	-0.482333	8.21167	-11.7621	4.45318e-13	9.92485e-12	19.4274
HRB	1090398	-0.482288	9.23731	-8.5201	1.0869e-09	1.19326e-08	11.5007
FVT1	5820561	-0.482024	8.9014	-9.58902	7.14489e-11	9.94057e-10	14.2641
LOC245128	1030551	-0.481833	8.55739	-12.5697	7.82408e-14	2.08997e-12	21.1964
C130038G02RIK	1780603	-0.481551	8.18858	-11.7246	4.8365e-13	1.06773e-11	19.3434
MASP2	2000072	-0.481343	8.16997	-11.8255	3.87435e-13	8.75631e-12	19.569
ICA1	5490142	-0.481234	8.19635	-11.8939	3.33566e-13	7.68068e-12	19.7213
GNMT	1110288	-0.480994	8.08044	-12.1818	1.78679e-13	4.3938e-12	20.3564
1300013J15RIK	2030278	-0.480962	7.71448	-16.3711	5.49642e-17	2.88838e-15	28.5762
LY6G6D	1340619	-0.480896	7.95689	-16.7582	2.82866e-17	1.60106e-15	29.2503
2610036D13RIK	2070605	-0.480819	8.96955	-11.0191	2.36345e-12	4.55273e-11	17.7296
KCNH2	4900292	-0.480552	8.03324	-13.9744	4.52168e-15	1.5329e-13	24.096
ALDH18A1	4150168	-0.480147	9.03922	-10.0361	2.39238e-11	3.62482e-10	15.3759
GRASP	7160750	-0.479791	7.78825	-15.5124	2.51109e-16	1.10492e-14	27.0338
USP11	4730259	-0.479734	8.32543	-10.6902	5.05706e-12	9.03694e-11	16.956
RUSC2	6100471	-0.479476	9.32299	-11.4994	7.97275e-13	1.68069e-11	18.8349
SETD6	5090195	-0.479463	10.0456	-9.65265	6.10489e-11	8.60073e-10	14.4239
2410002F23RIK	7000324	-0.479129	9.35794	-8.66263	7.49588e-10	8.50426e-09	11.8776
ZFP64	620086	-0.479117	9.94254	-12.64	6.74879e-14	1.83517e-12	21.3468
GMPPA	670196	-0.478708	8.54749	-10.3733	1.06643e-11	1.76915e-10	16.1973
MTMR3	1570497	-0.478505	8.35778	-13.971	4.55172e-15	1.54105e-13	24.0892
RBBP5	6760546	-0.47848	8.99203	-9.6146	6.70666e-11	9.36636e-10	14.3284
RHOBTB2	6980551	-0.477951	8.78411	-11.6085	6.25384e-13	1.34707e-11	19.0819
DGKZ	6590187	-0.477009	8.98707	-9.14007	2.20101e-10	2.78206e-09	13.1213
MTBP	670377	-0.476759	9.12056	-10.6765	5.22171e-12	9.31175e-11	16.9234
HHEX	450736	-0.47648	8.62977	-10.1689	1.73706e-11	2.72345e-10	15.7013
ADAMTSL4	130192	-0.476206	8.17772	-15.1198	5.141e-16	2.13078e-14	26.3059
HBS1L	50279	-0.476174	9.81532	-9.07989	2.56442e-10	3.20048e-09	12.9662
1700021F05RIK	1850762	-0.47565	11.6761	-7.90505	5.56376e-09	5.35275e-08	9.84586
ARRDC4	6060564	-0.474787	11.8016	-9.70278	5.39529e-11	7.69383e-10	14.5494
LUC7L	4780445	-0.474708	10.4631	-6.49105	2.8028e-07	1.94658e-06	5.88721
RABAC1	610379	-0.474561	10.6031	-6.18726	6.66707e-07	4.32636e-06	5.0156
NME4	7510070	-0.474515	10.6428	-10.6116	6.07866e-12	1.06842e-10	16.7688
HDAC5	7570050	-0.474244	8.91864	-11.0402	2.25214e-12	4.35643e-11	17.7786
LOC100045617	6200376	-0.473679	12.563	-6.45147	3.13654e-07	2.16148e-06	5.77397
RAB3D	1470278	-0.473395	8.51225	-15.5584	2.31084e-16	1.0254e-14	27.1182
LOC100041835	650161	-0.473103	11.9842	-6.84604	1.02784e-07	7.77981e-07	6.8981
ADARB1	1090112	-0.473026	8.31766	-11.8479	3.68878e-13	8.36634e-12	19.6189
ST3GAL3	6220372	-0.472735	9.16256	-13.592	9.62142e-15	3.07514e-13	23.3281
RYR1	4220364	-0.472539	8.18567	-10.5456	7.09641e-12	1.22716e-10	16.6114
ADORA2B	7000289	-0.472513	8.04178	-11.8928	3.34318e-13	7.69111e-12	19.719
EPHA2	940546	-0.471781	8.6366	-11.0226	2.34477e-12	4.52015e-11	17.7376
FGF15	4730037	-0.471727	8.35857	-9.41537	1.10061e-10	1.47997e-09	13.8252
METTL3	1110092	-0.471327	9.95224	-12.441	1.02687e-13	2.65734e-12	20.9198
FBXO6	1260128	-0.471076	11.8775	-9.86489	3.62623e-11	5.34614e-10	14.9532
MCAM	3310491	-0.471064	8.89393	-13.5301	1.08887e-14	3.4379e-13	23.2023
ATP6AP2	5570068	-0.470754	9.24241	-12.5582	8.01445e-14	2.12975e-12	21.172
TMEM82	150543	-0.470425	8.32396	-13.53	1.08902e-14	3.4379e-13	23.2022
CLSTN3	6940711	-0.470362	8.97159	-10.46	8.6833e-12	1.4709e-10	16.4062
CCDC113	6840647	-0.469618	7.93879	-12.4155	1.08404e-13	2.78519e-12	20.8647
TUBB2B	2070008	-0.469574	9.03414	-7.52569	1.55888e-08	1.38276e-07	8.80318
THY1	7040201	-0.468955	8.59848	-12.5769	7.70575e-14	2.0648e-12	21.2119
1700013B16RIK	7560577	-0.468229	8.14319	-10.9709	2.63995e-12	5.02509e-11	17.617
HBP1	6760739	-0.46791	9.94182	-10.3247	1.19706e-11	1.95679e-10	16.0798
SPC24	4810047	-0.467283	9.19902	-6.2984	4.85197e-07	3.23427e-06	5.33506
CACNA1H	4050026	-0.466299	8.63176	-13.9762	4.50563e-15	1.52948e-13	24.0996
ATP6AP2	5360338	-0.466177	9.27709	-7.42207	2.07159e-08	1.78576e-07	8.51564
ATP6V0D1	6290673	-0.465661	9.65729	-8.28813	2.00093e-09	2.08263e-08	10.882
TCP11	3390364	-0.465614	7.96677	-15.6624	1.9169e-16	8.65704e-15	27.308
ATAD4	110228	-0.465092	8.16082	-11.1346	1.81506e-12	3.59611e-11	17.9981
AUP1	1850504	-0.464964	10.4831	-9.96016	2.87564e-11	4.30374e-10	15.1889
ATG9B	3140682	-0.46496	8.57747	-10.4258	9.41625e-12	1.57738e-10	16.3238
PEX11A	610482	-0.464748	8.77801	-10.3256	1.19445e-11	1.95378e-10	16.082
HEMK1	630706	-0.464325	9.36779	-12.1212	2.03596e-13	4.94032e-12	20.2236
SHMT2	4040767	-0.46426	8.68757	-11.0156	2.38252e-12	4.58261e-11	17.7214
SENP3	3990215	-0.464251	10.672	-7.69883	9.72054e-09	8.9274e-08	9.28102
GALT	4180133	-0.463882	8.34931	-7.18733	3.96235e-08	3.25409e-07	7.86025
FOXN4	60136	-0.463768	8.03936	-12.4173	1.07994e-13	2.7779e-12	20.8686
CSDE1	6840458	-0.46375	9.25753	-9.33761	1.33723e-10	1.7613e-09	13.6274
CRIM2	6760243	-0.463669	8.42838	-12.6663	6.38558e-14	1.74379e-12	21.4031
GMFG	7050450	-0.462359	9.04724	-9.81165	4.13009e-11	6.00968e-10	14.821
SPINK3	7610097	-0.462324	9.09699	-7.20903	3.73081e-08	3.07969e-07	7.92108
LOC100047353	2030358	-0.462161	10.1859	-10.0799	2.1524e-11	3.29816e-10	15.4834
DAP3	6100014	-0.462023	12.2939	-10.2779	1.33815e-11	2.15319e-10	15.9665
HSPA9	1190673	-0.461641	12.1483	-11.2475	1.40463e-12	2.84435e-11	18.2588
LIMS2	3180681	-0.461202	8.21608	-11.5117	7.7573e-13	1.63796e-11	18.8628
HUS1	1050091	-0.461014	9.90196	-9.14281	2.18574e-10	2.76684e-09	13.1284
SLC25A19	5820356	-0.460856	7.98409	-10.929	2.9073e-12	5.47319e-11	17.5189
COG6	7150768	-0.460817	9.20067	-10.3721	1.06941e-11	1.77294e-10	16.1944
GCH1	2320403	-0.460771	9.16781	-9.91908	3.1776e-11	4.72813e-10	15.0874
ATG10	6550326	-0.460489	8.90157	-8.56469	9.67358e-10	1.07286e-08	11.6189
TMPRSS13	1300220	-0.460483	8.24817	-12.2966	1.39661e-13	3.49792e-12	20.607
WHDC1	4040639	-0.460454	8.34531	-11.91	3.22032e-13	7.43508e-12	19.7571
TMEM41A	6940224	-0.460436	9.95285	-11.6503	5.70062e-13	1.24143e-11	19.1761
SNF1LK	520563	-0.460339	7.92598	-11.5374	7.32465e-13	1.55555e-11	18.9211
PHLDA2	6290014	-0.460329	11.1426	-6.45885	3.07142e-07	2.11997e-06	5.79508
CDC23	3290259	-0.459901	9.15369	-10.1307	1.9045e-11	2.96124e-10	15.6077
CPSF3L	5560739	-0.459734	9.37492	-7.5407	1.49615e-08	1.32987e-07	8.84473
ACSS2	4570333	-0.459605	9.28993	-8.50884	1.11941e-09	1.22354e-08	11.4708
TTYH2	7400301	-0.459499	8.55147	-8.40272	1.47888e-09	1.57687e-08	11.1885
ACOT8	1240187	-0.459311	9.59357	-9.5563	7.74856e-11	1.07282e-09	14.1817
HBP1	5360689	-0.459146	11.3602	-9.23337	1.73832e-10	2.24132e-09	13.361
RNF4	4780373	-0.458091	9.48014	-8.34436	1.7247e-09	1.81341e-08	11.0326
MKNK1	7330241	-0.457974	9.06657	-11.621	6.08236e-13	1.31233e-11	19.1102
LRRC1	6980612	-0.457341	8.80877	-10.3762	1.05912e-11	1.75816e-10	16.2043
PLXDC1	2450500	-0.456685	8.87944	-6.96483	7.36635e-08	5.74137e-07	7.23418
UBE2O	4290647	-0.456255	11.3554	-9.79383	4.3143e-11	6.26354e-10	14.7766
SUV420H2	3120367	-0.456122	10.6896	-8.51527	1.10071e-09	1.20669e-08	11.4879
NSMCE1	6760053	-0.456038	11.5096	-12.3036	1.37606e-13	3.44981e-12	20.6221
KLK13	2450364	-0.455879	7.8404	-14.2179	2.81749e-15	1.0009e-13	24.5769
4930583H14RIK	4860753	-0.455792	10.213	-7.26995	3.15151e-08	2.64482e-07	8.09156
CCBL2	4280022	-0.455634	8.17394	-12.6987	5.96748e-14	1.63657e-12	21.472
NDG2	4040435	-0.45551	14.1295	-8.39901	1.49338e-09	1.58994e-08	11.1786
RAB3GAP2	1170424	-0.455149	9.50473	-8.52089	1.08466e-09	1.19224e-08	11.5028
1700016D06RIK	1990167	-0.454959	7.81282	-13.754	6.97459e-15	2.29189e-13	23.6553
CAR13	3170593	-0.454534	9.56346	-11.5122	7.74847e-13	1.63744e-11	18.8639
HNRPA1	4810338	-0.454363	8.47818	-7.84149	6.60418e-09	6.2669e-08	9.67228
PCYOX1L	3870092	-0.454295	8.47693	-10.039	2.37551e-11	3.6035e-10	15.3831
COG1	6550204	-0.454034	8.47952	-9.64982	6.14774e-11	8.64688e-10	14.4168
MOBP	2690360	-0.453957	8.22333	-13.8521	5.74685e-15	1.91044e-13	23.8522
TRIM36	3130241	-0.453638	8.00239	-11.0499	2.20247e-12	4.26503e-11	17.8013
DTX1	6860022	-0.453416	8.55607	-8.98335	3.28012e-10	4.00424e-09	12.7163
CORT	7560377	-0.452962	8.30287	-11.4527	8.85099e-13	1.85064e-11	18.7286
D11BWG0517E	5700669	-0.45208	7.96735	-11.8801	3.43787e-13	7.85969e-12	19.6906
LOC100047173	10411	-0.452062	8.17116	-13.012	3.11496e-14	8.99385e-13	22.1333
1500032D16RIK	450161	-0.451471	12.1058	-8.37599	1.5867e-09	1.68138e-08	11.1171
9430029K10RIK	2060164	-0.451331	10.5459	-6.81673	1.1161e-07	8.37877e-07	6.81501
SLC7A3	6350349	-0.451095	11.4749	-7.83614	6.70028e-09	6.34637e-08	9.65766
ATP1A1	5290630	-0.451044	12.6831	-10.5364	7.2518e-12	1.25067e-10	16.5894
GBL	7650692	-0.45086	9.69689	-9.24397	1.69244e-10	2.18766e-09	13.3881
GYLTL1B	5860689	-0.450804	9.04053	-10.1286	1.91392e-11	2.97352e-10	15.6027
NDUFS8	5890010	-0.450792	11.1258	-9.57813	7.34035e-11	1.01904e-09	14.2366
TBCEL	780168	-0.450728	10.1715	-10.4315	9.28988e-12	1.55926e-10	16.3376
CHKB	7650167	-0.450592	9.54362	-7.8649	6.19984e-09	5.92257e-08	9.73625
A430005L14RIK	6580438	-0.450582	8.74725	-8.63286	8.09898e-10	9.15213e-09	11.7991
EIF3I	620138	-0.450423	11.6874	-7.81422	7.1093e-09	6.68451e-08	9.59767
GFOD1	7050138	-0.450243	8.10945	-9.5017	8.87427e-11	1.21493e-09	14.0439
4931440B09RIK	3990050	-0.450112	7.84591	-11.8976	3.30865e-13	7.62532e-12	19.7296
ATOX1	5960192	-0.449946	11.242	-4.78981	3.76156e-05	0.000178572	0.987356
1110008J03RIK	6400427	-0.449903	8.25443	-10.8762	3.28348e-12	6.10533e-11	17.3952
RSPH1	4760066	-0.449883	9.01611	-10.9527	2.7529e-12	5.20157e-11	17.5744
TFDP2	3130040	-0.44933	8.80614	-11.0102	2.41196e-12	4.6323e-11	17.7089
SNX2	4560528	-0.449329	12.2224	-9.66245	5.95908e-11	8.41376e-10	14.4484
MCM10	650121	-0.449194	9.17359	-9.16425	2.07019e-10	2.63492e-09	13.1836
PLXDC1	7570619	-0.448962	8.1955	-12.8282	4.55569e-14	1.27943e-12	21.7466
DBT	7150014	-0.44894	9.38645	-8.49643	1.15636e-09	1.25911e-08	11.4379
VKORC1	6420465	-0.448749	10.4436	-8.28768	2.00331e-09	2.08417e-08	10.8808
CCDC84	1230368	-0.448748	8.62338	-10.2368	1.47627e-11	2.35479e-10	15.8667
RBM38	1410424	-0.447614	8.89619	-11.5893	6.52568e-13	1.39509e-11	19.0386
ZFHX2	6380634	-0.446631	9.70403	-7.76622	8.09583e-09	7.55679e-08	9.46613
GOLM1	2100286	-0.446332	10.7983	-7.38173	2.31478e-08	1.98541e-07	8.40343
LAG3	130608	-0.446309	8.0733	-11.5502	7.11894e-13	1.51562e-11	18.9501
RWDD3	650626	-0.44619	8.48031	-10.0546	2.28759e-11	3.49697e-10	15.4214
5830434P21RIK	670470	-0.445042	11.2149	-6.87736	9.41292e-08	7.18182e-07	6.98682
NOB1	7040358	-0.444541	9.85307	-8.89344	4.12977e-10	4.94054e-09	12.4825
HSPA9	3130598	-0.444109	13.4892	-8.62364	8.2957e-10	9.3662e-09	11.7748
SDCBP2	780678	-0.443908	8.39809	-11.2294	1.46364e-12	2.95216e-11	18.217
PFDN2	6040341	-0.443742	12.175	-7.8457	6.52954e-09	6.20294e-08	9.68379
KCNH2	5890100	-0.443646	8.17257	-10.4466	8.96423e-12	1.51151e-10	16.3738
VKORC1L1	5420201	-0.443551	10.4643	-8.87474	4.33298e-10	5.15245e-09	12.4338
EG434729	6220286	-0.443134	7.90713	-12.3487	1.24956e-13	3.16043e-12	20.7202
IFT172	3400367	-0.443071	9.54691	-9.0295	2.91556e-10	3.59161e-09	12.8359
MYD116	5560328	-0.443002	8.80596	-7.91999	5.3444e-09	5.14936e-08	9.88659
CTNNBL1	6130300	-0.442729	10.0368	-7.57317	1.36904e-08	1.22622e-07	8.93453
SLC25A39	2750753	-0.44266	9.51473	-6.29689	4.87293e-07	3.2474e-06	5.33073
HEXA	6370379	-0.442359	10.1754	-8.33912	1.74872e-09	1.83566e-08	11.0185
GLYCTK	5080246	-0.441441	7.78161	-14.3889	2.02812e-15	7.44521e-14	24.9111
AUP1	1940520	-0.44144	8.41642	-8.57308	9.46403e-10	1.05417e-08	11.6411
NIT2	5570653	-0.441431	9.5534	-7.01319	6.43485e-08	5.08075e-07	7.37063
USH1C	2600431	-0.440747	7.77237	-14.1832	3.01256e-15	1.06046e-13	24.5088
MRM1	1300392	-0.440718	9.23732	-9.21745	1.8096e-10	2.32274e-09	13.3202
B930041F14RIK	4900220	-0.440337	9.51516	-9.42458	1.07556e-10	1.44857e-09	13.8485
SLC4A1	1230435	-0.440182	7.98675	-10.4392	9.12178e-12	1.53405e-10	16.3561
D630023F18RIK	2570053	-0.440129	8.9029	-9.32221	1.38995e-10	1.82512e-09	13.5881
ELAVL3	3290746	-0.440125	7.94591	-10.5404	7.18424e-12	1.24068e-10	16.5989
ATAD3A	6270059	-0.439776	11.1096	-7.57145	1.3755e-08	1.23114e-07	8.92977
SIGIRR	6480161	-0.439721	8.38944	-10.2965	1.28006e-11	2.07511e-10	16.0116
RAD51AP1	5420709	-0.43963	8.43189	-8.91703	3.88718e-10	4.66772e-09	12.544
NR5A2	4810725	-0.439625	9.47422	-9.27281	1.57382e-10	2.05292e-09	13.4619
WSCD1	6250082	-0.439517	7.9059	-10.982	2.5733e-12	4.91279e-11	17.643
UBAC1	630524	-0.439379	9.44074	-8.21838	2.40717e-09	2.4654e-08	10.6946
TNIP1	3170204	-0.439102	9.95075	-9.4855	9.23939e-11	1.26156e-09	14.0029
CNOT10	5810035	-0.438881	9.19343	-6.84232	1.03864e-07	7.84535e-07	6.88756
NRBF2	2650750	-0.438802	8.74986	-9.39302	1.16387e-10	1.55933e-09	13.7684
BAI2	1580114	-0.438054	8.05959	-13.3193	1.66404e-14	5.04851e-13	22.771
CRELD1	5090411	-0.437896	9.07602	-6.47035	2.9726e-07	2.05839e-06	5.828
RNF208	2570603	-0.437852	9.02516	-10.5819	6.5174e-12	1.13776e-10	16.698
COX6A2	2470356	-0.437781	7.62861	-11.529	7.46313e-13	1.57844e-11	18.9021
FKBP11	1050671	-0.437725	10.5727	-10.2585	1.40184e-11	2.24863e-10	15.9193
RAET1B	50025	-0.437303	8.87936	-11.6421	5.80469e-13	1.25982e-11	19.1577
NCOR1	4640358	-0.437169	9.71288	-6.52831	2.52138e-07	1.76834e-06	5.99375
5830415F09RIK	380687	-0.43692	8.38697	-11.3878	1.02371e-12	2.11806e-11	18.5806
MOBP	4040731	-0.436895	7.9638	-12.0626	2.31104e-13	5.52436e-12	20.0946
PARP1	6980010	-0.436681	11.3972	-9.45903	9.86946e-11	1.34117e-09	13.9359
TAF7L	6860048	-0.436471	7.80671	-10.8528	3.4661e-12	6.4124e-11	17.3401
SH3GLB2	5490408	-0.436311	9.96259	-10.2824	1.32385e-11	2.13821e-10	15.9774
RNF138	4050524	-0.436227	8.66643	-11.8291	3.84376e-13	8.70248e-12	19.5771
PECAM1	5670020	-0.436215	8.21546	-9.06699	2.64999e-10	3.28658e-09	12.9329
CHGA	2510632	-0.435905	7.80559	-13.9695	4.56517e-15	1.54357e-13	24.0862
IRX2	2970008	-0.435549	8.16536	-14.9859	6.58527e-16	2.66491e-14	26.0543
PRMT8	1340328	-0.435536	7.81423	-9.77045	4.56878e-11	6.59944e-10	14.7184
CELSR3	3830605	-0.435227	8.71151	-12.9189	3.77491e-14	1.07543e-12	21.9378
CDK5RAP3	3830528	-0.435218	11.9875	-9.26837	1.59151e-10	2.07494e-09	13.4506
SERPINE2	2120634	-0.43512	8.16917	-10.4029	9.94093e-12	1.6577e-10	16.2687
ADD3	3450040	-0.434866	8.95313	-10.2701	1.36357e-11	2.19135e-10	15.9474
VKORC1L1	520050	-0.434686	9.52531	-7.46745	1.82875e-08	1.59624e-07	8.64171
MOBP	3520408	-0.43447	8.0045	-12.8698	4.17874e-14	1.18131e-12	21.8344
BC048355	2630379	-0.434346	9.0823	-8.09629	3.33172e-09	3.32874e-08	10.3653
PSAP	3610440	-0.433866	11.5701	-5.65867	3.05141e-06	1.77328e-05	3.49013
RPS24	5490446	-0.433603	11.0632	-6.37664	3.88133e-07	2.63024e-06	5.55957
NHEDC2	2360121	-0.433579	8.14254	-8.68928	6.99484e-10	7.9694e-09	11.9478
IMPACT	1780132	-0.433014	11.0102	-10.6685	5.31984e-12	9.46047e-11	16.9044
CRMP1	3830129	-0.432972	8.00389	-9.69534	5.49509e-11	7.81879e-10	14.5308
PARP1	6420551	-0.432753	9.00744	-7.10085	5.03912e-08	4.05163e-07	7.61747
ELOVL6	670608	-0.432433	10.3952	-9.12494	2.28712e-10	2.87816e-09	13.0824
UCHL1	1660215	-0.432183	8.75927	-8.72389	6.39462e-10	7.34567e-09	12.0388
CIB1	1430280	-0.431993	10.1576	-9.14688	2.16333e-10	2.74253e-09	13.1389
LTBP4	5420747	-0.431664	10.1348	-6.14849	7.45016e-07	4.79456e-06	4.90402
PIAS3	1980092	-0.431601	8.82579	-12.3868	1.15218e-13	2.9431e-12	20.8027
MARS	2940017	-0.43124	9.18811	-8.81619	5.03772e-10	5.90846e-09	12.2808
LOC100046035	2450010	-0.430585	8.34456	-10.8175	3.76188e-12	6.88035e-11	17.2568
NUAK2	1770592	-0.430523	9.76033	-11.2413	1.42466e-12	2.88263e-11	18.2444
ABHD14A	6480215	-0.430457	8.5241	-6.65371	1.76751e-07	1.27512e-06	6.35158
HES6	7000634	-0.430319	9.01831	-7.43228	2.01421e-08	1.74097e-07	8.54404
KLK1B5	2060136	-0.430069	8.17608	-10.3048	1.2552e-11	2.04144e-10	16.0316
RNF125	4050541	-0.42988	8.17402	-9.71274	5.26462e-11	7.5242e-10	14.5743
DDX27	5080487	-0.429842	10.5004	-9.50398	8.82412e-11	1.20875e-09	14.0496
GLS2	3610382	-0.429826	9.26233	-12.1056	2.10577e-13	5.10009e-12	20.1893
ATP9A	670414	-0.429781	8.11423	-10.9615	2.6977e-12	5.11984e-11	17.595
RABGGTA	4900692	-0.429586	9.42677	-8.29102	1.98572e-09	2.07006e-08	10.8897
CACNG5	1780010	-0.429295	7.65475	-14.7754	9.75208e-16	3.83179e-14	25.6553
TBC1D20	5960438	-0.429234	9.2585	-8.84777	4.6442e-10	5.48951e-09	12.3634
EGFL7	2060291	-0.429211	8.52982	-11.0787	2.06198e-12	4.02023e-11	17.8683
GFER	2650300	-0.429005	12.3407	-8.93286	3.73256e-10	4.50943e-09	12.5852
MCEE	5910554	-0.427834	10.5856	-9.22928	1.75636e-10	2.26231e-09	13.3505
REEP6	10364	-0.427673	9.24326	-6.95896	7.4885e-08	5.8295e-07	7.21758
RPO1-4	270274	-0.42742	8.88511	-9.96307	2.8554e-11	4.27594e-10	15.1961
OXSR1	630037	-0.427348	8.78751	-9.12806	2.26903e-10	2.8596e-09	13.0904
KTELC1	3520064	-0.426999	10.7642	-7.66447	1.06727e-08	9.74959e-08	9.18646
SOHLH1	7040176	-0.426892	7.84792	-11.6438	5.78239e-13	1.25817e-11	19.1617
MMP17	3440053	-0.426795	9.3034	-7.7191	9.19965e-09	8.48845e-08	9.33676
PMM1	6380372	-0.426362	10.428	-4.57913	6.8926e-05	0.000313032	0.387997
PIF1	6940411	-0.426309	10.141	-9.01832	2.99988e-10	3.68841e-09	12.807
COG6	2320047	-0.426058	9.15728	-9.51149	8.66083e-11	1.18761e-09	14.0686
PLTP	2260458	-0.425909	8.38081	-7.00043	6.66835e-08	5.24347e-07	7.33465
BMF	4290215	-0.425876	8.45674	-9.02063	2.98226e-10	3.67027e-09	12.813
ZFHX2	240451	-0.425845	9.55079	-9.31679	1.409e-10	1.84698e-09	13.5743
MTRF1	4040286	-0.42571	8.48247	-10.3995	1.00224e-11	1.67021e-10	16.2604
ZC3H3	620021	-0.425683	9.2878	-9.13181	2.2476e-10	2.83537e-09	13.1001
LOC675228	6650301	-0.425584	11.9835	-8.26839	2.10831e-09	2.18633e-08	10.829
SNX8	60544	-0.425577	10.257	-8.61365	8.51419e-10	9.57083e-09	11.7484
LAMP2	6330561	-0.425477	9.25665	-10.1478	1.82759e-11	2.85319e-10	15.6496
PRPF40B	2100563	-0.425205	9.06868	-7.88996	5.79465e-09	5.56239e-08	9.80468
DPEP3	2060746	-0.425055	7.69379	-12.4326	1.04538e-13	2.69982e-12	20.9017
A430005L14RIK	540100	-0.424762	10.2864	-10.5154	7.61962e-12	1.30971e-10	16.5391
1200015N20RIK	4540474	-0.424091	7.98651	-9.22382	1.7807e-10	2.29022e-09	13.3365
BIK	3800598	-0.424077	8.78947	-10.2963	1.28074e-11	2.07511e-10	16.0111
VDAC1	2100392	-0.424013	10.0852	-9.03062	2.90723e-10	3.58308e-09	12.8388
NUPL2	3830739	-0.424007	8.71151	-10.3861	1.03446e-11	1.71944e-10	16.2282
TMEM92	4010010	-0.423966	7.82097	-12.4406	1.0279e-13	2.65734e-12	20.9188
COX6A1	1510133	-0.42377	13.0439	-8.90589	3.99985e-10	4.79627e-09	12.515
TMEM147	6940014	-0.423347	11.4706	-8.40343	1.4761e-09	1.57457e-08	11.1904
XBP1	3450100	-0.423186	10.9035	-9.37071	1.23074e-10	1.63275e-09	13.7117
1200003C05RIK	2070682	-0.422839	10.2973	-9.53513	8.1666e-11	1.12343e-09	14.1283
ZFP655	5550647	-0.42269	10.1491	-9.89161	3.39749e-11	5.02621e-10	15.0194
9630015D15RIK	2630086	-0.422386	9.17368	-10.529	7.3791e-12	1.27177e-10	16.5717
MTO1	2100332	-0.422375	8.94607	-9.66296	5.95149e-11	8.4123e-10	14.4497
PPP1R13B	430669	-0.421833	8.29591	-10.4555	8.7773e-12	1.48388e-10	16.3953
1700019D03RIK	1300768	-0.42158	9.66266	-8.59401	8.96117e-10	1.0012e-08	11.6965
SGK3	4920553	-0.421564	7.85615	-12.1574	1.88303e-13	4.60402e-12	20.303
AATF	5720722	-0.421205	8.94681	-7.93619	5.11658e-09	4.9522e-08	9.93071
SLC26A6	2450241	-0.421121	7.89687	-11.9942	2.68042e-13	6.32496e-12	19.9438
SUCLG2	4880356	-0.421116	9.98326	-9.38273	1.19424e-10	1.59337e-09	13.7422
SNX15	4290678	-0.421048	9.1054	-10.1575	1.78565e-11	2.79621e-10	15.6732
MED10	4010088	-0.420859	9.16209	-6.70425	1.53232e-07	1.12086e-06	6.49548
MRPS31	2190626	-0.420588	11.3469	-10.8277	3.67375e-12	6.73836e-11	17.2809
RPL4	940221	-0.42022	12.112	-8.01493	4.14161e-09	4.06987e-08	10.1448
NLRP14	4670731	-0.419828	8.14503	-10.8326	3.63178e-12	6.67566e-11	17.2926
PAIP2B	6350719	-0.419404	11.3138	-9.6689	5.86505e-11	8.30382e-10	14.4646
COQ5	3780408	-0.41911	8.59822	-9.03208	2.89646e-10	3.57305e-09	12.8426
GPX2	2680291	-0.418544	8.4969	-11.0045	2.44391e-12	4.68317e-11	17.6955
DPH3	5810528	-0.418511	10.1657	-9.63149	6.43245e-11	9.00298e-10	14.3708
BC066028	4280341	-0.417795	9.03229	-7.6056	1.25301e-08	1.13176e-07	9.02412
ZBTB17	830687	-0.417402	9.99815	-7.465	1.8411e-08	1.6043e-07	8.63491
BRWD1	6550349	-0.416879	8.84874	-9.91513	3.20831e-11	4.76831e-10	15.0776
QRSL1	3370440	-0.416756	9.96515	-8.13431	3.01041e-09	3.02181e-08	10.468
PRPF3	2140681	-0.416626	10.3245	-9.91635	3.19883e-11	4.75696e-10	15.0807
FAAH	6100255	-0.416566	8.13045	-13.5128	1.12706e-14	3.53196e-13	23.1672
NOS3	7570647	-0.416335	8.03899	-9.65756	6.03141e-11	8.50187e-10	14.4362
HIBADH	770593	-0.41607	12.4156	-8.8421	4.71247e-10	5.56254e-09	12.3486
TRIM29	4490332	-0.415852	7.82465	-10.2107	1.57168e-11	2.49152e-10	15.803
CHCHD6	7330725	-0.415517	9.25586	-9.24359	1.69407e-10	2.18866e-09	13.3872
FBXW5	4860376	-0.41531	10.0432	-9.71405	5.24766e-11	7.50412e-10	14.5776
KY	2940470	-0.415187	7.68009	-12.7555	5.29962e-14	1.47386e-12	21.5927
TRP53	110279	-0.414386	10.4652	-5.8103	1.96987e-06	1.18298e-05	3.92842
NDUFA12	1070376	-0.4143	11.4137	-7.19489	3.88002e-08	3.19465e-07	7.88146
SSPN	5820240	-0.414266	7.71963	-12.3368	1.28169e-13	3.23214e-12	20.6943
2310044G17RIK	6270743	-0.414085	8.79412	-10.4736	8.41045e-12	1.4275e-10	16.4387
RB1	2480048	-0.413962	8.5555	-10.5622	6.82546e-12	1.18429e-10	16.651
MYST4	4200672	-0.413934	10.9653	-8.41499	1.43193e-09	1.52936e-08	11.2212
1810030N24RIK	3360112	-0.413779	10.4372	-6.24381	5.671e-07	3.7261e-06	5.17824
XPNPEP1	1510605	-0.413424	9.08325	-10.1338	1.89022e-11	2.94381e-10	15.6154
STARD8	1400601	-0.413062	9.69732	-11.8259	3.87114e-13	8.75631e-12	19.5699
CCDC92	670446	-0.413026	9.48173	-9.46582	9.70381e-11	1.32146e-09	13.9531
MRPS16	130753	-0.412388	10.391	-6.57925	2.18223e-07	1.54842e-06	6.13923
PPP1R1B	7200524	-0.412341	7.78664	-15.425	2.94189e-16	1.27055e-14	26.8729
MACROD1	3400703	-0.412233	8.12197	-8.81429	5.0625e-10	5.9321e-09	12.2759
HPRT1	1940482	-0.412031	9.25641	-7.93873	5.08171e-09	4.9203e-08	9.93763
ATP1B2	5670328	-0.411867	8.28941	-10.7691	4.20813e-12	7.63136e-11	17.1428
GMPR	670626	-0.411678	8.73264	-8.93167	3.74399e-10	4.52112e-09	12.5821
THOC5	4180673	-0.41147	9.41155	-6.60829	2.00989e-07	1.43547e-06	6.2221
ZSCAN10	7380398	-0.410775	9.37714	-6.08308	8.98734e-07	5.70946e-06	4.71562
SGPL1	7380138	-0.410701	8.90614	-6.88566	9.19604e-08	7.03724e-07	7.01034
MTBP	4220482	-0.4104	8.3345	-9.95819	2.88946e-11	4.31688e-10	15.184
2410137M14RIK	3420131	-0.410223	8.35781	-10.6405	5.6807e-12	1.00604e-10	16.8377
SRM	5080204	-0.409864	10.4494	-6.18827	6.64771e-07	4.31488e-06	5.01853
FLVCR2	380132	-0.409784	8.91864	-9.6434	6.24597e-11	8.77065e-10	14.4007
IARS	4220270	-0.4093	11.39	-6.84849	1.02077e-07	7.72854e-07	6.90506
MDM2	3310243	-0.409274	11.765	-7.47664	1.78319e-08	1.55966e-07	8.66722
B230342M21RIK	7160370	-0.408973	8.23262	-10.8013	3.90575e-12	7.10807e-11	17.2187
B930076A02	7570500	-0.408715	8.19179	-9.53485	8.17238e-11	1.12363e-09	14.1276
PRKAA2	2480202	-0.408249	8.10915	-11.923	3.13025e-13	7.24014e-12	19.786
ANAPC5	1070398	-0.408202	12.0547	-8.51046	1.11465e-09	1.21937e-08	11.4752
RHOT1	3290142	-0.408184	10.4141	-8.7959	5.30847e-10	6.18952e-09	12.2277
RAMP3	4280224	-0.407907	8.30898	-12.5043	8.98074e-14	2.35488e-12	21.0562
SELPLG	1070307	-0.407887	7.75518	-10.9784	2.59483e-12	4.9502e-11	17.6346
TTYH2	2260528	-0.407596	8.60219	-7.94466	5.0013e-09	4.85158e-08	9.95379
GTPBP1	7000494	-0.407472	8.81849	-7.75822	8.27319e-09	7.69997e-08	9.44419
LY6G6C	6620008	-0.407288	8.32105	-12.6275	6.9272e-14	1.87772e-12	21.3203
ITPR1	1710239	-0.406625	11.0803	-9.66255	5.95758e-11	8.41376e-10	14.4487
SESN2	290669	-0.406594	8.24331	-9.00418	3.11014e-10	3.81304e-09	12.7703
BFAR	630674	-0.406486	8.79833	-8.1472	2.90873e-09	2.93005e-08	10.5028
MRPL2	3180189	-0.406144	11.0919	-8.67198	7.31594e-10	8.30532e-09	11.9023
BAHCC1	1090484	-0.405904	9.44259	-8.5465	1.0144e-09	1.12068e-08	11.5708
ATG12	6130424	-0.404945	10.4022	-10.448	8.93311e-12	1.50725e-10	16.3774
NGFR	4050064	-0.40486	8.28546	-11.3057	1.2317e-12	2.51597e-11	18.3925
TALDO1	7150121	-0.404479	12.3484	-7.78898	7.61174e-09	7.13084e-08	9.52854
LOC100047934	2140136	-0.404197	12.5421	-7.34493	2.56195e-08	2.18429e-07	8.30087
KLK13	4120598	-0.404022	7.76626	-13.0193	3.06887e-14	8.89071e-13	22.1484
ILF3	5290209	-0.403996	8.15408	-12.0373	2.44114e-13	5.80296e-12	20.0389
SNX2	7560110	-0.403823	8.90654	-8.17098	2.73032e-09	2.7666e-08	10.567
ACTN3	4860577	-0.403593	8.52351	-10.0837	2.13248e-11	3.27154e-10	15.4928
NEURL	730754	-0.403486	10.896	-10.5669	6.75102e-12	1.17217e-10	16.6622
H6PD	6560703	-0.403444	8.85874	-9.16424	2.07024e-10	2.63492e-09	13.1835
GRIT	2570523	-0.403254	8.89586	-7.117	4.81769e-08	3.89431e-07	7.66284
PPARGC1B	6860138	-0.402611	8.06873	-9.74988	4.80532e-11	6.91004e-10	14.6671
NME7	770411	-0.402201	9.82022	-9.07531	2.59449e-10	3.23173e-09	12.9544
UBXD1	1780168	-0.402101	9.39337	-6.77978	1.23841e-07	9.20015e-07	6.71016
XKR8	770133	-0.401957	8.11973	-12.6207	7.02707e-14	1.90079e-12	21.3057
SIAH1B	4220259	-0.401783	8.36148	-7.61988	1.20512e-08	1.09186e-07	9.06355
SLC35C2	3290445	-0.401699	8.828	-7.49947	1.675e-08	1.47204e-07	8.73052
4930424G05RIK	110382	-0.401086	8.0834	-10.0899	2.10098e-11	3.229e-10	15.5079
2310003H01RIK	830075	-0.400968	9.26904	-6.85477	1.00294e-07	7.60924e-07	6.92283
PUS1	4490608	-0.400826	8.67117	-8.98257	3.28665e-10	4.01031e-09	12.7143
CPHX	940551	-0.400732	7.79277	-11.0814	2.04949e-12	3.99891e-11	17.8745
TMCO6	5960332	-0.400703	9.23751	-7.42149	2.07489e-08	1.78801e-07	8.51403
IDH3G	6420324	-0.400644	10.2717	-6.01048	1.10707e-06	6.9251e-06	4.50633
TXNDC13	1050719	-0.400182	9.68949	-8.61679	8.44494e-10	9.50962e-09	11.7567
FIZ1	5390288	-0.400174	9.96721	-9.43624	1.0447e-10	1.4107e-09	13.8781
HPCAL1	4570736	-0.400069	8.16624	-7.86398	6.21512e-09	5.93276e-08	9.73376
ALDH2	2340349	-0.399915	12.4424	-8.88345	4.23712e-10	5.04781e-09	12.4565
MICALL2	6650349	-0.399778	7.88891	-10.4273	9.38247e-12	1.57274e-10	16.3275
SEC16A	870161	-0.399684	10.2718	-7.50406	1.65408e-08	1.45565e-07	8.74323
VEZF1	380523	-0.399603	9.46412	-8.8303	4.85784e-10	5.71574e-09	12.3177
EN2	6940544	-0.399596	8.17806	-10.3157	1.22283e-11	1.99638e-10	16.0581
CHRNA5	2030440	-0.399458	7.67977	-13.0556	2.84803e-14	8.35455e-13	22.2244
CRELD2	290685	-0.399152	9.95299	-10.9575	2.72238e-12	5.15908e-11	17.5858
BC051227	7380152	-0.398995	9.31687	-6.5628	2.2864e-07	1.61677e-06	6.09227
UNG	4570356	-0.398717	8.5544	-5.02722	1.8957e-05	9.50465e-05	1.66766
KCTD19	730228	-0.398619	8.02436	-9.62352	6.56029e-11	9.17191e-10	14.3508
A330080J22RIK	4590228	-0.398524	8.70086	-9.14821	2.15603e-10	2.73598e-09	13.1423
TMEM16J	2600070	-0.398508	9.34372	-8.02402	4.04195e-09	3.98259e-08	10.1695
LOC100045981	1340743	-0.398433	9.95233	-8.49044	1.17465e-09	1.27578e-08	11.422
CSPG5	7610176	-0.398326	7.84872	-9.60488	6.86987e-11	9.57348e-10	14.3039
COX18	130689	-0.397743	11.3626	-5.7264	2.50932e-06	1.47963e-05	3.68594
4932441K18RIK	4920441	-0.397267	9.21302	-9.72993	5.04669e-11	7.23688e-10	14.6173
AEBP2	610020	-0.397022	8.35367	-10.3033	1.25975e-11	2.04625e-10	16.0279
NAPSA	5690500	-0.396901	7.99078	-11.2785	1.3096e-12	2.66451e-11	18.3301
TAPT1	3130129	-0.396867	9.91495	-8.1482	2.90099e-09	2.9234e-08	10.5055
5730593F17RIK	4590102	-0.396803	9.22179	-7.6168	1.2153e-08	1.10002e-07	9.05504
ATP6AP2	6020593	-0.396626	9.09251	-9.43869	1.03833e-10	1.40284e-09	13.8843
2410022L05RIK	5420725	-0.396594	9.76534	-7.04279	5.92445e-08	4.71333e-07	7.45405
EDN2	6960142	-0.396353	7.71403	-12.0144	2.56521e-13	6.06422e-12	19.9885
PTGIS	3140100	-0.396279	9.34451	-7.09785	5.08141e-08	4.08181e-07	7.60903
PORCN	50519	-0.395936	9.60396	-10.3476	1.13342e-11	1.86821e-10	16.1353
ZBTB24	3140608	-0.395833	8.90046	-10.551	7.00719e-12	1.21337e-10	16.6243
HDGF	4570725	-0.395723	10.249	-6.44472	3.19732e-07	2.1986e-06	5.75465
SRM	3310347	-0.395456	10.4492	-7.61377	1.22538e-08	1.10876e-07	9.04668
GOLM1	3460333	-0.395281	11.27	-8.8141	5.065e-10	5.93233e-09	12.2754
PSAT1	2260010	-0.395123	11.6283	-6.20552	6.32744e-07	4.1174e-06	5.06815
MRPL23	6590767	-0.394647	12.0574	-8.11346	3.1825e-09	3.18709e-08	10.4117
CHRNA4	2260082	-0.394588	8.09818	-8.01682	4.12067e-09	4.05084e-08	10.15
DHX30	1260692	-0.394578	11.3477	-9.07534	2.59423e-10	3.23173e-09	12.9545
RIOK3	4290411	-0.39426	11.497	-8.36642	1.62722e-09	1.71865e-08	11.0915
ATP6AP2	5810521	-0.394256	11.9325	-6.59136	2.10861e-07	1.5018e-06	6.1738
A930034L06RIK	2480730	-0.393862	9.04015	-8.07372	3.53867e-09	3.51637e-08	10.3042
3110009E18RIK	5360131	-0.393586	9.7603	-7.01279	6.44208e-08	5.08422e-07	7.36949
COX8C	4860142	-0.393456	7.81625	-13.6919	7.88694e-15	2.57851e-13	23.5303
RPL7L1	1660154	-0.393195	10.8422	-5.67979	2.87079e-06	1.67508e-05	3.5512
BBC3	450615	-0.392594	10.8223	-7.83091	6.79563e-09	6.42485e-08	9.64335
BRD2	7610722	-0.3925	11.1535	-8.39318	1.5165e-09	1.61164e-08	11.163
CSDA	4040341	-0.391807	10.1334	-8.26635	2.11967e-09	2.19634e-08	10.8235
P2RY6	3710403	-0.391427	7.86811	-10.3674	1.08144e-11	1.79057e-10	16.1831
IDUA	1780709	-0.391401	8.22636	-8.52839	1.06359e-09	1.17e-08	11.5227
INSIG1	4920369	-0.390625	8.70629	-8.64571	7.83271e-10	8.87074e-09	11.833
5730419I09RIK	1740020	-0.390497	9.04887	-10.0243	2.46161e-11	3.72094e-10	15.3469
NRSN2	4490563	-0.390462	7.69982	-12.8815	4.07867e-14	1.15556e-12	21.8591
2610528O22RIK	3710687	-0.390327	9.47799	-9.18995	1.9398e-10	2.47626e-09	13.2496
KLF4	1170750	-0.390175	8.69581	-8.78601	5.44571e-10	6.34066e-09	12.2018
CCDC85B	10278	-0.390126	8.7851	-7.89023	5.79049e-09	5.56047e-08	9.80541
PPIF	3610056	-0.39007	11.4933	-7.84747	6.49849e-09	6.17573e-08	9.68862
GUK1	1690377	-0.390015	11.6424	-8.1773	2.68482e-09	2.72587e-08	10.584
CXCL14	150746	-0.389934	7.79908	-13.1897	2.16503e-14	6.46917e-13	22.5033
IDH3G	7380719	-0.389799	11.9459	-9.57045	7.48135e-11	1.03806e-09	14.2173
AADACL1	6960369	-0.389741	9.49889	-9.62171	6.58984e-11	9.20821e-10	14.3462
ING3	7210059	-0.389697	8.3758	-13.1886	2.16993e-14	6.47626e-13	22.501
CDS1	6270528	-0.389692	9.00921	-8.00927	4.20495e-09	4.12737e-08	10.1294
SLC45A4	4220672	-0.38969	8.9641	-7.96363	4.75275e-09	4.62794e-08	10.0054
TRAF4	1470632	-0.389601	8.72481	-7.31386	2.79134e-08	2.36342e-07	8.2142
OSGEP	4490465	-0.389295	11.0787	-10.481	8.26314e-12	1.40342e-10	16.4567
DSCR1L2	1570725	-0.389108	9.98483	-8.06826	3.59077e-09	3.56125e-08	10.2894
WDR9	2230626	-0.389008	8.80673	-9.10821	2.38631e-10	2.99712e-09	13.0393
C330023M02RIK	6960170	-0.388868	10.6339	-7.5037	1.65567e-08	1.45605e-07	8.74226
ZC3H6	380368	-0.388862	8.6264	-6.38265	3.81534e-07	2.58825e-06	5.57682
RABIF	4390612	-0.388475	8.50846	-8.34	1.74468e-09	1.83217e-08	11.0209
XPC	780204	-0.388384	8.98863	-9.60304	6.90118e-11	9.6119e-10	14.2993
GPR120	4060639	-0.388297	7.69474	-12.5848	7.57778e-14	2.03689e-12	21.229
PPP1CC	3170546	-0.388167	8.41205	-9.6814	5.68702e-11	8.06954e-10	14.4959
CDC7	110259	-0.388107	10.6767	-8.71606	6.52565e-10	7.48614e-09	12.0183
ZFP39	6760022	-0.387569	7.98575	-10.9004	3.10541e-12	5.80362e-11	17.4519
CDK2AP2	4180270	-0.387501	8.94385	-5.7658	2.23968e-06	1.33224e-05	3.7998
C130034I18RIK	3290731	-0.387435	7.88522	-11.0141	2.39045e-12	4.59442e-11	17.718
DHDH	3060066	-0.387283	8.70485	-11.3762	1.05064e-12	2.17028e-11	18.5542
DSCR2	1440358	-0.387252	10.1623	-8.04582	3.81289e-09	3.767e-08	10.2286
SLC25A20	1090037	-0.386699	9.5337	-10.0436	2.34913e-11	3.5804e-10	15.3945
TST	150373	-0.386523	8.70288	-8.54281	1.02422e-09	1.12959e-08	11.561
ITGB1BP1	4760110	-0.386269	9.22392	-7.23086	3.51173e-08	2.91664e-07	7.98221
SERF2	1470470	-0.385962	11.9721	-7.21108	3.70967e-08	3.06443e-07	7.92682
CYP4F13	510669	-0.385852	9.34101	-6.57968	2.17954e-07	1.54718e-06	6.14048
LAMP2	5270358	-0.385566	8.91355	-9.43437	1.04958e-10	1.41655e-09	13.8734
RPL22	4640239	-0.385422	11.4372	-8.22854	2.34316e-09	2.40464e-08	10.7219
FBLN1	2690070	-0.385406	11.2351	-7.3392	2.60272e-08	2.21684e-07	8.28492
UBQLN4	6130167	-0.385344	9.62594	-7.45133	1.91149e-08	1.66226e-07	8.59696
D030074E01RIK	1450537	-0.385315	8.50295	-9.30267	1.4599e-10	1.91111e-09	13.5382
NDUFA8	5900242	-0.385243	10.1481	-7.28728	3.00408e-08	2.5277e-07	8.13998
LOC100048645	3870608	-0.385145	10.5985	-8.1151	3.16856e-09	3.17437e-08	10.4161
ACTB	2680722	-0.384999	8.05587	-3.16747	0.00340035	0.0107134	-3.40547
SCAND1	1050044	-0.384913	9.77164	-7.74327	8.61566e-09	7.9902e-08	9.40314
TTF2	3840762	-0.384898	10.0204	-10.5112	7.69571e-12	1.31926e-10	16.529
NSF	6180437	-0.38474	9.99178	-7.85304	6.40145e-09	6.08575e-08	9.70385
HSD17B11	3180079	-0.384675	8.72493	-7.82405	6.92295e-09	6.51884e-08	9.62456
MIF4GD	360091	-0.384158	8.46702	-8.13712	2.98796e-09	3.0028e-08	10.4756
TIMM8A2	6590484	-0.384042	7.89214	-9.96501	2.84203e-11	4.2584e-10	15.2009
TRIAP1	4540538	-0.38381	9.47052	-8.42114	1.40895e-09	1.50921e-08	11.2376
BZRPL1	380494	-0.383791	7.65048	-12.211	1.67809e-13	4.13839e-12	20.4202
CCND1	5690441	-0.383757	10.5443	-11.3014	1.24366e-12	2.53637e-11	18.3826
0610009O20RIK	2900228	-0.383587	8.84269	-8.5602	9.78766e-10	1.08411e-08	11.607
TRIB3	2370110	-0.383578	7.76261	-10.1468	1.83215e-11	2.85857e-10	15.6471
SLC9A8	1780678	-0.382774	8.28619	-7.68956	9.96847e-09	9.13877e-08	9.25553
SLC38A8	1030575	-0.382508	7.76524	-11.304	1.23639e-12	2.52355e-11	18.3886
FTH1	7570382	-0.382333	13.9714	-7.05076	5.79407e-08	4.61532e-07	7.47651
DCUN1D4	3450452	-0.382054	8.48633	-8.51087	1.11345e-09	1.21859e-08	11.4763
PRPF3	7050278	-0.381995	10.3702	-8.41622	1.4273e-09	1.52567e-08	11.2245
TM2D3	5810228	-0.381685	9.34547	-7.08879	5.21134e-08	4.17704e-07	7.58353
BTG1	6480703	-0.381682	11.0264	-7.92535	5.26796e-09	5.08149e-08	9.90118
MYNN	6330170	-0.381664	8.66119	-10.6557	5.4818e-12	9.74176e-11	16.8739
IDH1	1190112	-0.381392	10.2384	-8.90072	4.05329e-10	4.85583e-09	12.5015
MBNL2	2710142	-0.381264	10.7147	-6.80326	1.1592e-07	8.67441e-07	6.7768
MAPKAPK3	7040161	-0.38108	9.13135	-7.9322	5.17171e-09	4.99426e-08	9.91985
PAIP2B	3310402	-0.380873	8.45723	-8.87774	4.29972e-10	5.11764e-09	12.4416
GCN5L2	6900296	-0.380773	9.31782	-7.02754	6.18202e-08	4.90156e-07	7.41109
CDC45L	3400754	-0.380556	9.74518	-5.70807	2.6457e-06	1.55398e-05	3.63295
ATF5	6520129	-0.380329	8.55148	-9.01854	2.99816e-10	3.68807e-09	12.8076
ZNRD1	2710240	-0.380155	11.5722	-6.01079	1.10606e-06	6.92046e-06	4.50724
ZFAND2A	1400170	-0.379935	8.90017	-9.96589	2.83596e-11	4.2518e-10	15.203
CNGA3	1770497	-0.379802	7.74862	-9.52313	8.41371e-11	1.15495e-09	14.098
KRT17	1780341	-0.379766	8.76627	-8.45681	1.28294e-09	1.38288e-08	11.3326
RPS19BP1	4760411	-0.379601	8.597	-5.34766	7.50134e-06	4.04537e-05	2.59119
ZRANB3	3140731	-0.3796	10.0384	-8.61123	8.56815e-10	9.61886e-09	11.742
SLC38A9	2480349	-0.379291	8.26007	-7.86136	6.25923e-09	5.97264e-08	9.7266
FRS3	270192	-0.379279	8.58374	-8.5724	9.48068e-10	1.05557e-08	11.6393
C3	5860347	-0.379144	7.81751	-9.5564	7.7467e-11	1.07282e-09	14.1819
HUS1	1570079	-0.378221	10.1215	-7.69707	9.76699e-09	8.96686e-08	9.2762
SLC47A1	1260129	-0.378208	7.73199	-10.3637	1.09095e-11	1.80433e-10	16.1742
CLPTM1	2810114	-0.377875	9.14499	-7.55586	1.43538e-08	1.28162e-07	8.88666
DPPA4	4900753	-0.377821	9.17807	-6.79166	1.19768e-07	8.94153e-07	6.74388
SLC39A11	7320181	-0.377792	9.31468	-8.95714	3.5075e-10	4.25553e-09	12.6483
TAF5	4180441	-0.377792	9.15632	-8.99442	3.18865e-10	3.90185e-09	12.745
TNFRSF22	430301	-0.377689	8.43314	-6.84547	1.02946e-07	7.78979e-07	6.8965
5630401D24RIK	6060152	-0.376879	8.79423	-9.09199	2.48671e-10	3.11027e-09	12.9974
PANX1	4150148	-0.376719	8.87265	-7.6602	1.07976e-08	9.85665e-08	9.17469
ANKRD47	6510397	-0.376308	10.221	-7.85307	6.40095e-09	6.08575e-08	9.70393
TRAF3IP2	2350575	-0.376285	8.21265	-8.68547	7.0643e-10	8.03948e-09	11.9378
CCDC100	6940528	-0.375976	10.2743	-6.98427	6.97646e-08	5.46068e-07	7.28906
PPP5C	1440470	-0.375802	9.10767	-6.77799	1.24469e-07	9.24149e-07	6.70505
DUSP7	4540056	-0.375574	8.60491	-9.53938	8.08099e-11	1.11404e-09	14.139
BLM	5960189	-0.375463	10.7599	-8.35078	1.69573e-09	1.7866e-08	11.0497
PSD2	630544	-0.375359	7.84328	-9.77338	4.53611e-11	6.56331e-10	14.7257
ETFA	4180458	-0.375328	11.7636	-9.91086	3.24187e-11	4.81539e-10	15.0671
PFKP	2900482	-0.375292	8.9986	-8.97991	3.30904e-10	4.03188e-09	12.7074
WARS	1470176	-0.375204	8.6569	-7.19421	3.88735e-08	3.19863e-07	7.87955
2810428I15RIK	2570593	-0.375145	9.81553	-6.09614	8.65658e-07	5.52529e-06	4.75328
4930504E06RIK	4280246	-0.374985	8.29299	-9.63268	6.41354e-11	8.9814e-10	14.3738
BC025546	2490170	-0.374549	9.06202	-8.8034	5.20672e-10	6.08445e-09	12.2474
BANF1	650373	-0.373797	10.4532	-4.20217	0.000201735	0.000833171	-0.669672
RRP1B	6420196	-0.37373	11.1181	-9.95852	2.88712e-11	4.3159e-10	15.1849
CTNS	2680561	-0.373551	9.32874	-6.81428	1.12383e-07	8.42942e-07	6.80805
EPS8L2	4180132	-0.373428	8.69838	-7.83228	6.77068e-09	6.40362e-08	9.64707
KCNH1	4480279	-0.373336	7.61648	-11.4216	9.48816e-13	1.97104e-11	18.6579
PGS1	360403	-0.373316	11.2975	-6.94683	7.74713e-08	6.00899e-07	7.18332
FIGF	5860521	-0.373305	7.91074	-7.66367	1.0696e-08	9.76746e-08	9.18425
0610010K14RIK	2690324	-0.373286	9.44237	-5.64642	3.16133e-06	1.8342e-05	3.45471
GM525	5340747	-0.373124	7.80078	-12.9909	3.25365e-14	9.37322e-13	22.089
NRN1L	6450138	-0.373052	7.9262	-10.5123	7.67636e-12	1.3177e-10	16.5316
CHST3	4050437	-0.372833	7.71621	-13.0402	2.93992e-14	8.60446e-13	22.1921
PDYN	3610332	-0.372749	7.74678	-10.5064	7.78377e-12	1.33258e-10	16.5174
MDM4	2900577	-0.372736	7.76327	-12.4818	9.41882e-14	2.45472e-12	21.0077
PPP1R3C	4900438	-0.372406	8.4927	-9.65194	6.11554e-11	8.61102e-10	14.4221
1810009O10RIK	3140437	-0.372179	9.79598	-7.5375	1.50932e-08	1.34065e-07	8.83586
ATP6V0D1	4540215	-0.372174	11.1066	-8.43882	1.34501e-09	1.44614e-08	11.2847
ATP9A	1510364	-0.37214	7.80391	-9.50396	8.82446e-11	1.20875e-09	14.0496
LCK	1820541	-0.37206	9.02909	-6.77764	1.24591e-07	9.24789e-07	6.70406
PPP1CA	1110025	-0.371803	12.0973	-6.65321	1.77e-07	1.27656e-06	6.35016
EXTL1	7210669	-0.37177	7.97891	-9.29232	1.4984e-10	1.95752e-09	13.5118
ELOVL4	1740424	-0.371673	8.42221	-11.5907	6.50529e-13	1.39189e-11	19.0418
RMND5B	2490386	-0.37166	8.27595	-7.26482	3.19659e-08	2.68177e-07	8.07721
LOC100045782	3450332	-0.371644	9.86812	-6.57154	2.2304e-07	1.58022e-06	6.11724
GBL	3520241	-0.371117	9.37768	-8.40198	1.48176e-09	1.5793e-08	11.1865
ALKBH4	1820441	-0.371106	8.21056	-9.7606	4.6805e-11	6.74565e-10	14.6938
UNC119B	3180703	-0.37083	8.22961	-8.96756	3.41529e-10	4.14954e-09	12.6753
WWC1	130338	-0.370601	9.0959	-7.94004	5.06385e-09	4.90485e-08	9.9412
DAP3	1940577	-0.370601	9.31774	-10.2057	1.59051e-11	2.51671e-10	15.7909
KLF9	4210327	-0.370596	12.03	-6.09527	8.67834e-07	5.53643e-06	4.75076
ATP8B3	6980291	-0.37037	7.80965	-9.95437	2.91638e-11	4.35458e-10	15.1746
CDK2	2000440	-0.370298	9.18966	-6.71119	1.50263e-07	1.10008e-06	6.5152
MBD4	5570477	-0.370241	8.53683	-7.16692	4.19338e-08	3.4274e-07	7.80301
CENPN	1690360	-0.370231	9.24193	-8.45468	1.29014e-09	1.38946e-08	11.3269
LOC100042179	3840376	-0.37022	9.54622	-4.83933	3.26124e-05	0.000156673	1.12888
MIPEP	1030731	-0.370091	10.3838	-8.2617	2.14594e-09	2.2173e-08	10.811
CYP27A1	3440014	-0.369753	7.98055	-10.2949	1.28503e-11	2.07943e-10	16.0077
ATP6V1D	1500608	-0.369565	11.2391	-6.92026	8.34586e-08	6.42684e-07	7.10821
SNTB2	7550768	-0.369457	8.29077	-8.62247	8.32101e-10	9.39065e-09	11.7717
2310046K01RIK	3140041	-0.36921	8.56657	-10.2816	1.32644e-11	2.14105e-10	15.9755
CCDC43	5560326	-0.36894	9.89239	-6.90425	8.72893e-08	6.70776e-07	7.06293
LOC675567	2710497	-0.368821	8.24575	-7.19062	3.92635e-08	3.22762e-07	7.86947
PSMD4	1440750	-0.368712	12.5883	-6.05033	9.87299e-07	6.21981e-06	4.62126
D930015E06RIK	5870521	-0.36868	8.59688	-6.57565	2.20462e-07	1.56282e-06	6.12895
AGPAT2	3130121	-0.368607	8.74776	-7.31038	2.81828e-08	2.38385e-07	8.2045
GKAP1	3890082	-0.368577	10.0159	-6.68734	1.60728e-07	1.17203e-06	6.44734
TRPC2	7610390	-0.368555	7.88716	-11.2228	1.48568e-12	2.99197e-11	18.2018
FOXRED1	2810162	-0.368521	9.74267	-10.5687	6.72189e-12	1.16869e-10	16.6666
MDM2	670068	-0.368385	11.0408	-7.45078	1.91443e-08	1.66425e-07	8.59541
BC031853	610634	-0.368218	8.52204	-7.29062	2.97643e-08	2.50608e-07	8.14932
GDPD1	4280274	-0.367998	8.53274	-7.14683	4.43414e-08	3.6104e-07	7.74663
ADRM1	4010215	-0.367969	9.67464	-7.27398	3.11658e-08	2.61807e-07	8.10283
ZFP523	6770044	-0.367941	9.96197	-7.62247	1.19665e-08	1.08467e-07	9.07069
GLDC	5560468	-0.367923	12.6887	-5.63908	3.22911e-06	1.87015e-05	3.43349
EVC2	3310669	-0.367892	8.65503	-8.32479	1.81613e-09	1.90021e-08	10.9802
RNF185	5820242	-0.367803	9.42524	-6.36947	3.96144e-07	2.68169e-06	5.53902
CLDN4	5560138	-0.367783	11.6538	-7.45734	1.88024e-08	1.63563e-07	8.61363
LOC100039571	7200097	-0.367677	14.3896	-6.24855	5.59467e-07	3.68159e-06	5.19186
APPL2	5130138	-0.367419	9.2127	-7.16286	4.24088e-08	3.46181e-07	7.79163
PIWIL4	4780059	-0.367327	7.64786	-11.9744	2.79866e-13	6.54983e-12	19.8999
SMN1	2750719	-0.367106	11.666	-6.75324	1.33457e-07	9.85473e-07	6.63476
RABGEF1	6020730	-0.367084	9.75878	-6.09226	8.75365e-07	5.58031e-06	4.74208
MTHFD1	7150484	-0.367005	10.7451	-6.43713	3.2671e-07	2.24178e-06	5.73292
OTUB2	6580537	-0.366781	7.96396	-9.90909	3.25589e-11	4.83342e-10	15.0627
RRP9	5360458	-0.366599	9.9003	-6.24238	5.69418e-07	3.73974e-06	5.17414
DOLPP1	6450541	-0.366514	9.87918	-7.65202	1.10408e-08	1.00608e-07	9.15215
AK2	2070279	-0.366495	10.1112	-5.18523	1.20031e-05	6.23747e-05	2.1225
MYO10	1470035	-0.366492	8.69696	-7.23806	3.44245e-08	2.86466e-07	8.00235
PPAP2B	1660687	-0.366324	7.91997	-9.24182	1.70164e-10	2.19733e-09	13.3826
2210021J22RIK	6380438	-0.366085	8.34353	-7.43167	2.01758e-08	1.7433e-07	8.54235
SIL1	6450010	-0.366003	8.58451	-7.0889	5.20964e-08	4.17698e-07	7.58386
0610006I08RIK	3120133	-0.365587	9.06407	-6.40655	3.56431e-07	2.4295e-06	5.6453
USP45	520626	-0.365586	8.13235	-11.465	8.60947e-13	1.80455e-11	18.7567
GJB3	6060433	-0.365546	10.5895	-6.69179	1.58722e-07	1.15806e-06	6.46
ZFP94	380634	-0.365171	8.46478	-8.70005	6.80211e-10	7.77207e-09	11.9762
RPS26	4540414	-0.365104	14.449	-6.74248	1.37565e-07	1.01376e-06	6.6042
RNF4	2350187	-0.364802	10.1131	-5.51989	4.55744e-06	2.5604e-05	3.08889
D6WSU163E	7210722	-0.364159	8.63328	-6.84358	1.03497e-07	7.82379e-07	6.89112
ZMYND10	7510273	-0.363933	7.82055	-14.0198	4.13766e-15	1.41767e-13	24.1862
CRKL	6840682	-0.3638	9.09864	-9.24938	1.66953e-10	2.16022e-09	13.402
CRYM	6280240	-0.363672	8.56072	-8.51096	1.1132e-09	1.21859e-08	11.4765
HTATIP2	2710152	-0.363048	8.03587	-9.68537	5.6316e-11	7.99531e-10	14.5059
RBM28	3390228	-0.362851	11.2278	-7.65047	1.10874e-08	1.0098e-07	9.14789
MCM10	4220326	-0.362714	11.6055	-7.20216	3.80264e-08	3.13495e-07	7.90181
MBOAT5	7510619	-0.362679	10.1823	-6.84251	1.03807e-07	7.84337e-07	6.88811
TSGA14	1510270	-0.362566	8.34125	-7.82425	6.91909e-09	6.51759e-08	9.62512
TTC29	3390577	-0.362389	7.86394	-10.2725	1.35564e-11	2.17998e-10	15.9533
SRXN1	610463	-0.362326	8.47624	-8.1567	2.83609e-09	2.86361e-08	10.5284
LOC667609	670195	-0.362241	10.4157	-6.03896	1.02008e-06	6.41058e-06	4.58847
G0S2	20327	-0.36217	7.8315	-12.3185	1.33299e-13	3.35823e-12	20.6544
FBXO34	4040309	-0.361769	8.61095	-8.0648	3.62407e-09	3.59151e-08	10.28
NDUFB8	7210156	-0.361209	12.9349	-5.80314	2.011e-06	1.20571e-05	3.90771
KLHDC9	5050138	-0.361206	8.23771	-10.4443	9.01333e-12	1.5178e-10	16.3683
LRRC48	4250427	-0.361071	8.1544	-10.0406	2.3666e-11	3.59637e-10	15.3869
PIAS2	6940053	-0.360844	8.47546	-6.17791	6.848e-07	4.43368e-06	4.9887
WDR68	2190437	-0.36084	10.7985	-7.71288	9.35652e-09	8.62391e-08	9.31965
DDX6	2350243	-0.360547	9.29361	-6.50287	2.71019e-07	1.88941e-06	5.92104
ZFP30	670594	-0.360423	8.76727	-9.36495	1.24862e-10	1.65135e-09	13.697
ZFP688	650044	-0.360392	8.61594	-8.6374	8.00389e-10	9.04865e-09	11.8111
ALG12	3120079	-0.360238	9.11123	-10.4523	8.8429e-12	1.49301e-10	16.3877
AU018091	5340221	-0.359864	8.65111	-6.65773	1.74755e-07	1.26178e-06	6.36302
TSC2	6590373	-0.3597	10.481	-7.88713	5.83912e-09	5.5988e-08	9.79694
ARL2	5090528	-0.359634	9.39579	-6.5798	2.17884e-07	1.5471e-06	6.1408
CCND1	7200044	-0.359632	10.8039	-7.00488	6.58605e-08	5.18828e-07	7.34718
MRPL34	2340239	-0.35958	10.4987	-5.28714	8.93735e-06	4.7451e-05	2.41645
FNBP1	3940471	-0.359579	7.96514	-10.765	4.24872e-12	7.6941e-11	17.1331
BC028528	5130220	-0.359368	8.24187	-8.60515	8.70471e-10	9.75937e-09	11.726
SLC4A3	4540497	-0.35935	8.20383	-6.07946	9.0811e-07	5.7548e-06	4.7052
ZMIZ2	7320435	-0.359337	8.88866	-7.63082	1.16972e-08	1.06175e-07	9.09372
IMPA2	290575	-0.359218	9.50121	-7.10144	5.03087e-08	4.04627e-07	7.61912
2410018C17RIK	6280630	-0.359206	10.7119	-8.26225	2.14287e-09	2.21502e-08	10.8125
1700036D21RIK	6330021	-0.359112	7.89226	-10.6545	5.4979e-12	9.76361e-11	16.871
ABCB8	1500634	-0.358994	8.60938	-7.31509	2.78184e-08	2.35691e-07	8.21765
CYP27A1	4010020	-0.358903	8.22067	-10.8749	3.29339e-12	6.11932e-11	17.3921
GTPBP6	3870438	-0.358846	8.85502	-6.21893	6.08922e-07	3.97851e-06	5.10672
CRYZ	990594	-0.358801	8.81238	-6.55368	2.3463e-07	1.65504e-06	6.06622
STARD5	2100327	-0.358729	8.41641	-8.74149	6.1098e-10	7.05e-09	12.0851
FBLN1	1190041	-0.358598	8.34532	-11.7248	4.83455e-13	1.06773e-11	19.3438
FOXP1	6290152	-0.358373	8.34622	-7.03264	6.09462e-08	4.83674e-07	7.42546
TRAF4	1260730	-0.358211	9.50314	-6.46028	3.05895e-07	2.11363e-06	5.79918
CDH3	840025	-0.358145	8.25762	-10.1356	1.88217e-11	2.93484e-10	15.6197
ATG2B	2900768	-0.357916	9.80273	-8.38589	1.54589e-09	1.64016e-08	11.1435
SMYD2	5720050	-0.35771	8.85624	-8.46594	1.25258e-09	1.35455e-08	11.3569
FAF1	110487	-0.357497	12.5332	-7.29504	2.9403e-08	2.4789e-07	8.16166
NQO2	270187	-0.357385	8.71245	-9.67464	5.78258e-11	8.19376e-10	14.479
PRMT5	1570379	-0.356994	8.99184	-4.94004	2.43868e-05	0.000120044	1.41736
CDC5L	3120398	-0.356993	11.3032	-7.95163	4.90847e-09	4.76873e-08	9.97276
PPP1CA	2470017	-0.356954	11.8092	-7.56088	1.41582e-08	1.26503e-07	8.90054
AIP	940435	-0.356903	10.9477	-6.94589	7.76751e-08	6.02299e-07	7.18067
ATP6V0D1	770014	-0.356237	9.75929	-7.94815	4.9546e-09	4.80809e-08	9.96329
CSAD	6620053	-0.35609	8.16336	-8.22651	2.35579e-09	2.41567e-08	10.7165
SAP30	7200240	-0.355849	11.9453	-6.46558	3.01318e-07	2.08424e-06	5.81436
RXRB	4150753	-0.355071	10.3572	-7.56176	1.41242e-08	1.26244e-07	8.90297
UVRAG	7000711	-0.355044	9.27209	-9.34775	1.30364e-10	1.71969e-09	13.6532
ACOT7	6840392	-0.354756	9.37819	-6.96065	7.45321e-08	5.80555e-07	7.22235
SLC44A3	6590110	-0.354751	7.71809	-11.4109	9.71943e-13	2.01582e-11	18.6334
MFI2	1580619	-0.354535	7.84657	-10.5903	6.38936e-12	1.11844e-10	16.7182
TUFT1	3450370	-0.354363	10.3744	-8.01299	4.16329e-09	4.08804e-08	10.1395
ZFP639	7050719	-0.35425	10.4763	-7.74428	8.59187e-09	7.97683e-08	9.40594
GM1679	510075	-0.354177	7.76883	-12.7364	5.51484e-14	1.53205e-12	21.5522
TMEM43	3520634	-0.354144	10.4186	-8.83242	4.83141e-10	5.68812e-09	12.3233
RAMP3	540170	-0.353612	8.07808	-11.4828	8.27444e-13	1.74e-11	18.7971
AGTRAP	5260433	-0.353409	8.98217	-6.94744	7.73393e-08	6.00238e-07	7.18504
VKORC1	7650435	-0.353218	9.64627	-5.59866	3.62913e-06	2.08164e-05	3.31664
IRX3	60703	-0.353034	7.94199	-9.07032	2.62763e-10	3.26509e-09	12.9415
RPS6	5550019	-0.352374	14.137	-6.79009	1.203e-07	8.9734e-07	6.73941
LOC100048083	4180168	-0.352158	8.40617	-7.77913	7.8176e-09	7.31569e-08	9.50153
CISD1	110576	-0.351945	9.73956	-6.77941	1.23971e-07	9.20717e-07	6.7091
DMWD	630053	-0.351782	10.4429	-7.48797	1.72864e-08	1.51607e-07	8.69864
LOC100046457	3800600	-0.351756	8.13901	-9.40091	1.14113e-10	1.53047e-09	13.7884
BC003885	2320452	-0.351617	10.5654	-5.23131	1.05044e-05	5.50879e-05	2.25539
MYBBP1A	6020373	-0.351119	8.82611	-6.94808	7.72013e-08	5.99348e-07	7.18684
RHOBTB2	1690008	-0.351101	8.40858	-6.48222	2.87397e-07	1.9917e-06	5.86197
DHRS7B	1090639	-0.351045	9.76129	-7.31931	2.74961e-08	2.33268e-07	8.22943
SLC1A4	3830709	-0.350895	9.28894	-8.06499	3.62225e-09	3.59109e-08	10.2806
RPS6KL1	3800327	-0.35087	8.65983	-9.12562	2.28315e-10	2.87458e-09	13.0841
ATXN3	3450327	-0.350866	8.56026	-8.34641	1.71541e-09	1.80586e-08	11.038
2410017P07RIK	6220133	-0.350843	9.07785	-7.36215	2.44309e-08	2.08988e-07	8.34889
CCT6B	6200563	-0.350799	8.12184	-9.69935	5.44104e-11	7.75046e-10	14.5409
ZFP385C	3310736	-0.350515	7.8848	-10.6147	6.03381e-12	1.06127e-10	16.7764
DNAJB10	3800463	-0.350462	8.71424	-7.39944	2.20462e-08	1.89409e-07	8.45272
PGAM2	4250750	-0.350404	8.59605	-8.60316	8.74997e-10	9.80156e-09	11.7207
CIRH1A	4040343	-0.350293	10.5332	-9.22815	1.76138e-10	2.26764e-09	13.3476
MGC18837	5810541	-0.350121	9.65031	-6.20438	6.34823e-07	4.12989e-06	5.06485
INPP5A	6560730	-0.349857	9.00143	-6.94033	7.88933e-08	6.10823e-07	7.16497
PRKAB1	2760241	-0.349706	9.04037	-7.04187	5.93968e-08	4.72252e-07	7.45146
HPCA	1260110	-0.349643	7.98437	-9.86278	3.64497e-11	5.36761e-10	14.948
SCP2	1110554	-0.349483	8.57744	-6.96037	7.45902e-08	5.80831e-07	7.22156
BC031781	2340438	-0.349455	11.2391	-7.01491	6.40407e-08	5.06199e-07	7.37547
BCKDHA	6370189	-0.34945	9.82687	-6.40178	3.61298e-07	2.46071e-06	5.63165
PLA2G4F	3140056	-0.349429	7.91237	-7.36179	2.44551e-08	2.09126e-07	8.34789
GALT	4220053	-0.349236	10.5681	-7.18348	4.00484e-08	3.28583e-07	7.84948
ABLIM2	3120296	-0.349226	7.6879	-10.4461	8.97443e-12	1.51224e-10	16.3727
ZXDC	1050332	-0.349224	8.27014	-11.5774	6.7004e-13	1.43007e-11	19.0118
PRPF3	1440025	-0.34906	8.21965	-9.26085	1.62196e-10	2.10601e-09	13.4313
2310008H09RIK	6020747	-0.349005	9.7311	-8.55592	9.8976e-10	1.09534e-08	11.5957
TAL2	7320646	-0.348921	7.81226	-8.72308	6.40802e-10	7.35777e-09	12.0367
PMF1	3520162	-0.348825	8.42927	-8.2385	2.28207e-09	2.34663e-08	10.7487
ACADS	270673	-0.348711	9.28909	-6.24013	5.73102e-07	3.76169e-06	5.16765
ARHGEF18	130008	-0.348627	10.7409	-8.83367	4.81588e-10	5.67417e-09	12.3265
ANKS3	6400551	-0.348552	9.54164	-6.58944	2.12012e-07	1.50958e-06	6.16832
POLR2E	7000026	-0.348336	10.5963	-3.4609	0.00156515	0.00536549	-2.66267
FBXO31	2190349	-0.348319	8.60243	-8.14886	2.89594e-09	2.91968e-08	10.5073
LGI2	5270139	-0.34819	8.44836	-8.52004	1.08707e-09	1.19326e-08	11.5006
C030048B08RIK	4890129	-0.348068	9.69638	-6.9157	8.45313e-08	6.5036e-07	7.09532
ARHGAP30	4250544	-0.347829	8.54134	-8.07096	3.56493e-09	3.53836e-08	10.2967
SERBP1	380184	-0.347713	13.5079	-5.02756	1.89384e-05	9.49768e-05	1.66864
ILF3	510612	-0.347689	8.15784	-9.10707	2.39321e-10	3.00285e-09	13.0363
XPNPEP1	540048	-0.347627	12.4559	-7.17214	4.13304e-08	3.38346e-07	7.81765
1190005F20RIK	3840041	-0.347625	9.61435	-7.33758	2.61437e-08	2.22602e-07	8.2804
CLCN2	1300082	-0.347388	8.28442	-7.2604	3.23593e-08	2.70771e-07	8.06485
COBL	4210326	-0.346935	7.75085	-10.0806	2.14861e-11	3.29432e-10	15.4851
RARG	620240	-0.346837	7.89612	-10.2839	1.31937e-11	2.13331e-10	15.9809
NDUFA8	4220519	-0.346814	11.2193	-6.52108	2.57363e-07	1.80301e-06	5.9731
ODZ4	3060382	-0.346562	8.52007	-10.0361	2.39213e-11	3.62482e-10	15.376
ATP6AP1	6550689	-0.346461	11.2545	-7.34092	2.59042e-08	2.2071e-07	8.2897
40422	450563	-0.346389	8.00028	-8.28533	2.01582e-09	2.09634e-08	10.8744
EFCAB3	7100437	-0.345949	7.65859	-10.6265	5.86914e-12	1.03656e-10	16.8045
4921530G04RIK	5900465	-0.345888	8.00224	-9.21498	1.82092e-10	2.3361e-09	13.3138
CARS	1340039	-0.345831	7.77474	-5.66456	2.99995e-06	1.7449e-05	3.50716
TTC19	1070300	-0.345723	9.35929	-7.58592	1.32217e-08	1.18838e-07	8.96977
CSRP2	7150278	-0.345631	12.5837	-5.37971	6.83675e-06	3.71825e-05	2.68378
CPT1C	520750	-0.345475	8.33772	-8.77361	5.62289e-10	6.53416e-09	12.1693
IGBP1	2470064	-0.345361	10.5473	-5.76618	2.23716e-06	1.33137e-05	3.80093
ARIH2	6580349	-0.345248	10.4686	-7.10306	5.0083e-08	4.03064e-07	7.62366
ANXA8	2690215	-0.345155	7.79022	-11.3467	1.12286e-12	2.30463e-11	18.4866
RNF181	3610398	-0.345013	11.6062	-6.94855	7.70985e-08	5.98731e-07	7.18819
NAPB	4070553	-0.344916	8.15358	-11.2127	1.52002e-12	3.04826e-11	18.1785
OSTM1	7200520	-0.344611	9.80324	-8.42671	1.38849e-09	1.48915e-08	11.2524
ATP8B3	130020	-0.344561	7.84982	-9.6405	6.29076e-11	8.81907e-10	14.3934
BC002163	2000100	-0.344445	10.2635	-6.23485	5.81821e-07	3.81599e-06	5.15248
DEF6	4810543	-0.344346	8.68334	-7.96633	4.71843e-09	4.59975e-08	10.0128
GM50	4480086	-0.344317	8.45259	-9.13463	2.23156e-10	2.8179e-09	13.1074
RPL19	4900703	-0.344218	12.6447	-5.41319	6.20537e-06	3.39781e-05	2.78052
TMEM66	630725	-0.344189	8.59293	-7.25722	3.26457e-08	2.72812e-07	8.05595
UPF2	6650372	-0.344155	10.9128	-7.77815	7.83837e-09	7.33246e-08	9.49884
UBQLN1	3940296	-0.344024	8.23848	-6.6339	1.86937e-07	1.34144e-06	6.29512
RBM13	1400519	-0.344004	9.81813	-6.74617	1.36144e-07	1.00387e-06	6.61466
SMARCD3	1030044	-0.343511	7.89129	-7.88474	5.87671e-09	5.63274e-08	9.79045
BC055111	990095	-0.343471	7.65941	-9.27389	1.56953e-10	2.04836e-09	13.4647
HEXIM2	6200682	-0.343021	7.85094	-9.11534	2.34348e-10	2.9462e-09	13.0577
6720458F09RIK	7650240	-0.342959	9.7996	-9.99107	2.66793e-11	4.01158e-10	15.2651
PMAIP1	5130367	-0.34294	8.11935	-8.26408	2.13247e-09	2.20604e-08	10.8174
PTPRS	4390639	-0.342876	11.466	-7.16859	4.17397e-08	3.4137e-07	7.8077
MGST3	4210619	-0.342695	10.2443	-8.17586	2.69509e-09	2.73522e-08	10.5801
1110032A13RIK	3710678	-0.342671	10.3942	-6.81431	1.12371e-07	8.42942e-07	6.80816
UCK2	5810070	-0.342629	11.6402	-6.79942	1.1718e-07	8.76108e-07	6.7659
LEMD2	2470528	-0.342443	11.0173	-9.31778	1.40551e-10	1.8446e-09	13.5768
UBOX5	2510131	-0.342306	8.39598	-5.18021	1.21787e-05	6.32235e-05	2.10803
ZBTB7A	3180170	-0.342206	8.21623	-8.38532	1.5482e-09	1.64193e-08	11.142
LY75	2100176	-0.342169	8.13764	-8.14892	2.89545e-09	2.91968e-08	10.5075
STK38L	6450438	-0.342128	8.3445	-7.0983	5.07505e-08	4.07797e-07	7.61029
CCAR1	240035	-0.342103	9.707	-9.37104	1.22972e-10	1.63229e-09	13.7125
DNAJC7	3840075	-0.342069	10.2017	-4.38407	0.000120375	0.000521633	-0.162041
FRAT2	4780255	-0.341797	8.65151	-8.90139	4.04634e-10	4.84976e-09	12.5032
PSMG3	3130326	-0.341447	9.25817	-5.95834	1.28609e-06	7.9616e-06	4.35592
GCAP14	5870639	-0.341268	9.28411	-7.37631	2.34964e-08	2.01397e-07	8.38831
SCOC	1850072	-0.340967	9.99251	-5.97324	1.23214e-06	7.65529e-06	4.39891
ERGIC3	3180450	-0.34096	9.45128	-7.63632	1.15233e-08	1.04745e-07	9.10886
ECSIT	3610414	-0.34092	9.57027	-6.60334	2.03826e-07	1.45418e-06	6.20798
CALB2	6770056	-0.340898	7.93462	-8.46498	1.25573e-09	1.35608e-08	11.3543
ELL3	6590368	-0.340823	9.6207	-9.22345	1.78239e-10	2.29125e-09	13.3356
PRPF18	7610692	-0.34074	9.78249	-11.4234	9.45049e-13	1.9648e-11	18.6619
TMCO4	2490465	-0.340562	8.13842	-9.61258	6.74027e-11	9.40819e-10	14.3233
PIK3R1	5050731	-0.340483	8.44089	-7.90642	5.5434e-09	5.33516e-08	9.84957
POLR2E	3930086	-0.34016	10.0564	-3.63592	0.000974647	0.00348096	-2.2055
GPX4	4890519	-0.339991	7.83925	-8.83701	4.77468e-10	5.63079e-09	12.3353
CAMTA2	4760129	-0.339987	9.52828	-7.93318	5.1581e-09	4.98487e-08	9.92252
AA408296	1450452	-0.339748	8.66718	-7.0536	5.74845e-08	4.5804e-07	7.48449
MICALL2	1450056	-0.339741	7.86767	-10.2792	1.334e-11	2.14921e-10	15.9697
PPP1R10	1430445	-0.339654	8.99898	-6.21129	6.22392e-07	4.0562e-06	5.08473
SPNB4	6400209	-0.339571	7.90384	-9.20174	1.88285e-10	2.40834e-09	13.2799
HECTD2	1440286	-0.339159	8.42071	-7.38182	2.31426e-08	1.98541e-07	8.40365
RPAP2	2140070	-0.339057	9.49167	-9.14342	2.18238e-10	2.76395e-09	13.13
PAPOLA	4610551	-0.338897	9.20354	-5.66982	2.95465e-06	1.72089e-05	3.52238
TMEM53	6100392	-0.338781	8.68792	-7.08337	5.29067e-08	4.23666e-07	7.56828
DAXX	4150369	-0.338707	9.3618	-5.48853	4.99003e-06	2.78153e-05	2.99826
RHBDD1	1580504	-0.33866	8.83979	-7.51297	1.61416e-08	1.42491e-07	8.76794
GORASP1	6370435	-0.338582	9.20041	-7.42568	2.05112e-08	1.7699e-07	8.52568
LOC100048589	3310091	-0.338564	10.6175	-6.24235	5.69467e-07	3.73974e-06	5.17405
GBF1	3190452	-0.337946	9.7765	-5.95823	1.28652e-06	7.96234e-06	4.35559
PNMA2	7040386	-0.33776	9.07905	-6.7859	1.21727e-07	9.06626e-07	6.72751
LDHC	3370180	-0.337725	8.49097	-6.82552	1.08885e-07	8.19089e-07	6.83994
ACOT8	7200243	-0.337485	8.61556	-7.32873	2.67907e-08	2.27734e-07	8.2557
TSPAN17	2810273	-0.336902	7.92785	-7.46093	1.86177e-08	1.62066e-07	8.62361
MSH6	7610338	-0.336859	12.9429	-6.04526	1.0018e-06	6.30499e-06	4.60662
FN3K	150538	-0.336758	7.7559	-9.51233	8.64269e-11	1.18575e-09	14.0707
LEPRE1	6560181	-0.336715	8.14966	-6.93724	7.95791e-08	6.14836e-07	7.15623
EBI3	2070537	-0.336664	7.79078	-8.89575	4.10531e-10	4.91356e-09	12.4885
BRD2	1980403	-0.336573	10.8827	-6.75516	1.32737e-07	9.80722e-07	6.64021
SIAH1B	6620474	-0.336341	8.10603	-6.65859	1.7433e-07	1.25907e-06	6.36548
SMG6	1990368	-0.336292	8.31684	-6.86999	9.60968e-08	7.3189e-07	6.96595
2310022A10RIK	780767	-0.336218	8.20255	-8.76205	5.7934e-10	6.7181e-09	12.139
PRPF19	6100768	-0.336026	10.3164	-4.27543	0.000163936	0.000690036	-0.465907
ADCK1	1780332	-0.336019	8.17538	-9.80149	4.23413e-11	6.1541e-10	14.7957
SIPA1	4760725	-0.335984	7.83154	-8.06447	3.62734e-09	3.59336e-08	10.2791
AKR1B8	7320685	-0.335934	7.94883	-9.21184	1.8354e-10	2.35233e-09	13.3058
BC023055	6590674	-0.335918	8.14907	-8.79523	5.31758e-10	6.19709e-09	12.226
SLC17A7	4220220	-0.335847	7.77462	-9.54803	7.90916e-11	1.09446e-09	14.1608
CHPT1	7330274	-0.335719	8.26324	-6.86926	9.62933e-08	7.3317e-07	6.96389
LOC100045040	2470575	-0.335403	9.13065	-7.40057	2.1978e-08	1.88885e-07	8.45585
UNG	3130750	-0.335365	10.9984	-6.37968	3.84778e-07	2.60888e-06	5.5683
2310031L18RIK	6450327	-0.335293	9.07124	-6.55394	2.34454e-07	1.65424e-06	6.06698
SPSB4	3370703	-0.335199	8.01001	-10.043	2.35273e-11	3.58376e-10	15.3929
FKBP6	1850632	-0.335166	7.72096	-8.88781	4.18991e-10	5.00263e-09	12.4678
SRFBP1	5560139	-0.335002	9.7172	-6.73544	1.40325e-07	1.03233e-06	6.58417
EPRS	1990347	-0.334971	9.76568	-6.09096	8.7864e-07	5.59981e-06	4.73833
ATPAF2	6960044	-0.334953	8.8281	-7.82608	6.88494e-09	6.49018e-08	9.63013
HIST1H2AG	70546	-0.33482	10.7984	-4.66544	5.37998e-05	0.00024865	0.632972
BUD13	5080041	-0.334799	9.53807	-6.92215	8.30164e-08	6.39662e-07	7.11357
LIN7B	2000458	-0.334758	7.87623	-11.9518	2.93961e-13	6.85474e-12	19.8499
MRPS31	1410278	-0.334669	9.77826	-6.82727	1.0835e-07	8.15787e-07	6.8449
ATP6V0D1	5360047	-0.334613	10.4815	-8.7547	5.90448e-10	6.83005e-09	12.1197
STAU2	4570670	-0.334599	9.14053	-6.44701	3.17654e-07	2.18665e-06	5.76121
TTLL1	3610170	-0.334551	8.09626	-9.09222	2.48524e-10	3.11027e-09	12.998
DUS3L	6370543	-0.334366	8.86869	-5.34725	7.51014e-06	4.04842e-05	2.59002
CCDC68	4200035	-0.33436	8.55331	-9.52891	8.29387e-11	1.13972e-09	14.1126
LIMS2	2350682	-0.334125	7.9362	-7.52345	1.56849e-08	1.38889e-07	8.79696
TMEM120A	10543	-0.333929	10.0776	-5.57668	3.86719e-06	2.20491e-05	3.25309
RLBP1	4230170	-0.333426	7.87749	-10.5525	6.98338e-12	1.2106e-10	16.6278
D4BWG1540E	2650397	-0.333308	7.91543	-7.87783	5.98735e-09	5.73451e-08	9.77156
THTPA	2100524	-0.333296	8.82134	-8.80267	5.21646e-10	6.09307e-09	12.2455
NEUROG3	4050347	-0.333045	7.72055	-10.8337	3.62307e-12	6.66443e-11	17.2951
MERTK	4920193	-0.333038	7.91191	-10.8116	3.81348e-12	6.95206e-11	17.243
GNA13	2490201	-0.333028	10.0486	-8.2505	2.21063e-09	2.27864e-08	10.7809
KCNRG	6660161	-0.333003	7.77149	-9.75189	4.78174e-11	6.87997e-10	14.6721
CCRK	5690445	-0.332979	8.30284	-10.9594	2.71073e-12	5.14079e-11	17.5901
6620401K05RIK	2600553	-0.332951	8.50106	-7.74666	8.53667e-09	7.9337e-08	9.41246
ATG2A	2030152	-0.332405	8.36606	-7.79889	7.41036e-09	6.95486e-08	9.55568
RPAP1	4390066	-0.332375	10.0408	-5.91515	1.45631e-06	8.91442e-06	4.23124
PNPLA2	2900730	-0.332248	10.0517	-6.21018	6.2436e-07	4.06697e-06	5.08155
4933403G14RIK	4040678	-0.332216	8.351	-6.51168	2.64329e-07	1.84879e-06	5.94621
APBA3	1400735	-0.332101	8.96454	-8.04549	3.81625e-09	3.76888e-08	10.2277
1700040I03RIK	6660343	-0.332092	8.10035	-8.11808	3.14352e-09	3.15174e-08	10.4242
KLF13	4540291	-0.332086	9.0926	-8.15918	2.81743e-09	2.84589e-08	10.5351
ALS2	3990546	-0.331992	8.2937	-9.366	1.24535e-10	1.64788e-09	13.6997
LOC381302	7040132	-0.331928	10.6873	-6.90237	8.7751e-08	6.73518e-07	7.05761
PGK1	5810487	-0.331355	8.06477	-8.09033	3.38511e-09	3.37683e-08	10.3491
NLE1	7380056	-0.331325	10.0327	-8.09392	3.35287e-09	3.34727e-08	10.3588
SDC4	1470121	-0.331215	9.58169	-4.06878	0.000293796	0.00116985	-1.03809
LOC100046232	3840521	-0.330747	8.91983	-8.49293	1.16701e-09	1.26802e-08	11.4286
RNU6	4570292	-0.330736	12.2827	-5.65866	3.0515e-06	1.77328e-05	3.4901
H2-Q2	1740689	-0.330524	7.79431	-7.85525	6.36331e-09	6.05622e-08	9.7099
MAEA	5130630	-0.330039	9.10779	-4.97433	2.20875e-05	0.000109593	1.51574
KLK1	2760181	-0.33003	8.75853	-6.64563	1.80836e-07	1.30203e-06	6.32856
AOC3	3140400	-0.329945	8.19482	-8.38976	1.53021e-09	1.62554e-08	11.1539
COQ6	460349	-0.329885	8.17371	-7.25651	3.27098e-08	2.73259e-07	8.05397
AA467197	7160047	-0.329802	8.31519	-10.3413	1.15054e-11	1.89213e-10	16.1201
UBA1	4260747	-0.329738	8.15298	-8.75481	5.90281e-10	6.83005e-09	12.12
EIF2B1	2510079	-0.32973	9.80596	-4.82361	3.41241e-05	0.000163051	1.08394
TAF12	7040088	-0.329691	8.99982	-8.39435	1.51181e-09	1.60733e-08	11.1661
ABHD10	510192	-0.329611	7.91571	-8.68379	7.09509e-10	8.06457e-09	11.9334
CORT	6840050	-0.329251	8.27649	-9.71128	5.28355e-11	7.54285e-10	14.5707
CLCA4	2190131	-0.329245	7.92956	-8.2815	2.03639e-09	2.11602e-08	10.8642
OSBPL6	2940114	-0.328777	8.00654	-10.7519	4.37988e-12	7.92046e-11	17.1022
RTN4IP1	7570551	-0.328644	8.52015	-6.08175	9.02157e-07	5.72555e-06	4.7118
ITGB4	3850326	-0.328282	8.24581	-8.44617	1.31927e-09	1.41965e-08	11.3043
PPM1M	4180575	-0.328155	9.27834	-8.32868	1.7976e-09	1.88159e-08	10.9906
RAD51C	3840356	-0.328014	8.67516	-7.95611	4.84971e-09	4.71699e-08	9.98496
LOC100047937	4890608	-0.327966	7.97482	-7.95696	4.83868e-09	4.70805e-08	9.98726
GSTP1	5290358	-0.327923	9.87197	-6.93829	7.93472e-08	6.13413e-07	7.15918
RTEL1	3870706	-0.327918	8.90072	-6.06498	9.46643e-07	5.9754e-06	4.66347
MAPK8IP1	3170041	-0.3279	8.98039	-7.97933	4.55656e-09	4.45209e-08	10.0481
ZER1	4050138	-0.327827	10.3796	-9.39914	1.14619e-10	1.53644e-09	13.784
PPP1CA	6760605	-0.327819	12.1306	-6.23243	5.85856e-07	3.83952e-06	5.14553
CENPT	3170154	-0.327747	10.8195	-9.40859	1.11941e-10	1.50447e-09	13.808
4930478A21RIK	6770474	-0.327685	7.80127	-12.5698	7.82198e-14	2.08997e-12	21.1967
FLCN	520039	-0.327504	8.06744	-7.82849	6.84023e-09	6.46225e-08	9.63673
DBR1	3610162	-0.327394	10.0486	-8.05218	3.74846e-09	3.70763e-08	10.2459
ZC3H14	6220487	-0.327387	9.11367	-5.09411	1.56232e-05	7.94046e-05	1.86006
GM128	4850600	-0.326998	8.03817	-9.29904	1.47328e-10	1.92713e-09	13.529
LYSMD4	2490427	-0.326967	8.29921	-8.61158	8.56029e-10	9.61424e-09	11.7429
MAN2C1	4730148	-0.32692	10.2684	-7.99891	4.32342e-09	4.23557e-08	10.1013
LOC100048301	1410068	-0.32674	9.92246	-5.44141	5.7188e-06	3.15831e-05	2.86207
SCARA5	160377	-0.326635	7.97408	-7.39074	2.25809e-08	1.93808e-07	8.42849
CDCA2	1820274	-0.326494	11.4483	-7.74103	8.66805e-09	8.03545e-08	9.397
ZFP41	2340403	-0.326259	9.31949	-7.51756	1.59401e-08	1.40954e-07	8.78065
BTG3	7150433	-0.326252	8.11022	-8.89058	4.16016e-10	4.97458e-09	12.4751
TIMM8A2	7380504	-0.326222	7.87773	-10.7922	3.98841e-12	7.24312e-11	17.1974
AKAP1	2750079	-0.326217	9.43932	-9.19208	1.9294e-10	2.46421e-09	13.2551
SBK	60639	-0.326202	10.3831	-7.12719	4.68299e-08	3.79617e-07	7.69148
HARBI1	5130095	-0.326167	8.96399	-6.88271	9.27264e-08	7.09164e-07	7.00197
TRAF4	2350445	-0.325976	9.7853	-5.10344	1.52073e-05	7.74286e-05	1.88691
FARSB	6290719	-0.325931	11.5906	-6.65257	1.7732e-07	1.27815e-06	6.34834
6330416G13RIK	2370669	-0.325864	8.18979	-10.0995	2.05302e-11	3.15906e-10	15.5314
ASPHD2	5560670	-0.3258	8.76285	-9.71235	5.2697e-11	7.52726e-10	14.5734
C8G	3780601	-0.325777	8.55833	-7.27358	3.12004e-08	2.62012e-07	8.1017
CYP27A1	2940170	-0.325736	7.85919	-10.6348	5.75668e-12	1.0181e-10	16.8242
MCF2L	4860626	-0.325485	8.07469	-7.51856	1.58962e-08	1.40615e-07	8.78343
VPREB3	4900500	-0.325249	7.61915	-10.8483	3.50283e-12	6.47105e-11	17.3294
GRHL3	2340400	-0.324896	8.00934	-6.56856	2.24932e-07	1.59187e-06	6.10873
2010001J22RIK	1260538	-0.324756	8.028	-8.59846	8.8579e-10	9.90951e-09	11.7083
TM4SF5	3710491	-0.324429	7.89882	-8.33593	1.76351e-09	1.84892e-08	11.01
MAP3K7IP1	4860598	-0.324318	10.1865	-8.03905	3.88253e-09	3.83139e-08	10.2103
HES6	7200050	-0.324287	8.25089	-6.5339	2.48168e-07	1.7424e-06	6.00973
AI428936	110717	-0.324271	9.42328	-7.5758	1.35925e-08	1.21872e-07	8.94179
LOC732482	4560543	-0.323411	8.47361	-7.44648	1.93717e-08	1.68174e-07	8.58347
DNAJC4	4390537	-0.323299	8.6287	-7.69098	9.93028e-09	9.10701e-08	9.25942
MND1	7100008	-0.323263	10.5927	-5.46629	5.32168e-06	2.95295e-05	2.93396
SPHK1	620372	-0.323254	7.96179	-8.83236	4.83215e-10	5.68812e-09	12.3231
MRPS18B	2140634	-0.323197	11.2817	-5.56614	3.98685e-06	2.2666e-05	3.22262
WFS1	5050669	-0.323064	8.25124	-8.95422	3.53386e-10	4.28347e-09	12.6407
1110032A13RIK	1300500	-0.322961	8.66881	-5.73073	2.47819e-06	1.46295e-05	3.69844
POLD1	5220358	-0.322922	11.5823	-8.78054	5.52312e-10	6.42789e-09	12.1875
NDUFA9	6330730	-0.32288	11.5907	-5.94947	1.31933e-06	8.14387e-06	4.33032
RNASEH1	6200528	-0.322578	8.83961	-6.68867	1.60123e-07	1.16795e-06	6.45114
BHLHB8	2750068	-0.32249	7.74639	-9.78044	4.45827e-11	6.45432e-10	14.7433
NUP43	4730292	-0.322347	11.2544	-7.5053	1.64843e-08	1.45117e-07	8.74669
TYK2	60411	-0.322219	9.25721	-7.24647	3.36312e-08	2.80409e-07	8.0259
CALCA	6650017	-0.322011	9.14972	-5.83324	1.84383e-06	1.11353e-05	3.99468
0610006I08RIK	1940731	-0.322005	10.7984	-6.70317	1.53703e-07	1.12399e-06	6.49238
SRPRB	2340204	-0.321993	8.08133	-6.77601	1.25163e-07	9.28227e-07	6.69945
USPL1	3520274	-0.321987	10.9126	-6.95231	7.62923e-08	5.93187e-07	7.1988
KLC4	2970273	-0.321738	8.45334	-7.67299	1.04281e-08	9.53968e-08	9.20992
PSMD5	240338	-0.32164	8.83375	-6.71672	1.47935e-07	1.08366e-06	6.53093
CUTA	6980370	-0.321602	10.5087	-6.20227	6.38668e-07	4.1528e-06	5.05878
COL17A1	2140148	-0.321589	7.77042	-8.26498	2.12743e-09	2.2026e-08	10.8198
PSEN2	990682	-0.321441	8.111	-7.83826	6.66215e-09	6.31724e-08	9.66343
GM1679	3130440	-0.321389	7.79785	-10.2994	1.27129e-11	2.06239e-10	16.0186
EXOC4	4490315	-0.321296	9.62839	-5.23004	1.05432e-05	5.52692e-05	2.25171
TMEM5	7550100	-0.321031	9.8712	-7.53676	1.51237e-08	1.34289e-07	8.83382
HS3ST3A1	1570021	-0.320959	7.80438	-6.40418	3.58841e-07	2.44528e-06	5.63852
ETHE1	5960435	-0.320632	8.9393	-5.92253	1.4257e-06	8.74162e-06	4.25254
D630042P16RIK	730246	-0.320503	7.61417	-9.83568	3.89432e-11	5.69889e-10	14.8807
ENG	5910239	-0.320498	8.29341	-7.57175	1.37437e-08	1.23057e-07	8.9306
DAP3	6200176	-0.320419	12.3578	-7.58088	1.34049e-08	1.20274e-07	8.95585
CLPTM1L	4540164	-0.320359	10.053	-6.81589	1.11875e-07	8.39622e-07	6.81262
RPS13	1030612	-0.320258	13.9481	-5.8165	1.93496e-06	1.16365e-05	3.94633
MRPL30	580161	-0.32023	10.8396	-5.15966	1.29248e-05	6.67059e-05	2.04881
FBXO9	2140411	-0.320204	8.45911	-6.64586	1.80718e-07	1.30154e-06	6.32921
MRPL47	2230670	-0.320104	10.8979	-5.94704	1.32858e-06	8.19336e-06	4.32331
PDE1B	3360343	-0.320052	9.485	-8.45493	1.28928e-09	1.38913e-08	11.3276
SLC25A38	940164	-0.320046	8.44118	-6.76893	1.27685e-07	9.44748e-07	6.67934
MTL5	4280307	-0.319878	7.77503	-8.48408	1.19441e-09	1.29615e-08	11.4051
TERF2	1190280	-0.319756	8.29172	-8.1451	2.92505e-09	2.94418e-08	10.4972
CHPT1	3990037	-0.319747	8.36806	-7.71253	9.36528e-09	8.62889e-08	9.3187
2600001B17RIK	4560280	-0.319464	8.89803	-5.52639	4.47253e-06	2.51765e-05	3.10769
SS18L1	7400373	-0.319169	8.04046	-6.69537	1.57123e-07	1.14737e-06	6.4702
2310037I24RIK	1110367	-0.319078	8.67129	-6.68062	1.63809e-07	1.19111e-06	6.42821
IL28RA	4390543	-0.318901	8.72067	-8.20604	2.48735e-09	2.53943e-08	10.6614
RABGAP1	6770446	-0.318726	10.7465	-7.32345	2.71837e-08	2.30769e-07	8.24098
ERGIC3	7040762	-0.318301	10.4966	-3.26177	0.00265712	0.0086125	-3.17026
FBXL6	4200427	-0.318284	10.0567	-7.24851	3.34417e-08	2.78919e-07	8.03161
D4WSU132E	650131	-0.318108	9.12846	-6.45974	3.06361e-07	2.11571e-06	5.79765
TMEM111	3940630	-0.317987	8.85634	-6.3788	3.85746e-07	2.61475e-06	5.56578
1810046J19RIK	7040286	-0.317806	11.9989	-5.96757	1.2524e-06	7.77364e-06	4.38255
CDC2L1	2570725	-0.317705	10.2412	-5.37549	6.92073e-06	3.75987e-05	2.67159
TCTEX1D2	5910372	-0.317511	10.9311	-4.78945	3.76542e-05	0.000178722	0.98634
SCRIB	6270475	-0.317496	9.31356	-4.96857	2.24581e-05	0.000111281	1.49921
DYNC1H1	5290189	-0.317409	9.64501	-3.22261	0.0029447	0.0094387	-3.26838
COL17A1	2510064	-0.317157	7.87444	-7.55557	1.4365e-08	1.28218e-07	8.88587
SRM	6760180	-0.317046	11.0381	-4.97104	2.22984e-05	0.000110554	1.5063
GNGT2	7330379	-0.317026	8.34091	-7.44163	1.96313e-08	1.70197e-07	8.57001
MRPL38	6380102	-0.31699	11.6122	-5.60356	3.57814e-06	2.05745e-05	3.3308
GTF3C5	6400603	-0.316904	9.38451	-7.52795	1.54929e-08	1.37473e-07	8.80942
MICAL1	6270750	-0.316855	8.26004	-7.03697	6.02145e-08	4.78458e-07	7.43765
SUCLG2	6180382	-0.316831	8.06045	-6.84395	1.0339e-07	7.82067e-07	6.89217
WFDC10	6480184	-0.316722	7.80237	-8.75058	5.96773e-10	6.89535e-09	12.1089
ACADS	5810372	-0.316593	8.09819	-7.64641	1.12106e-08	1.02047e-07	9.1367
DNAJC2	5810246	-0.316553	10.3547	-6.02982	1.04721e-06	6.57145e-06	4.56212
SIAT7F	3190500	-0.316426	7.79293	-8.26238	2.14212e-09	2.21502e-08	10.8129
1700001C02RIK	4480669	-0.316268	7.60993	-8.20785	2.47546e-09	2.52829e-08	10.6663
JMJD2B	1690402	-0.316264	7.97019	-8.68375	7.09576e-10	8.06457e-09	11.9333
IQGAP3	5270717	-0.316104	8.69091	-7.74599	8.5522e-09	7.94526e-08	9.41062
CUGBP1	5080132	-0.315931	9.9365	-8.89959	4.06502e-10	4.8676e-09	12.4986
INSIG1	5310343	-0.315855	8.75165	-8.08861	3.40073e-09	3.3911e-08	10.3445
6430706D22RIK	1710332	-0.315619	11.3231	-4.16478	0.000224211	0.000917006	-0.773297
PARP1	5820593	-0.315586	12.3994	-6.33673	4.34911e-07	2.9241e-06	5.4451
3110049J23RIK	5090594	-0.315339	7.81003	-9.13597	2.22397e-10	2.80971e-09	13.1108
KLHL26	1780528	-0.315327	10.6527	-5.82671	1.87884e-06	1.13281e-05	3.97583
ZC3H14	3930575	-0.315016	9.90717	-5.42834	5.93932e-06	3.26466e-05	2.82428
PTTG1IP	6330309	-0.315006	12.0465	-5.04599	1.79554e-05	9.04353e-05	1.72164
GLUD1	4560538	-0.314985	8.42208	-5.60307	3.58317e-06	2.05988e-05	3.32939
PRSS36	1570326	-0.314797	8.04692	-6.99771	6.71922e-08	5.2754e-07	7.32698
GM484	6270192	-0.314785	8.01822	-8.74178	6.10523e-10	7.04789e-09	12.0858
COX6A1	1170768	-0.314743	12.6168	-5.58128	3.81617e-06	2.17969e-05	3.26638
SIRPA	3400646	-0.314657	8.8881	-7.46902	1.8209e-08	1.59047e-07	8.64606
ZDHHC14	1710333	-0.314645	7.86218	-9.14035	2.19945e-10	2.78146e-09	13.1221
PPIE	3290278	-0.314319	9.32505	-4.36719	0.000126304	0.000545025	-0.209377
LOC100046918	2510519	-0.314278	10.1259	-7.17966	4.04758e-08	3.31772e-07	7.83876
NDUFS6	5910475	-0.314268	13.1637	-8.42858	1.38166e-09	1.48245e-08	11.2574
ATP6V0B	870386	-0.314166	10.5325	-5.86597	1.67786e-06	1.01953e-05	4.08923
TNRC15	4050561	-0.314071	8.23381	-7.31385	2.79137e-08	2.36342e-07	8.21419
WDR51B	2760202	-0.313926	9.32001	-6.63621	1.85717e-07	1.33381e-06	6.30172
CD2BP2	1430358	-0.3139	10.5455	-6.91716	8.41856e-08	6.47894e-07	7.09945
C1QBP	2510451	-0.313809	11.3007	-5.09156	1.5739e-05	7.99616e-05	1.85271
NUBP2	160215	-0.313558	9.92057	-6.41512	3.47838e-07	2.37471e-06	5.66986
SDHC	5670100	-0.313361	11.6532	-6.51426	2.62398e-07	1.83578e-06	5.95359
ZSCAN12	2690014	-0.313057	9.81739	-7.83277	6.76157e-09	6.39735e-08	9.64844
RBCK1	7550181	-0.312737	8.97583	-5.97727	1.21795e-06	7.5708e-06	4.41054
SOHLH1	1050050	-0.312211	7.85652	-9.54452	7.97847e-11	1.10109e-09	14.152
EARS2	6330703	-0.311997	9.67596	-8.39635	1.50389e-09	1.59956e-08	11.1715
TSC2	2760711	-0.311688	10.4454	-5.66808	2.96958e-06	1.7288e-05	3.51734
HIGD2A	3120162	-0.311365	12.4558	-5.47288	5.22123e-06	2.90174e-05	2.953
LOC100048832	3870692	-0.3107	8.16796	-8.74569	6.04373e-10	6.98003e-09	12.0961
2410002F23RIK	2490367	-0.310668	9.38678	-5.1269	1.42096e-05	7.27235e-05	1.95445
DRD4	6380064	-0.310618	7.72758	-10.1861	1.6669e-11	2.62465e-10	15.7432
BRD2	2710259	-0.310562	10.772	-5.44582	5.64636e-06	3.12233e-05	2.8748
CLK4	7050577	-0.310326	10.6382	-4.64252	5.74626e-05	0.000264248	0.567817
TMEM38A	3290471	-0.310134	8.08059	-7.10692	4.95479e-08	3.99258e-07	7.63451
AKR1B7	7510554	-0.309968	7.8049	-5.94559	1.33415e-06	8.22542e-06	4.31912
GNPTG	4890343	-0.309847	10.1614	-5.93887	1.36019e-06	8.37192e-06	4.29972
HRBL	60403	-0.309673	9.88658	-9.88065	3.48943e-11	5.15333e-10	14.9923
TXNRD3	2120743	-0.309573	7.96561	-12.1406	1.95233e-13	4.75988e-12	20.2662
8430419L09RIK	3400504	-0.309418	7.68786	-9.03287	2.89063e-10	3.56774e-09	12.8446
4732496O08RIK	430368	-0.309398	9.02468	-6.80142	1.16522e-07	8.71436e-07	6.77158
RBM5	50368	-0.309078	10.888	-6.11578	8.18253e-07	5.24355e-06	4.80984
UPK2	2650554	-0.308843	7.92136	-10.8167	3.7688e-12	6.88321e-11	17.255
LRRC28	4390022	-0.308727	9.37108	-6.21794	6.1066e-07	3.98751e-06	5.10385
MTRR	540706	-0.308706	7.85686	-8.0196	4.0901e-09	4.0254e-08	10.1575
MCM3	7570014	-0.308628	9.57974	-5.28544	8.98129e-06	4.76646e-05	2.41156
ACOT7	7610392	-0.308393	8.89768	-6.42768	3.35616e-07	2.29737e-06	5.70585
GPR108	6400097	-0.308309	9.39888	-6.0483	9.93094e-07	6.25325e-06	4.61538
MRPL28	7330673	-0.308133	12.2399	-6.49821	2.74635e-07	1.91306e-06	5.9077
NDUFA6	4210600	-0.308107	12.0658	-5.34132	7.64022e-06	4.11509e-05	2.57288
ICK	6220731	-0.307866	9.09124	-8.54157	1.02756e-09	1.13278e-08	11.5577
ACPL2	7400328	-0.307823	9.01924	-6.48672	2.83745e-07	1.96958e-06	5.87484
STAT3	6580553	-0.307819	8.19057	-7.42802	2.03793e-08	1.7597e-07	8.5322
HTATIP2	2340382	-0.307637	8.15687	-10.2997	1.27052e-11	2.06239e-10	16.0192
CD109	360445	-0.307618	7.9484	-8.92722	3.78693e-10	4.56438e-09	12.5705
TNIP1	1780091	-0.307521	8.83324	-6.01349	1.09752e-06	6.86874e-06	4.51502
MYST1	6370674	-0.307507	9.71143	-5.90963	1.47963e-06	9.04427e-06	4.2153
RAD51	110520	-0.307356	9.10644	-3.79655	0.000627191	0.00232803	-1.77788
SIN3A	7330097	-0.307008	10.9247	-4.48828	8.94031e-05	0.000397886	0.131168
THRSP	6580403	-0.306958	7.64123	-7.465	1.84109e-08	1.6043e-07	8.63491
EIF4B	6550133	-0.306903	9.55783	-5.49334	4.92114e-06	2.74551e-05	3.01215
CHPT1	4010356	-0.306846	8.30221	-6.99097	6.84713e-08	5.36762e-07	7.30795
CLTB	6520403	-0.306807	8.09555	-8.47053	1.23758e-09	1.33903e-08	11.3691
TMEM111	3370767	-0.306774	8.32678	-7.90139	5.61892e-09	5.40177e-08	9.83587
FSD1	3990152	-0.306715	9.08063	-5.41809	6.11805e-06	3.35501e-05	2.79467
SEC23A	1980072	-0.306685	8.62113	-8.46548	1.2541e-09	1.3552e-08	11.3556
0610010E21RIK	3390088	-0.306592	9.58626	-6.05844	9.64578e-07	6.08413e-06	4.64463
D11WSU47E	2690670	-0.306569	8.33439	-7.82162	6.96841e-09	6.55684e-08	9.61793
CPNE6	4180184	-0.306424	7.6248	-10.9363	2.85853e-12	5.39719e-11	17.5361
AOC2	840176	-0.306348	7.86503	-9.10885	2.38243e-10	2.99371e-09	13.0409
ERLIN1	3370288	-0.306102	8.7904	-8.08623	3.42241e-09	3.41007e-08	10.338
CLMN	5910750	-0.306084	8.37929	-5.7367	2.43587e-06	1.44061e-05	3.7157
NANOS1	1440424	-0.306071	8.23829	-8.39896	1.4936e-09	1.58994e-08	11.1784
GSG2	6420215	-0.306013	9.55196	-5.08385	1.60936e-05	8.16019e-05	1.83054
PRPF8	6980762	-0.305891	8.28065	-8.71167	6.60017e-10	7.56665e-09	12.0067
IMPDH2	4260639	-0.305824	13.0133	-4.39263	0.000117473	0.000510521	-0.138007
KNS2	4060520	-0.305699	9.99172	-5.53235	4.39605e-06	2.47785e-05	3.12493
D330028D13RIK	270403	-0.305623	8.77551	-5.90341	1.50634e-06	9.19442e-06	4.19736
TOP3B	7610202	-0.305333	9.02577	-6.1724	6.95688e-07	4.49738e-06	4.97285
3300001G02RIK	4180292	-0.305326	11.0319	-6.08728	8.87955e-07	5.64936e-06	4.72774
TEF	5270082	-0.305274	8.84557	-6.7413	1.38023e-07	1.01656e-06	6.60084
ZC3HC1	2710343	-0.305226	8.84407	-4.01406	0.000342517	0.00134008	-1.18815
1810020D17RIK	1510561	-0.305133	9.01013	-5.98479	1.1919e-06	7.41861e-06	4.43223
STARD8	4860445	-0.305125	9.29669	-5.86141	1.70008e-06	1.03157e-05	4.07605
TBC1D10C	380672	-0.305091	8.23859	-7.80301	7.32822e-09	6.88028e-08	9.56696
1700011F14RIK	3390017	-0.305089	7.64648	-10.0838	2.13217e-11	3.27154e-10	15.4929
PLA2G6	5080112	-0.304922	8.56366	-6.17268	6.95119e-07	4.49484e-06	4.97367
DDB2	4900474	-0.30456	8.92594	-7.73332	8.85126e-09	8.19642e-08	9.37583
ENTPD2	160411	-0.304454	8.36928	-8.23003	2.33391e-09	2.39611e-08	10.7259
ANKRD24	4260452	-0.304016	7.8914	-7.21427	3.67698e-08	3.04244e-07	7.93576
LBH	5670440	-0.303826	8.18659	-6.45317	3.12141e-07	2.15216e-06	5.77883
PRIM2	1190435	-0.303603	8.89011	-7.32548	2.70318e-08	2.29556e-07	8.24664
MAP3K12	870468	-0.303561	8.93941	-8.68918	6.99652e-10	7.9694e-09	11.9476
SKAP2	4250390	-0.303473	10.5837	-5.7679	2.22613e-06	1.32572e-05	3.80588
EPHB2	3830241	-0.303456	8.52517	-5.9774	1.21751e-06	7.5708e-06	4.4109
CDO1	1410296	-0.303264	8.4539	-6.44557	3.18961e-07	2.19447e-06	5.75708
SHISA2	6900397	-0.303214	7.8638	-10.3129	1.23107e-11	2.00474e-10	16.0513
HELB	4250577	-0.302983	7.82925	-9.58589	7.20064e-11	1.00073e-09	14.2562
APBB2	3060754	-0.302781	8.59316	-7.17298	4.12341e-08	3.37665e-07	7.82001
FAAH	770328	-0.302454	7.86686	-6.87412	9.49892e-08	7.23885e-07	6.97765
MTL5	20446	-0.302454	8.10033	-6.65638	1.75421e-07	1.26588e-06	6.35919
SPAG1	3060196	-0.30231	8.3496	-6.76112	1.30526e-07	9.6494e-07	6.65715
D10JHU81E	5340129	-0.301883	9.08957	-7.30171	2.88661e-08	2.43763e-07	8.18029
FANCD2	1940020	-0.301633	9.21542	-6.49796	2.74831e-07	1.91391e-06	5.90698
MSH6	1230315	-0.30151	13.0803	-4.3405	0.00013627	0.000584206	-0.284132
TTC1	4850487	-0.301502	9.98307	-8.23089	2.32857e-09	2.39254e-08	10.7283
NDUFA3	6330477	-0.301455	11.3378	-5.33506	7.77987e-06	4.17804e-05	2.55481
AMPD1	4290273	-0.301125	7.87615	-8.25577	2.17995e-09	2.24972e-08	10.7951
PLEKHA7	5690368	-0.301059	8.28854	-8.5207	1.0852e-09	1.19224e-08	11.5023
UXT	1110487	-0.300819	10.7735	-4.74121	4.32662e-05	0.000203293	0.848684
RPS4X	4120224	-0.300768	14.7567	-6.69681	1.56485e-07	1.14304e-06	6.4743
TBC1D1	3940142	-0.300638	8.19306	-7.08832	5.21811e-08	4.18116e-07	7.58222
EFTUD2	360280	-0.300621	9.82199	-5.06996	1.67533e-05	8.47124e-05	1.79057
HGS	1440564	-0.30055	9.01695	-6.23997	5.7336e-07	3.76242e-06	5.1672
SPSB1	5700066	-0.300491	9.65441	-6.89139	9.04937e-08	6.92913e-07	7.02656
TMEM70	3420347	-0.300394	8.5838	-7.10177	5.02625e-08	4.04382e-07	7.62005
FGF21	6290743	-0.300318	7.75948	-9.45801	9.89458e-11	1.34316e-09	13.9333
PPP1R14D	770494	-0.300152	7.73942	-9.15674	2.10994e-10	2.68013e-09	13.1643
SLC41A3	6550500	-0.300072	7.93327	-8.00552	4.24741e-09	4.16586e-08	10.1193
PSRC1	7550113	-0.299768	9.11852	-7.43466	2.00107e-08	1.73255e-07	8.55066
BC050196	7320632	-0.299719	7.88514	-9.0738	2.60442e-10	3.24096e-09	12.9505
GPR20	50053	-0.299666	7.86153	-7.42395	2.06087e-08	1.77772e-07	8.52089
TNFRSF25	6370520	-0.299444	8.00993	-7.40198	2.18929e-08	1.8828e-07	8.45977
1190020J12RIK	7000114	-0.299345	8.18448	-9.65099	6.12991e-11	8.62652e-10	14.4197
C030048B08RIK	6940653	-0.299268	8.56222	-5.95075	1.31447e-06	8.11972e-06	4.33402
MAPK1IP1	160739	-0.298885	9.09417	-11.6273	5.99817e-13	1.29634e-11	19.1244
ZFP239	1500500	-0.29878	8.28782	-7.09774	5.08305e-08	4.08185e-07	7.6087
AI413582	2030639	-0.298679	8.54589	-5.12943	1.41058e-05	7.22496e-05	1.96175
HPN	6550427	-0.298639	7.89124	-7.9416	5.04267e-09	4.88618e-08	9.94544
RAB21	5690239	-0.298383	8.21539	-9.45115	1.00653e-10	1.3649e-09	13.9159
KCNU1	5220747	-0.298368	7.73839	-7.56712	1.39187e-08	1.24493e-07	8.91781
MMP2	3870072	-0.298227	10.138	-6.00839	1.11371e-06	6.96496e-06	4.50032
CEP72	5570047	-0.298195	8.0145	-9.06697	2.65008e-10	3.28658e-09	12.9328
MAP3K7IP1	60215	-0.298091	8.57172	-7.99083	4.41812e-09	4.32175e-08	10.0794
TXNL4A	4490632	-0.298078	11.5537	-5.93418	1.37868e-06	8.47764e-06	4.28618
CCDC117	4780446	-0.298045	9.69847	-6.35833	4.08922e-07	2.76455e-06	5.50708
TIMM9	4900463	-0.297953	8.48975	-6.23131	5.87735e-07	3.84791e-06	5.14231
GDAP1L1	270348	-0.297821	8.20265	-7.3472	2.54595e-08	2.17209e-07	8.30721
ZKSCAN14	3360022	-0.297709	8.62155	-7.77174	7.97561e-09	7.4527e-08	9.48127
MEGF11	3420440	-0.297699	7.65004	-8.91843	3.87327e-10	4.65536e-09	12.5476
NUDT2	7100431	-0.297676	8.6913	-5.43184	5.87948e-06	3.23592e-05	2.83439
AU022751	5720072	-0.297662	7.80527	-7.93554	5.12545e-09	4.95891e-08	9.92895
PHC1	5670326	-0.297502	12.3894	-5.90625	1.49407e-06	9.1217e-06	4.20556
9530077C05RIK	3360131	-0.297454	7.87731	-7.34781	2.54165e-08	2.16914e-07	8.30891
SH3GL2	1400689	-0.297379	9.61978	-5.9922	1.16677e-06	7.27551e-06	4.45362
SLC29A1	5870687	-0.297271	10.2549	-4.0904	0.000276475	0.00110732	-0.978613
PIK3R1	3060471	-0.297115	8.3065	-6.70795	1.5164e-07	1.10985e-06	6.506
PFDN4	2690377	-0.297113	12.2168	-4.07838	0.000285976	0.00114217	-1.01169
GALM	5720022	-0.297033	8.06657	-6.73687	1.3976e-07	1.02877e-06	6.58823
ZBTB8	3440386	-0.297022	8.39953	-8.65899	7.56701e-10	8.58117e-09	11.868
NECAP1	1300088	-0.296681	9.95259	-5.1764	1.23135e-05	6.38459e-05	2.09706
TMEM91	5560543	-0.296361	7.73898	-8.91633	3.89417e-10	4.67391e-09	12.5421
CUL5	620010	-0.296306	8.86696	-7.7532	8.38668e-09	7.79995e-08	9.4304
COPG	4180025	-0.296105	8.69143	-6.55056	2.36717e-07	1.66838e-06	6.05731
ZFP623	1340753	-0.296069	9.06834	-6.03347	1.03629e-06	6.5061e-06	4.57264
CCDC58	5870725	-0.296069	12.0805	-7.07883	5.3579e-08	4.28649e-07	7.55553
BTBD12	2510068	-0.296022	9.86118	-6.435	3.28698e-07	2.25422e-06	5.72681
PDIA5	2900333	-0.29584	9.18775	-5.49283	4.92836e-06	2.74895e-05	3.01069
TMEM111	3840192	-0.295787	10.6626	-5.88385	1.59362e-06	9.7018e-06	4.14088
USP20	6040603	-0.295708	8.71134	-6.32833	4.45462e-07	2.99035e-06	5.42099
MED30	3520102	-0.295574	11.2729	-5.01853	1.9439e-05	9.73163e-05	1.6427
ZSWIM3	6760433	-0.295429	8.64717	-7.07342	5.4393e-08	4.34751e-07	7.54031
STAT4	7100040	-0.295351	7.88175	-8.58504	9.17333e-10	1.02312e-08	11.6728
LOC100041103	7400400	-0.295176	8.97345	-7.63574	1.15414e-08	1.04872e-07	9.10728
A130042E20RIK	6760477	-0.295167	7.95015	-8.51685	1.09618e-09	1.20224e-08	11.4921
INSM1	3290593	-0.295161	7.75743	-8.56757	9.6011e-10	1.0662e-08	11.6265
DOCK6	1260280	-0.295149	8.03637	-8.92435	3.81493e-10	4.59382e-09	12.563
SLC39A4	5890041	-0.294777	7.78143	-8.56588	9.64335e-10	1.06997e-08	11.6221
RAPSN	3370482	-0.294696	8.02263	-7.00271	6.62609e-08	5.21343e-07	7.34107
TMEM130	3420091	-0.294634	8.36525	-7.11372	4.86184e-08	3.92753e-07	7.65363
PROS1	4670372	-0.294607	9.22709	-5.11404	1.47482e-05	7.52552e-05	1.91741
AIFM2	1740674	-0.294529	7.71346	-10.3335	1.17233e-11	1.92249e-10	16.101
GSTT2	2490019	-0.294514	8.87652	-5.42239	6.04246e-06	3.31709e-05	2.80709
HRB	3780463	-0.294487	10.2333	-7.02244	6.27071e-08	4.96269e-07	7.39671
TK1	7400142	-0.294474	9.64625	-7.12968	4.65061e-08	3.7735e-07	7.69849
HDAC4	1240433	-0.294435	8.60112	-5.26804	9.44531e-06	4.99827e-05	2.36133
SPESP1	4390079	-0.294303	7.62873	-8.97374	3.36167e-10	4.08826e-09	12.6914
WDR70	2140743	-0.294088	9.14942	-5.78258	2.1338e-06	1.27339e-05	3.84832
FCHSD1	4780537	-0.294021	8.55585	-7.03433	6.06601e-08	4.8185e-07	7.43021
CUX2	2060554	-0.293981	7.86816	-8.47614	1.21952e-09	1.32061e-08	11.384
PFKM	1240243	-0.293852	8.98746	-5.41578	6.15904e-06	3.3764e-05	2.788
MCF2L	4810546	-0.293822	8.78722	-5.73758	2.42969e-06	1.43729e-05	3.71824
EIF4EBP2	4390047	-0.293773	10.0587	-3.81723	0.000592345	0.00220953	-1.7223
PFKL	6650711	-0.293655	12.3499	-5.32096	8.10398e-06	4.34212e-05	2.51409
5830457O10RIK	6280376	-0.293636	7.99814	-7.98368	4.50371e-09	4.40212e-08	10.0599
C530028I08RIK	4920039	-0.293595	9.14482	-5.2003	1.14907e-05	5.99302e-05	2.16596
FBXL6	5090397	-0.293564	9.14104	-5.62657	3.34792e-06	1.93416e-05	3.39733
NCAPD3	2750114	-0.293558	10.3215	-4.99544	2.07806e-05	0.000103588	1.57636
2310001A20RIK	1430170	-0.293553	8.94119	-7.55321	1.44583e-08	1.28826e-07	8.87933
TRUB2	580411	-0.293445	12.0961	-6.26932	5.2722e-07	3.48995e-06	5.25154
BRP16	7400152	-0.293441	9.98676	-5.70708	2.65327e-06	1.55736e-05	3.63009
MAPK9	5270270	-0.293322	8.29547	-7.04006	5.96976e-08	4.74497e-07	7.44636
DOLPP1	3710189	-0.29324	8.08575	-5.63896	3.23023e-06	1.87037e-05	3.43314
RGS16	3890528	-0.293195	8.43107	-5.42719	5.95905e-06	3.2741e-05	2.82097
UNC13B	1110048	-0.29319	9.52098	-6.82662	1.0855e-07	8.17052e-07	6.84305
WDR20A	3360711	-0.293176	8.84143	-6.50606	2.68581e-07	1.87343e-06	5.93014
PLCG2	1940255	-0.29307	9.85602	-7.00736	6.54054e-08	5.15717e-07	7.35418
VPS28	2490014	-0.292952	12.3538	-5.38454	6.74189e-06	3.66969e-05	2.69773
5330401P04RIK	7550669	-0.292811	8.66884	-7.21423	3.6774e-08	3.04244e-07	7.93564
D6WSU163E	4010129	-0.292805	8.4901	-6.66895	1.693e-07	1.22594e-06	6.39498
FGF1	6650209	-0.292803	7.70646	-8.34316	1.73016e-09	1.81766e-08	11.0294
BOLA2	6060468	-0.29276	11.5344	-5.51393	4.63668e-06	2.60207e-05	3.07166
ARTN	240608	-0.292748	8.41177	-7.3285	2.68076e-08	2.27802e-07	8.25506
SLC17A5	160553	-0.29259	8.25303	-6.73002	1.42488e-07	1.04674e-06	6.56875
SLC25A42	540707	-0.292469	7.89831	-8.87233	4.35986e-10	5.18202e-09	12.4275
REV1	3870474	-0.2924	9.15901	-5.88648	1.58161e-06	9.63095e-06	4.14847
POP5	3780059	-0.292355	10.9691	-5.6918	2.77298e-06	1.6228e-05	3.58591
ZFP346	6510369	-0.292345	8.14721	-8.70682	6.6837e-10	7.65379e-09	11.994
ANXA11	2070615	-0.292182	10.4582	-4.17712	0.000216535	0.000888969	-0.739133
1700030K09RIK	6980593	-0.292105	9.1248	-5.68651	2.81567e-06	1.64629e-05	3.57061
SLC11A2	1030682	-0.291834	8.19501	-6.95	7.67872e-08	5.96494e-07	7.19227
SMPDL3B	3440132	-0.29182	9.25218	-7.25928	3.24594e-08	2.71343e-07	8.06173
GSTM6	2940541	-0.291683	8.30752	-6.07885	9.09695e-07	5.76342e-06	4.70345
COX6B1	4900379	-0.291545	12.8557	-5.10293	1.52298e-05	7.75278e-05	1.88543
CCND3	5900433	-0.291529	8.4045	-7.0419	5.93923e-08	4.72252e-07	7.45153
1110008P14RIK	1050673	-0.291495	9.37255	-5.55001	4.17726e-06	2.36386e-05	3.17597
TMEM160	4780239	-0.291304	10.4016	-4.3988	0.000115425	0.000502642	-0.120684
POLI	1030161	-0.291088	9.46324	-5.75202	2.33049e-06	1.38274e-05	3.75999
DOCK1	4290242	-0.291066	8.41391	-5.6302	3.31302e-06	1.91529e-05	3.40782
GULO	6650674	-0.291024	8.14562	-7.54281	1.48753e-08	1.32312e-07	8.85057
DGKZ	4070136	-0.290927	8.35714	-6.12788	7.90347e-07	5.07611e-06	4.84469
PNPLA7	1740059	-0.290892	8.32762	-8.46582	1.25297e-09	1.35455e-08	11.3565
GNG8	2000288	-0.290825	7.93958	-7.4342	2.00364e-08	1.73417e-07	8.54936
ACTR5	4010431	-0.290779	8.01424	-5.71095	2.6238e-06	1.54217e-05	3.64127
SPSB3	4640270	-0.290759	9.52629	-6.10101	8.53664e-07	5.45415e-06	4.76729
CXCL14	3520349	-0.290703	7.81019	-8.16793	2.7526e-09	2.78698e-08	10.5587
EPDR1	7550431	-0.290621	8.65326	-7.25034	3.3273e-08	2.77603e-07	8.03672
MED22	6510521	-0.290595	8.17766	-6.46145	3.04873e-07	2.10713e-06	5.80255
HPN	3370059	-0.290593	7.90133	-11.5469	7.17164e-13	1.52558e-11	18.9426
D16ERTD472E	4780112	-0.290209	8.55284	-6.11726	8.14774e-07	5.22256e-06	4.81412
GOLGA2	2340441	-0.290057	8.81678	-5.33662	7.74474e-06	4.16266e-05	2.55932
CDCA4	4860653	-0.289943	8.88991	-5.2217	1.08009e-05	5.6562e-05	2.22765
1200003C05RIK	110181	-0.289927	9.63673	-7.51994	1.58363e-08	1.40133e-07	8.78725
PIGA	7160458	-0.28959	10.0593	-7.92223	5.31235e-09	5.12238e-08	9.89268
TRMT1	7550240	-0.28949	8.86702	-4.84746	3.18566e-05	0.000153558	1.15214
USP46	4670431	-0.289297	8.11077	-6.28094	5.10002e-07	3.38731e-06	5.28493
SLC25A12	650390	-0.289257	8.19279	-7.37551	2.35481e-08	2.01773e-07	8.38609
NDUFV1	70286	-0.289244	12.1566	-6.79622	1.18239e-07	8.83509e-07	6.75683
GTF2IRD1	5550356	-0.28924	9.13077	-4.553	7.42859e-05	0.000335547	0.314018
KRT10	2070593	-0.289124	8.98051	-5.3603	7.23188e-06	3.91567e-05	2.6277
WIPI1	1030523	-0.288886	9.10576	-6.50798	2.67118e-07	1.86474e-06	5.93564
SOX12	2750750	-0.288762	8.53242	-6.97437	7.17236e-08	5.60207e-07	7.26111
VEGFB	7550626	-0.288752	10.6343	-4.87039	2.98175e-05	0.000144597	1.21777
MCM2	1770612	-0.288745	10.5542	-5.46008	5.41822e-06	3.00198e-05	2.916
MRPL48	7210398	-0.28863	9.75251	-5.0036	2.02961e-05	0.00010135	1.59981
IGFALS	6220128	-0.288534	8.05517	-8.50188	1.13999e-09	1.24392e-08	11.4524
BC057552	5260196	-0.288335	10.3801	-4.69085	5.00115e-05	0.000232605	0.70523
MECR	1990730	-0.288325	8.80205	-6.35192	4.1647e-07	2.80893e-06	5.48868
RDM1	2340167	-0.288273	11.3993	-6.06682	9.41656e-07	5.94595e-06	4.66878
NSUN5	4180224	-0.288055	8.61125	-5.35577	7.32731e-06	3.964e-05	2.61461
SLC10A7	730301	-0.288005	8.12793	-7.11288	4.87323e-08	3.93302e-07	7.65127
ADD3	5310091	-0.28799	9.90913	-6.46286	3.03656e-07	2.09949e-06	5.80657
CCDC109A	2060048	-0.287845	7.86807	-8.69112	6.96137e-10	7.94344e-09	11.9527
PTPDC1	1570010	-0.287804	8.44708	-8.18354	2.64064e-09	2.68313e-08	10.6008
BAG1	5090731	-0.287789	12.5001	-6.64973	1.78754e-07	1.28776e-06	6.34023
DDX54	7610538	-0.287606	11.5644	-6.23471	5.82056e-07	3.81656e-06	5.15207
NAPEPLD	1190735	-0.287095	7.92532	-6.86063	9.86544e-08	7.49371e-07	6.93946
2700050L05RIK	160433	-0.286829	9.5303	-6.08919	8.83103e-07	5.62444e-06	4.73324
40424	4010152	-0.286772	8.06556	-8.52972	1.05989e-09	1.16692e-08	11.5263
VKORC1	3610465	-0.286651	10.445	-5.11652	1.46426e-05	7.47606e-05	1.92457
METTL1	1070653	-0.286625	8.75573	-5.37871	6.85652e-06	3.72736e-05	2.68089
CHST3	2810315	-0.286597	7.70227	-8.75899	5.83933e-10	6.76525e-09	12.131
KCNK5	6370164	-0.286456	8.37991	-6.92475	8.24129e-08	6.35584e-07	7.12093
PPIE	2230242	-0.286413	9.5591	-3.42113	0.00174116	0.00588407	-2.76517
SPECC1L	2810091	-0.286238	10.2832	-6.02117	1.07356e-06	6.72697e-06	4.53717
CTPS	7100685	-0.286118	9.53094	-5.55152	4.15902e-06	2.35458e-05	3.18034
ZFP369	2370270	-0.286086	7.87254	-8.28016	2.04361e-09	2.12266e-08	10.8606
AS3MT	5870619	-0.285963	7.81045	-6.77253	1.26396e-07	9.36564e-07	6.68956
E130014J05RIK	2450670	-0.285758	7.85631	-9.00786	3.08106e-10	3.7828e-09	12.7799
AEBP2	6620634	-0.28566	7.99273	-8.18981	2.59702e-09	2.64404e-08	10.6177
RHOX10	4570390	-0.285634	7.65644	-9.14765	2.15907e-10	2.73848e-09	13.1409
ANKRD25	1010341	-0.285615	8.32967	-7.09194	5.16583e-08	4.14573e-07	7.59239
LOC100044829	2140113	-0.285561	12.1307	-5.16341	1.2785e-05	6.60375e-05	2.05964
SMTNL1	5720133	-0.28536	7.70875	-8.82414	4.93557e-10	5.80455e-09	12.3016
RARS2	1980131	-0.285277	9.52321	-6.5827	2.16099e-07	1.53613e-06	6.14909
RIPPLY1	3290692	-0.28523	7.75194	-8.2645	2.1301e-09	2.20448e-08	10.8186
SMAP2	1400523	-0.285157	10.0022	-6.44661	3.18019e-07	2.18858e-06	5.76006
1110032E23RIK	1660376	-0.285063	9.18698	-7.00437	6.59536e-08	5.19402e-07	7.34576
CLCNKA	4760767	-0.285035	7.81424	-7.92535	5.26793e-09	5.08149e-08	9.90119
AU040829	840360	-0.284899	9.17551	-6.49724	2.75393e-07	1.9173e-06	5.90492
IAH1	7400437	-0.284895	8.54815	-5.62453	3.36768e-06	1.9447e-05	3.39144
TADA3L	7100220	-0.284884	8.48686	-5.15059	1.32684e-05	6.83558e-05	2.02268
USE1	70504	-0.284856	11.4669	-5.6178	3.43382e-06	1.97889e-05	3.37198
TBX3	990487	-0.284756	7.95574	-8.13316	3.01961e-09	3.02987e-08	10.4649
FA2H	2810706	-0.284707	7.69612	-9.29895	1.47364e-10	1.92713e-09	13.5287
CCDC109A	2350538	-0.28466	7.74658	-6.44267	3.21607e-07	2.20913e-06	5.74876
LANCL1	1580762	-0.28458	9.0651	-6.88142	9.30621e-08	7.11308e-07	6.99832
EIF3S4	730139	-0.284328	12.9492	-5.89548	1.54114e-06	9.4001e-06	4.17446
MAOB	3310309	-0.284258	7.73457	-7.55439	1.44118e-08	1.28545e-07	8.88259
PCCB	3390020	-0.284205	8.15733	-7.85642	6.34333e-09	6.04168e-08	9.71308
PCBP3	1300681	-0.284187	8.39466	-6.75179	1.34004e-07	9.89226e-07	6.63064
RASL12	1820037	-0.28406	7.76287	-7.00288	6.62296e-08	5.21257e-07	7.34154
RNF185	60056	-0.283987	8.76369	-5.49011	4.96735e-06	2.7701e-05	3.00281
KCNIP2	6620181	-0.283942	7.8289	-8.19712	2.54702e-09	2.59622e-08	10.6374
PANK4	1740500	-0.283916	10.4106	-6.48553	2.84704e-07	1.97517e-06	5.87145
NAPSA	4830551	-0.283875	7.75025	-7.44787	1.92976e-08	1.67644e-07	8.58735
ZFYVE26	5550050	-0.283803	9.30704	-7.24588	3.36868e-08	2.80782e-07	8.02423
CUGBP1	5090400	-0.28376	10.0077	-6.31972	4.5654e-07	3.05992e-06	5.39628
PCSK1N	3610039	-0.283705	8.01645	-7.71071	9.41169e-09	8.66543e-08	9.3137
FIS1	1190670	-0.283496	10.3116	-6.15168	7.38242e-07	4.75573e-06	4.9132
RNF144A	5690609	-0.283427	8.37512	-5.97586	1.22288e-06	7.59963e-06	4.40648
[truncated: 23,699 more rows]

## Sheet: Ppp2r-LUC
Table S2. Significantly changed genes in the Aurka_R, Bub1b_R, Chek1_R, Ppm1g_R, and Ppp2r1b_R clones, respectively, when compared to Ctrl_R clones. Related to Figure 2.
TargetID	ID	logFC	AveExpr	t	P.Value	adj.P.Val	B
NUPR1	1240424	-2.41061	9.71611	-43.187	1.15432e-29	1.56119e-26	57.7115
GSTP2	4920450	-1.99104	10.3696	-41.8193	3.13652e-29	3.3583e-26	56.7415
2410004A20RIK	3870717	-1.86823	9.19236	-39.2734	2.19967e-28	1.71288e-25	54.8416
CHAC1	540300	-1.85673	9.18263	-59.6768	4.77077e-34	4.08648e-30	67.2604
MREG	2760750	-1.8086	10.1618	-36.6977	1.79288e-27	1.02382e-24	52.7818
TRIB3	4280056	-1.78098	9.18954	-40.0085	1.23819e-28	1.13635e-25	55.4034
DNMT3L	4280100	-1.75544	11.7987	-33.024	4.62261e-26	1.77294e-23	49.5681
DNMT3L	460746	-1.71296	11.6596	-32.0168	1.19638e-25	3.81559e-23	48.623
DDIT3	1500497	-1.6975	8.92819	-23.3716	1.67315e-21	1.58653e-19	39.046
ACSS1	6200719	-1.69228	10.2868	-41.5752	3.76143e-29	3.71759e-26	56.5648
PLA2G1B	7210093	-1.67709	10.68	-22.3926	6.00015e-21	4.83342e-19	37.7553
SLC25A33	4180088	-1.54431	9.11337	-39.5543	1.76383e-28	1.41641e-25	55.0576
ESRRB	7150017	-1.52987	12.7166	-26.7255	2.95146e-23	4.54154e-21	43.114
FBXO15	2630446	-1.50062	11.5573	-26.0187	6.64115e-23	9.27487e-21	42.2986
POU5F1	3450519	-1.49442	11.2533	-21.5011	2.00547e-20	1.42755e-18	36.5341
ZSWIM1	130427	-1.48336	10.3875	-29.6416	1.26542e-24	2.80324e-22	46.2706
BCAT1	430561	-1.48314	10.868	-21.6448	1.64604e-20	1.18482e-18	36.7341
GRASP	3840040	-1.45633	9.78116	-36.8887	1.52724e-27	9.81138e-25	52.9397
TUBA3A	6270136	-1.44996	8.56024	-33.9682	1.94286e-26	8.47469e-24	50.4278
2410116G06RIK	3060577	-1.44127	10.7328	-32.733	6.06699e-26	2.16533e-23	49.2981
POU5F1	7650296	-1.4167	11.6612	-20.7916	5.40797e-20	3.46555e-18	35.5292
1700029P11RIK	4780102	-1.40786	9.35889	-28.9474	2.607e-24	5.23375e-22	45.5477
CD97	2810632	-1.40163	9.1422	-21.7582	1.40967e-20	1.0291e-18	36.891
UPP1	3520594	-1.39086	11.1926	-22.5677	4.75742e-21	3.95636e-19	37.9899
TUBA3A	4180743	-1.39071	8.56575	-29.3802	1.65827e-24	3.5217e-22	46.0003
PLK3	3870487	-1.3811	9.13692	-33.8315	2.19943e-26	9.41979e-24	50.3049
2410146L05RIK	2370053	-1.37372	12.854	-26.5158	3.74643e-23	5.59721e-21	42.8743
GTSF1L	2760470	-1.35654	9.74157	-30.8801	3.62139e-25	9.30589e-23	47.5198
UPP1	4120243	-1.356	11.789	-24.203	5.86937e-22	6.33719e-20	40.1034
RFX2	990100	-1.35561	10.5818	-31.5547	1.86823e-25	5.51816e-23	48.1793
LRRC34	4250239	-1.35097	10.5479	-26.187	5.46479e-23	7.9789e-21	42.4947
A130092J06RIK	770669	-1.32798	8.86483	-28.0771	6.60312e-24	1.16219e-21	44.6168
ERAS	2320497	-1.32319	9.67622	-30.0781	8.09737e-25	1.90897e-22	46.7167
TCL1	1990484	-1.32158	10.2936	-31.8622	1.38778e-25	4.34861e-23	48.4753
GSTA4	360348	-1.30414	10.6678	-15.7744	1.56881e-16	4.9223e-15	27.4282
SLC39A4	2470086	-1.30406	9.93948	-17.0711	1.66857e-17	6.35219e-16	29.7087
CAPN5	7210022	-1.30124	9.93901	-31.2822	2.43698e-25	6.73367e-23	47.9146
MYLPF	130349	-1.29349	9.57731	-25.2288	1.68398e-22	2.13962e-20	41.362
ICAM1	1450095	-1.26884	10.3605	-22.6426	4.31038e-21	3.60822e-19	38.0897
LY6G6E	1470070	-1.25918	10.6507	-22.0696	9.24377e-21	7.02773e-19	37.3181
AARS	2320767	-1.23982	11.7343	-25.3451	1.4659e-22	1.8889e-20	41.5017
1300013J15RIK	6520022	-1.22943	8.73346	-33.7625	2.34208e-26	9.5531e-24	50.2426
AARD	2710324	-1.22795	9.11974	-31.5291	1.9153e-25	5.56846e-23	48.1546
RAB3IL1	3870538	-1.20327	7.97244	-36.4601	2.19118e-27	1.19802e-24	52.5842
CPLX1	4890408	-1.20232	8.19556	-33.0463	4.5278e-26	1.76289e-23	49.5887
ZMYM3	3450072	-1.1999	9.98736	-21.8731	1.20563e-20	8.95407e-19	37.0493
CD97	990280	-1.19813	9.13711	-25.1277	1.90066e-22	2.3825e-20	41.2401
TULP2	4780026	-1.19689	9.04666	-28.2577	5.43332e-24	9.90213e-22	44.8122
PFKP	290110	-1.18513	10.2074	-16.7115	3.06268e-17	1.10227e-15	29.0909
PECAM1	1030739	-1.18103	8.58626	-18.8238	9.95695e-19	4.94901e-17	32.5739
UPP1	1050095	-1.17806	13.0627	-22.2926	6.85476e-21	5.43663e-19	37.6206
ETFB	6580411	-1.17419	10.7288	-13.0136	3.10509e-14	5.94571e-13	22.0414
DNAIC1	1740121	-1.1664	8.70981	-33.1616	4.06806e-26	1.60826e-23	49.695
FBXO2	2510008	-1.15989	9.71569	-21.7213	1.48262e-20	1.07929e-18	36.8399
IL4I1	6020224	-1.15726	8.46496	-32.5373	7.2936e-26	2.49898e-23	49.1151
CHCHD4	5570646	-1.14996	10.1945	-19.4635	3.758e-19	1.99523e-17	33.5631
CLCNKB	2570086	-1.14924	9.2405	-25.8418	8.16105e-23	1.1155e-20	42.0913
LOC100047200	6510162	-1.1478	9.40508	-21.3957	2.31949e-20	1.61967e-18	36.3868
TUBA3A	3310414	-1.14744	8.62071	-24.6816	3.25875e-22	3.80637e-20	40.6968
CKB	4920487	-1.13293	13.3639	-17.9488	3.95286e-18	1.73044e-16	31.173
COX7A1	3360270	-1.13215	10.2819	-28.6402	3.60855e-24	6.92007e-22	45.2222
TRIML1	1170095	-1.13141	9.60658	-24.6212	3.50824e-22	4.04266e-20	40.6224
SNTA1	4860114	-1.12991	8.66995	-23.7618	1.01923e-21	1.03115e-19	39.5465
XLR4A	5870021	-1.12204	9.07439	-23.0718	2.46128e-21	2.1885e-19	38.6561
RETSAT	5720612	-1.11991	10.0204	-24.3191	5.08404e-22	5.53579e-20	40.2483
SRM	5080204	-1.1195	10.4494	-16.9026	2.21491e-17	8.20123e-16	29.4206
PTP4A3	3140328	-1.11926	8.96194	-20.603	7.07515e-20	4.40218e-18	35.2569
TCL1	2680438	-1.11868	8.68405	-25.5621	1.1335e-22	1.49372e-20	41.7606
CENPM	7040475	-1.11626	9.04643	-15.0382	5.97666e-16	1.64084e-14	26.0662
INPP5D	4040523	-1.11505	8.49545	-29.5055	1.45623e-24	3.17125e-22	46.1302
GBX2	6580138	-1.11491	9.95926	-20.3173	1.06725e-19	6.33376e-18	34.8401
PDZK1	610176	-1.11473	9.1096	-27.9717	7.40313e-24	1.29414e-21	44.5021
ASNA1	3140338	-1.11189	11.0112	-23.8643	8.95796e-22	9.24469e-20	39.6768
KLF2	2970332	-1.10978	11.0357	-23.7839	9.91161e-22	1.00671e-19	39.5747
ETV4	270010	-1.10857	8.62468	-31.1647	2.73475e-25	7.39735e-23	47.7997
LOC100046049	1340630	-1.10788	8.15452	-21.0792	3.60492e-20	2.39369e-18	35.9402
TEX19	7560189	-1.10676	9.53161	-21.2661	2.77667e-20	1.88762e-18	36.2046
PRRC1	3370398	-1.10518	11.549	-26.032	6.53898e-23	9.18209e-21	42.3142
DDIT3	1230605	-1.10216	8.55881	-18.5735	1.46879e-18	7.01551e-17	32.179
LYPLA1	6560543	-1.10172	9.64096	-18.6356	1.3331e-18	6.40311e-17	32.2775
GART	4560671	-1.09853	11.1991	-25.6911	9.73806e-23	1.31705e-20	41.9135
SNORA65	360097	-1.09687	10.9814	-28.1821	5.89455e-24	1.05781e-21	44.7306
TSPAN17	4880026	-1.09021	9.67999	-23.9518	8.02737e-22	8.41957e-20	39.7875
ASS1	7560338	-1.08882	10.2532	-13.3243	1.64746e-14	3.32038e-13	22.6873
SRM	6760180	-1.0879	11.0381	-17.0574	1.70709e-17	6.45105e-16	29.6855
ZFP296	830521	-1.08751	8.93879	-22.9879	2.74409e-21	2.4232e-19	38.5462
KNDC1	6960376	-1.08392	9.72947	-26.5811	3.47772e-23	5.22614e-21	42.9491
AQP3	3360161	-1.07708	9.16607	-30.4509	5.55673e-25	1.36993e-22	47.0926
ETFB	4260050	-1.06387	10.5618	-15.2777	3.84753e-16	1.10223e-14	26.5147
HSPBAP1	5490470	-1.06234	11.0065	-19.5541	3.2807e-19	1.77482e-17	33.701
RPL3L	1850100	-1.05939	7.99901	-27.0301	2.0936e-23	3.34157e-21	43.459
PACSIN1	6620458	-1.05505	8.76063	-27.7059	9.89492e-24	1.68391e-21	44.2112
USP28	6110717	-1.05471	10.3361	-18.3092	2.22531e-18	1.0175e-16	31.7569
COBL	50292	-1.0524	8.73281	-25.8581	8.00702e-23	1.1003e-20	42.1105
MYL4	2510561	-1.04894	9.24555	-24.5989	3.60511e-22	4.08108e-20	40.595
FABP3	1170468	-1.04737	12.5345	-16.9815	1.93906e-17	7.25298e-16	29.5559
TUBB2B	1010296	-1.04527	10.7832	-13.1286	2.45251e-14	4.78892e-13	22.2819
ITGAE	7100687	-1.04363	8.98698	-22.9285	2.96447e-21	2.59108e-19	38.4681
KRT42	4120348	-1.04271	9.52157	-28.2177	5.67247e-24	1.02652e-21	44.7691
TCF15	7400176	-1.03875	8.84143	-23.2026	2.07867e-21	1.88747e-19	38.8268
SIRT3	5550554	-1.03797	9.92097	-20.9883	4.09576e-20	2.68492e-18	35.8109
RHOX5	4390148	-1.03676	11.2902	-24.8111	2.784e-22	3.32746e-20	40.8555
POLD2	1740670	-1.0363	10.7207	-18.8446	9.64144e-19	4.8108e-17	32.6066
WDR21	2070368	-1.03261	10.447	-21.1732	3.16047e-20	2.13162e-18	36.0735
TNNT1	620064	-1.03138	8.91109	-24.1694	6.11991e-22	6.58006e-20	40.0613
TEKT1	6040491	-1.03035	8.63693	-22.8274	3.38226e-21	2.87795e-19	38.3348
CRXOS1	7400435	-1.02927	8.46507	-20.2883	1.11305e-19	6.56008e-18	34.7975
MYL3	60202	-1.0274	8.04544	-25.5975	1.08717e-22	1.44005e-20	41.8027
ITGAE	520196	-1.02634	8.99295	-20.508	8.10742e-20	4.99675e-18	35.1188
ZFP42	1110372	-1.02291	11.0853	-10.2921	1.2936e-11	1.47412e-10	15.8964
FGF4	1690092	-1.02212	8.42621	-29.2879	1.82519e-24	3.78241e-22	45.9044
GCDH	4540273	-1.01815	9.65691	-25.3427	1.47013e-22	1.8889e-20	41.4988
DDX27	5080487	-1.01521	10.5004	-22.4466	5.5844e-21	4.57014e-19	37.8279
AES	5570497	-1.01489	9.50657	-20.3714	9.86889e-20	5.92525e-18	34.9195
BTBD11	5690603	-1.00631	8.64924	-24.0577	7.03268e-22	7.43699e-20	39.921
LOC100041835	650161	-1.00327	11.9842	-14.5177	1.58639e-15	4.00052e-14	25.0719
FZD5	6620519	-1.00063	10.514	-20.0704	1.52863e-19	8.76815e-18	34.4758
SOX2	630427	-0.999833	9.82802	-16.2884	6.34507e-17	2.15674e-15	28.3497
JAKMIP1	4210706	-0.998712	9.20109	-23.2912	1.8548e-21	1.70835e-19	38.9419
IGSF21	6860537	-0.998674	8.04103	-29.9903	8.8545e-25	2.05588e-22	46.6274
A930010I20RIK	630327	-0.991927	9.87468	-19.7982	2.28163e-19	1.2636e-17	34.0695
GART	4250681	-0.991019	10.6512	-13.1617	2.29238e-14	4.51396e-13	22.3507
E2F1	60369	-0.989114	10.3075	-25.2497	1.64251e-22	2.09988e-20	41.3871
PABPC4	4480674	-0.984759	9.74621	-13.8482	5.79161e-15	1.28521e-13	23.7525
TCEA3	2650372	-0.977193	9.90813	-17.4965	8.24147e-18	3.3885e-16	30.4261
DNAJC6	2070594	-0.976729	9.74142	-19.8957	1.97554e-19	1.11084e-17	34.2156
PPP2R5C	1240397	-0.975011	10.7542	-18.6683	1.26704e-18	6.13167e-17	32.3291
GFPT2	2600463	-0.974165	10.1038	-18.868	9.30026e-19	4.64958e-17	32.6432
TBX3	2970687	-0.972286	8.91833	-21.4681	2.0987e-20	1.48979e-18	36.4881
FKBP5	4850176	-0.967915	9.33089	-19.6231	2.9596e-19	1.60449e-17	33.8055
ZFP296	5670154	-0.965748	9.71947	-22.3086	6.71056e-21	5.33874e-19	37.6421
LOC100045403	6940209	-0.961303	8.46051	-21.8253	1.28655e-20	9.44586e-19	36.9835
PRMT7	6250072	-0.959821	9.1326	-21.1374	3.32241e-20	2.22333e-18	36.0229
GNAZ	5960044	-0.958063	8.92387	-20.4591	8.69666e-20	5.29569e-18	35.0477
EEF2	1690070	-0.955441	11.7237	-12.8311	4.52793e-14	8.37684e-13	21.657
ATMIN	4050360	-0.954339	10.3493	-19.9094	1.93601e-19	1.091e-17	34.2361
ALDH3A1	5050382	-0.954304	8.117	-29.8057	1.06915e-24	2.43133e-22	46.4391
ADSSL1	1770468	-0.949043	10.3419	-22.9397	2.92147e-21	2.56222e-19	38.4829
MTHFD2	5310376	-0.948058	8.97873	-18.0623	3.2953e-18	1.46758e-16	31.3579
CSNK1E	1570373	-0.947386	10.9796	-16.5962	3.72971e-17	1.31291e-15	28.8904
SEMA4A	4490554	-0.947289	8.80209	-24.6418	3.42095e-22	3.95983e-20	40.6478
SRM	3310347	-0.946188	10.4492	-18.2171	2.57487e-18	1.1649e-16	31.6086
RANGRF	670253	-0.944843	10.2132	-15.2243	4.242e-16	1.20316e-14	26.4153
AIRE	5670315	-0.944761	8.88273	-21.8618	1.2243e-20	9.04049e-19	37.0337
PRMT7	2230307	-0.942792	11.8743	-29.3668	1.68143e-24	3.54162e-22	45.9864
CAMK2B	5670162	-0.942653	9.18606	-19.3748	4.2945e-19	2.26139e-17	33.4277
ITGB7	830543	-0.941126	8.29758	-23.9102	8.45703e-22	8.79839e-20	39.7349
SLC11A1	3850497	-0.940072	8.15102	-24.778	2.89838e-22	3.44813e-20	40.8149
TWF2	6520739	-0.939472	9.82314	-15.4523	2.79939e-16	8.25901e-15	26.8386
MYBL2	3060477	-0.938884	11.6537	-19.7318	2.51757e-19	1.38235e-17	33.9696
RAB27A	380307	-0.9384	8.89255	-18.4831	1.69224e-18	7.99368e-17	32.0351
NXT2	2680754	-0.938117	10.0253	-18.1092	3.05715e-18	1.37582e-16	31.4342
GM129	1940021	-0.935729	8.26275	-20.0258	1.63183e-19	9.31845e-18	34.4095
ACTB	4640114	-0.935571	11.2338	-4.2347	0.000183997	0.00065216	-0.697091
PLA2G10	5870136	-0.932267	9.5297	-17.4743	8.54734e-18	3.50304e-16	30.389
GTF2H1	5890605	-0.931096	10.8784	-21.0005	4.02582e-20	2.64582e-18	35.8283
RPL7L1	1660154	-0.930355	10.8422	-13.4392	1.30663e-14	2.69474e-13	22.9235
GDF15	650524	-0.928715	8.07654	-24.7375	3.0444e-22	3.58862e-20	40.7654
MYST4	4200672	-0.925208	10.9653	-18.8088	1.01896e-18	5.04513e-17	32.5504
SLCO4A1	5820270	-0.921148	9.2969	-19.2263	5.37584e-19	2.79077e-17	33.1997
RNF10	510341	-0.921052	12.0758	-21.4606	2.12057e-20	1.50116e-18	36.4776
HSPB6	4040386	-0.919066	9.71411	-23.661	1.15755e-21	1.15293e-19	39.418
DDIT4L	3120309	-0.91887	9.21779	-22.2672	7.09115e-21	5.60681e-19	37.5863
NARS	6350386	-0.916391	9.85	-17.2404	1.25792e-17	4.93508e-16	29.996
TMEM2	150129	-0.912834	9.6838	-13.4547	1.26646e-14	2.614e-13	22.9553
CNOT10	5810035	-0.911565	9.19343	-14.2116	2.85157e-15	6.79747e-14	24.4745
RETSAT	7150209	-0.909162	8.82137	-19.0294	7.25764e-19	3.69306e-17	32.895
SLC25A19	5490561	-0.906201	9.64792	-24.3297	5.01809e-22	5.48722e-20	40.2615
EEF2	4560424	-0.902104	11.2156	-8.77421	5.61417e-10	4.75032e-09	12.062
BCAS1	6560347	-0.899512	9.0022	-23.5364	1.35595e-21	1.32486e-19	39.2583
DNAIC1	1990438	-0.89858	8.1669	-17.2885	1.16153e-17	4.61327e-16	30.0771
PSAT1	2260010	-0.891425	11.6283	-14.0001	4.30003e-15	9.8747e-14	24.056
FLCN	5360551	-0.89074	10.6024	-17.4289	9.20972e-18	3.73284e-16	30.3131
PRMT7	510575	-0.890477	9.376	-16.6646	3.31795e-17	1.18171e-15	29.0094
PGC	3290402	-0.889457	9.04754	-21.1015	3.49372e-20	2.3319e-18	35.9719
GSTP1	1510035	-0.888705	10.5412	-12.8448	4.40075e-14	8.15745e-13	21.6861
CD6	1030278	-0.887794	8.07817	-27.3046	1.54088e-23	2.52203e-21	43.7667
AMHR2	6400279	-0.886512	8.8217	-20.1607	1.33972e-19	7.80653e-18	34.6096
CPNE9	6400397	-0.884283	8.57712	-22.7029	3.98186e-21	3.36585e-19	38.1699
CD6	1440681	-0.883803	8.13942	-23.9527	8.0187e-22	8.41957e-20	39.7886
GTRGEO22	1410367	-0.883218	8.44382	-22.9152	3.01646e-21	2.61871e-19	38.4505
BCAT2	7200324	-0.880849	9.66287	-12.7729	5.11053e-14	9.35365e-13	21.5337
ATOX1	5960192	-0.879931	11.242	-9.36712	1.24185e-10	1.19207e-09	13.5953
TLE6	780445	-0.878026	8.95244	-20.4005	9.46325e-20	5.73531e-18	34.9621
LOC100044103	4060437	-0.874154	9.79678	-28.88	2.7991e-24	5.57584e-22	45.4765
EPHX1	4280402	-0.872539	9.39424	-15.7119	1.75411e-16	5.43077e-15	27.3145
PLEKHG5	6020327	-0.870272	8.97118	-21.6807	1.56715e-20	1.13121e-18	36.7838
UNG	3130750	-0.870071	10.9984	-16.5515	4.02731e-17	1.41187e-15	28.8123
CKMT1	4610674	-0.869264	10.1066	-19.7826	2.33477e-19	1.29025e-17	34.0461
ASH2L	1740356	-0.86812	10.8499	-16.8645	2.36228e-17	8.69676e-16	29.355
ACTB	780386	-0.866776	8.09361	-6.14026	7.62797e-07	3.91015e-06	4.76554
SERPINB6C	2970500	-0.866178	8.66652	-25.0886	1.99186e-22	2.4627e-20	41.1929
2410022L05RIK	5420725	-0.86326	9.76534	-15.3299	3.49721e-16	1.00975e-14	26.612
DPPA4	5720326	-0.861743	12.4837	-13.6565	8.46125e-15	1.81191e-13	23.3663
PIPOX	3060487	-0.858012	8.23168	-17.5762	7.23162e-18	3.01185e-16	30.559
2310039H08RIK	2340598	-0.856935	9.89942	-15.5656	2.28105e-16	6.8879e-15	27.0471
RPP25	5820195	-0.855455	9.61113	-16.0199	1.01524e-16	3.31495e-15	27.8712
UCHL1	1660215	-0.855413	8.75927	-17.2671	1.20349e-17	4.75055e-16	30.041
CENPM	4570440	-0.85479	8.80608	-16.9052	2.20516e-17	8.1769e-16	29.4251
RRP9	5360458	-0.853614	9.9003	-14.5352	1.53459e-15	3.89282e-14	25.1057
AIFM2	4490452	-0.8525	9.18533	-18.0961	3.12168e-18	1.39996e-16	31.4129
LOC100047583	1400053	-0.851989	8.19396	-25.3881	1.39291e-22	1.81694e-20	41.5531
RPS4Y2	6590008	-0.851915	11.4049	-11.9671	2.843e-13	4.51804e-12	19.7849
PATL1	360215	-0.851674	9.86411	-13.414	1.37463e-14	2.82365e-13	22.8718
EG433923	3830309	-0.850208	11.8029	-18.0904	3.15061e-18	1.41047e-16	31.4036
ATP6V1H	5220139	-0.849962	10.6916	-17.0822	1.63766e-17	6.26234e-16	29.7277
ARHGEF3	4480468	-0.849799	9.52127	-23.1847	2.12709e-21	1.92464e-19	38.8035
1190003J15RIK	6660475	-0.849598	10.0345	-13.8083	6.26469e-15	1.37443e-13	23.6725
HSPA9	1190673	-0.847055	12.1483	-20.6378	6.73162e-20	4.21909e-18	35.3073
RRP12	6280128	-0.847034	10.6668	-14.7784	9.69812e-16	2.55603e-14	25.5732
VWF	7510414	-0.845967	8.35772	-20.1507	1.35951e-19	7.8928e-18	34.5947
2200001I15RIK	460682	-0.840736	9.55913	-16.2973	6.24804e-17	2.12657e-15	28.3653
HERPUD1	50129	-0.839851	9.37633	-22.4069	5.8873e-21	4.77243e-19	37.7745
ALPK3	4260274	-0.839594	8.58071	-20.913	4.55414e-20	2.96273e-18	35.7034
SARS	3840377	-0.838483	9.80044	-16.9161	2.16494e-17	8.03936e-16	29.4438
MAPT	1090504	-0.837548	8.3033	-23.3013	1.83101e-21	1.70476e-19	38.9549
EXOSC5	5690408	-0.837187	10.1773	-11.377	1.04886e-12	1.48253e-11	18.4549
LAPTM5	940438	-0.837179	11.2239	-17.4605	8.74252e-18	3.57165e-16	30.366
EXOSC2	1580307	-0.836837	10.3295	-14.8195	8.97924e-16	2.37876e-14	25.6516
TALDO1	7150121	-0.836424	12.3484	-16.1069	8.71243e-17	2.88138e-15	28.0269
APOBEC1	1110088	-0.835333	8.81531	-22.0555	9.42084e-21	7.12022e-19	37.2989
2500002L14RIK	4280445	-0.833914	9.73149	-11.2645	1.35157e-12	1.86487e-11	18.1966
SCT	5080575	-0.83242	10.3094	-16.8574	2.39099e-17	8.78988e-16	29.3427
PSMC5	6370307	-0.831253	10.7544	-13.1184	2.50418e-14	4.8787e-13	22.2606
RSPH1	4760066	-0.830878	9.01611	-20.2282	1.21437e-19	7.14087e-18	34.7092
ADSSL1	3190689	-0.830526	9.27052	-18.257	2.41698e-18	1.10123e-16	31.673
CLGN	6980487	-0.82843	8.62321	-24.8235	2.74266e-22	3.30677e-20	40.8706
STAG3	160753	-0.8283	9.5977	-17.6793	6.11276e-18	2.5793e-16	30.7299
SPC24	4810047	-0.827056	9.19902	-11.1477	1.76197e-12	2.37632e-11	17.9265
CAD	2760608	-0.826144	9.47577	-12.5869	7.54517e-14	1.33624e-12	21.1367
PLCD1	2480372	-0.825171	9.40931	-17.0267	1.79734e-17	6.78211e-16	29.6331
AIRE	6660367	-0.823303	8.38364	-15.1159	5.17767e-16	1.4415e-14	26.2124
AK2	2070279	-0.823105	10.1112	-11.6454	5.76234e-13	8.56936e-12	19.0651
UTF1	6760154	-0.822868	10.0113	-16.0128	1.02799e-16	3.34807e-15	27.8585
CYC1	5560451	-0.822387	11.3601	-21.8691	1.21228e-20	8.9775e-19	37.0437
CIRH1A	4040343	-0.819568	10.5332	-21.5908	1.77272e-20	1.27245e-18	36.659
TEKT1	6770376	-0.817425	8.55723	-19.8618	2.0769e-19	1.1577e-17	34.1649
LIPH	380332	-0.81689	9.25176	-15.5089	2.52696e-16	7.57239e-15	26.9429
SOD2	4860224	-0.815564	12.0776	-11.8503	3.66959e-13	5.69429e-12	19.5249
CLPP	7160753	-0.814935	10.0186	-14.4865	1.68359e-15	4.21259e-14	25.0113
ATP2A3	2570672	-0.812692	9.11387	-18.9382	8.3468e-19	4.2222e-17	32.753
ELA2A	3450347	-0.812545	8.2212	-19.38	4.26085e-19	2.24828e-17	33.4357
FBLIM1	4260195	-0.807824	9.95196	-14.5233	1.56958e-15	3.96203e-14	25.0827
CPSF4L	160209	-0.806691	10.3082	-21.3111	2.60816e-20	1.79683e-18	36.268
CDYL2	1850241	-0.804057	8.37451	-15.5832	2.21019e-16	6.69755e-15	27.0792
QPRT	110240	-0.802007	9.31662	-16.5655	3.93148e-17	1.38015e-15	28.8368
6720458F09RIK	7650240	-0.80197	9.7996	-23.363	1.69175e-21	1.59826e-19	39.0348
ACAA1B	4780528	-0.801145	8.49176	-19.0714	6.80587e-19	3.49781e-17	32.9602
RHOX9	650112	-0.800676	9.09956	-16.6656	3.31217e-17	1.18171e-15	29.0112
CIDEA	3780021	-0.799194	8.11154	-20.015	1.65768e-19	9.44507e-18	34.3936
1110001J03RIK	4120017	-0.799101	10.3703	-14.184	3.0082e-15	7.15095e-14	24.42
SNAPC4	6330161	-0.798328	9.34766	-16.7745	2.7518e-17	9.9877e-16	29.1998
IMPA2	290575	-0.796911	9.50121	-15.7543	1.62621e-16	5.07762e-15	27.3916
NIT2	5570653	-0.796725	9.5534	-12.6579	6.49956e-14	1.16147e-12	21.2887
GNL3	7550554	-0.795348	9.94452	-13.5153	1.12164e-14	2.34141e-13	23.079
AP3M2	3180475	-0.79356	8.2901	-22.3984	5.95395e-21	4.81128e-19	37.7631
PPCS	2940706	-0.793521	9.13688	-15.2556	4.00559e-16	1.14496e-14	26.4737
GNPDA1	1050360	-0.791039	10.9144	-21.5233	1.94503e-20	1.38837e-18	36.5651
CRTAC1	1190437	-0.790237	8.11999	-24.6661	3.32105e-22	3.86158e-20	40.6777
CCDC3	5310471	-0.789516	9.02336	-18.0601	3.30662e-18	1.47007e-16	31.3545
HELB	4200224	-0.788521	10.4231	-16.4898	4.47811e-17	1.56041e-15	28.7043
CPSF3L	5560739	-0.788216	9.37492	-12.9286	3.70001e-14	6.94515e-13	21.8628
ACP6	1030386	-0.787913	10.6835	-17.0714	1.6676e-17	6.35219e-16	29.7093
CTNNBL1	6130300	-0.787344	10.0368	-13.468	1.23308e-14	2.55537e-13	22.9825
H2-KE6	3400184	-0.786091	10.3863	-22.1595	8.19176e-21	6.3025e-19	37.4403
POLR2E	3930086	-0.784366	10.0564	-8.38397	1.5537e-09	1.21023e-08	11.0285
SOCS3	1570594	-0.78346	11.2544	-19.6977	2.64823e-19	1.44791e-17	33.9183
MOV10L1	5220632	-0.781937	8.02986	-19.4055	4.10014e-19	2.1724e-17	33.4747
ELMO1	6760228	-0.781754	8.89565	-20.4767	8.47963e-20	5.18812e-18	35.0733
LSG1	1510286	-0.780617	9.92837	-10.6236	5.90988e-12	7.13992e-11	16.694
PHC1	3400019	-0.78	11.0499	-11.2794	1.30692e-12	1.81339e-11	18.2308
4930504E06RIK	6650131	-0.77987	10.3347	-15.57	2.26331e-16	6.8424e-15	27.055
GIT2	5890504	-0.779665	8.28254	-22.5112	5.12649e-21	4.2088e-19	37.9144
AURKC	7050059	-0.77965	8.06353	-15.8063	1.48206e-16	4.67384e-15	27.4861
ACY1	1510669	-0.777768	10.3203	-17.2971	1.14492e-17	4.5685e-16	30.0918
CENPM	4120452	-0.776979	8.97904	-18.0389	3.42059e-18	1.51289e-16	31.32
TIAM1	5270452	-0.775672	10.1076	-15.8972	1.26115e-16	4.03135e-15	27.6504
ACTB	2680722	-0.774785	8.05587	-6.37433	3.90687e-07	2.10295e-06	5.43862
GM129	5550176	-0.773746	8.40431	-22.363	6.2411e-21	5.0118e-19	37.7154
SMTNL2	6520056	-0.773288	9.24761	-15.2136	4.32634e-16	1.22169e-14	26.3953
CBFA2T2	5360280	-0.773015	8.28867	-18.8959	8.90905e-19	4.4714e-17	32.6868
SORD	5720014	-0.772898	8.5439	-14.7743	9.77326e-16	2.57319e-14	25.5653
DAP3	6060497	-0.772374	9.83599	-10.1163	1.97153e-11	2.16045e-10	15.4675
RBPMS2	60470	-0.770884	10.3615	-13.7112	7.59113e-15	1.64477e-13	23.4768
ATMIN	2510376	-0.76955	9.61718	-15.4189	2.97472e-16	8.73617e-15	26.7767
FOXRED1	2810162	-0.769437	9.74267	-22.0664	9.28369e-21	7.03726e-19	37.3137
MCM2	1770612	-0.768788	10.5542	-14.5375	1.52785e-15	3.87957e-14	25.1102
CDC45L	3400754	-0.768158	9.74518	-11.5218	7.58421e-13	1.1017e-11	18.7852
ECSIT	3610414	-0.766344	9.57027	-14.8435	8.58556e-16	2.27916e-14	25.6973
SURF2	2940370	-0.766013	9.27464	-19.1103	6.41362e-19	3.30946e-17	33.0205
PROSC	3400296	-0.766006	8.09498	-18.6826	1.2392e-18	6.031e-17	32.3517
LOC100044829	2140113	-0.765942	12.1307	-13.8495	5.77651e-15	1.28407e-13	23.7552
BC003885	2320452	-0.765765	10.5654	-11.393	1.0119e-12	1.4406e-11	18.4914
ARL3	2450463	-0.764363	9.89885	-14.3984	1.99166e-15	4.93062e-14	24.8401
SOAT2	7040333	-0.763792	8.06014	-20.3599	1.00347e-19	5.99678e-18	34.9026
LOC100047619	4180437	-0.763348	11.4093	-16.4535	4.76726e-17	1.651e-15	28.6406
EEF2	2350484	-0.76309	10.9304	-10.6743	5.24846e-12	6.41016e-11	16.8148
AMN	2510743	-0.762824	8.50098	-19.392	4.18467e-19	2.21262e-17	33.454
NME7	770411	-0.7622	9.82022	-17.1983	1.3491e-17	5.2527e-16	29.9249
BRP17	5550414	-0.761413	9.97954	-23.7035	1.09706e-21	1.10121e-19	39.4722
UBOX5	4540241	-0.760845	9.48405	-18.4083	1.9031e-18	8.85943e-17	31.9158
TRP53	110279	-0.760161	10.4652	-10.6586	5.44535e-12	6.6223e-11	16.7773
CCDC101	4490414	-0.758022	9.49071	-16.5219	4.23702e-17	1.48134e-15	28.7606
TADA2L	3460121	-0.757955	8.72965	-12.7896	4.93588e-14	9.07276e-13	21.5691
GTF3A	3170639	-0.756966	9.38253	-13.1251	2.47057e-14	4.82053e-13	22.2744
MRPL4	4810100	-0.756297	9.23362	-11.6321	5.93488e-13	8.78505e-12	19.035
RAGE	6290717	-0.755509	9.28042	-17.8883	4.3569e-18	1.8912e-16	31.0741
RIMS3	4570672	-0.755264	9.54638	-14.3873	2.0343e-15	5.01683e-14	24.8185
SIAH1B	630170	-0.75472	9.52837	-14.4655	1.75213e-15	4.3713e-14	24.9706
MTHFD1	7150484	-0.754699	10.7451	-13.2371	1.96586e-14	3.91906e-13	22.5072
TNFRSF13C	2710520	-0.753444	7.95099	-20.3627	9.99363e-20	5.98616e-18	34.9068
EFTUD2	360280	-0.752673	9.82199	-12.6938	6.02881e-14	1.08489e-12	21.3653
OVGP1	2970092	-0.752263	8.50111	-19.2529	5.16319e-19	2.69125e-17	33.2407
SPINK3	7610097	-0.750839	9.09699	-11.7079	5.01907e-13	7.5734e-12	19.2058
GM397	10703	-0.750407	8.81354	-20.173	1.31589e-19	7.70206e-18	34.6278
GPX2	2680291	-0.750194	8.4969	-19.7244	2.54549e-19	1.3947e-17	33.9584
1810027O10RIK	4560148	-0.749165	12.261	-14.2981	2.41423e-15	5.86375e-14	24.6441
WHRN	2940661	-0.748768	9.43384	-18.6704	1.26281e-18	6.13167e-17	32.3325
RAD51	110520	-0.746192	9.10644	-9.21718	1.81082e-10	1.69394e-09	13.2118
GARNL4	1440040	-0.746089	8.04832	-23.8581	9.02864e-22	9.28036e-20	39.6689
RAE1	540563	-0.745741	10.6072	-11.0566	2.16903e-12	2.85249e-11	17.7148
TMEM160	4780239	-0.74507	10.4016	-11.2508	1.39418e-12	1.91687e-11	18.165
MCM3	7570014	-0.743436	9.57974	-12.7318	5.56828e-14	1.00925e-12	21.4463
SMC1B	730328	-0.7432	8.35468	-23.1346	2.26913e-21	2.0388e-19	38.7382
DTYMK	670538	-0.743079	11.05	-18.3268	2.16425e-18	9.91352e-17	31.7852
NFE2L2	1110201	-0.742553	8.73668	-18.5749	1.4656e-18	7.01332e-17	32.1812
1110008P14RIK	1050673	-0.742346	9.37255	-14.1341	3.31292e-15	7.78887e-14	24.3217
AKAP1	6510673	-0.742335	9.47864	-13.7743	6.69938e-15	1.46265e-13	23.6042
MCM10	650121	-0.741977	9.17359	-15.1375	4.97602e-16	1.38988e-14	26.2528
CIB1	1430280	-0.741448	10.1576	-15.6992	1.79457e-16	5.54934e-15	27.2913
E2F2	770162	-0.741104	8.72442	-15.7481	1.64437e-16	5.12808e-15	27.3803
PCOLCE	870670	-0.741008	8.83733	-17.9373	4.02667e-18	1.75378e-16	31.1542
A430005L14RIK	540100	-0.740948	10.2864	-18.3429	2.1098e-18	9.69865e-17	31.8111
RPP21	4730538	-0.740702	10.5526	-12.4891	9.27434e-14	1.61356e-12	20.9264
SNX8	60544	-0.740007	10.257	-14.9777	6.68619e-16	1.81339e-14	25.9519
UNG	4570356	-0.739065	8.5544	-9.3185	1.40295e-10	1.33475e-09	13.4712
IDE	1510477	-0.739065	10.4579	-18.0576	3.31981e-18	1.47339e-16	31.3504
BCCIP	5290053	-0.738728	11.6355	-15.3404	3.43124e-16	9.95176e-15	26.6314
ALDH18A1	4150168	-0.737898	9.03922	-15.4236	2.94899e-16	8.67052e-15	26.7856
ULK1	6290079	-0.737182	9.36362	-13.8136	6.19921e-15	1.36271e-13	23.6832
EIF2S2	6590333	-0.736479	12.0018	-12.0019	2.6358e-13	4.21219e-12	19.862
TUBB2B	650561	-0.736209	9.55328	-13.1812	2.20282e-14	4.36101e-13	22.3913
MYO1F	4860719	-0.735633	7.89388	-16.4737	4.60369e-17	1.60082e-15	28.6761
MICAL3	4200592	-0.735093	8.25202	-19.7423	2.47875e-19	1.36395e-17	33.9854
CD97	4670753	-0.733488	8.14081	-19.0433	7.10448e-19	3.6295e-17	32.9166
SHMT2	4040767	-0.732433	8.68757	-17.3786	1.00066e-17	4.03672e-16	30.2287
RPA1	1340671	-0.732039	12.434	-17.1595	1.43935e-17	5.55359e-16	29.859
STAC2	610047	-0.731775	8.24869	-23.3244	1.77749e-21	1.66095e-19	38.9849
GEMIN6	6180315	-0.730161	9.83224	-15.9222	1.20648e-16	3.87052e-15	27.6956
ZEB1	4290403	-0.729848	8.22707	-18.8806	9.12121e-19	4.56896e-17	32.6629
HMHA1	4850594	-0.729669	8.32633	-14.8183	8.99994e-16	2.37934e-14	25.6493
SAP30L	6550608	-0.729114	11.3937	-18.4906	1.67225e-18	7.91377e-17	32.0472
CRCP	5700358	-0.728875	9.20442	-16.9528	2.0353e-17	7.57986e-16	29.5066
TMEM131	2140736	-0.728855	8.75783	-9.42837	1.06543e-10	1.03392e-09	13.7511
MYBL2	3310546	-0.727523	9.07946	-15.6463	1.97319e-16	6.05797e-15	27.1947
PTPRV	5420358	-0.727222	8.47695	-16.1152	8.58593e-17	2.85055e-15	28.0418
HERPUD1	1050619	-0.726306	9.66817	-16.0655	9.36909e-17	3.08454e-15	27.953
FEZ1	6560546	-0.725627	8.09931	-17.4677	8.63981e-18	3.53531e-16	30.3781
RNF135	6650088	-0.725284	9.17914	-15.223	4.25254e-16	1.20482e-14	26.4128
ARHGEF19	4890224	-0.724672	8.24185	-18.5299	1.5725e-18	7.45545e-17	32.1097
CBLN1	4060072	-0.724412	8.52757	-18.8007	1.03189e-18	5.09933e-17	32.5376
PITPNC1	460364	-0.724034	8.37392	-19.5313	3.39455e-19	1.82489e-17	33.6664
KLK1	2760181	-0.723836	8.75853	-14.5755	1.42173e-15	3.6425e-14	25.1835
DNAJC6	6940537	-0.721693	9.53066	-12.6126	7.14749e-14	1.27043e-12	21.1918
MRPL47	2230670	-0.7216	10.8979	-13.4062	1.39628e-14	2.85898e-13	22.8559
LAMA1	1190431	-0.72122	9.9361	-10.8746	3.29593e-12	4.20325e-11	17.2886
ZAP70	2970544	-0.72117	8.066	-22.8492	3.28731e-21	2.8158e-19	38.3636
CBFA2T2	6290170	-0.720236	8.20236	-18.3607	2.05139e-18	9.46403e-17	31.8396
E2F2	6550164	-0.719734	8.69319	-14.8741	8.10821e-16	2.16138e-14	25.7555
4930539E08RIK	990112	-0.718838	8.22123	-17.719	5.73042e-18	2.43799e-16	30.7955
PEX11A	610482	-0.718496	8.77801	-15.9633	1.12192e-16	3.6264e-15	27.7695
TUBB2B	7380706	-0.717016	10.0101	-7.29355	2.95239e-08	1.87884e-07	8.04505
ACO2	60619	-0.716248	10.8865	-10.8374	3.59201e-12	4.54475e-11	17.201
MRAS	6520156	-0.714906	8.24391	-17.5467	7.59003e-18	3.1509e-16	30.5098
ANKMY2	10392	-0.714859	10.2975	-14.4559	1.78446e-15	4.44764e-14	24.952
PROSAPIP1	2030279	-0.714145	8.53771	-19.6666	2.77368e-19	1.51007e-17	33.8713
ALG3	3370671	-0.710515	8.92387	-14.0191	4.14355e-15	9.56664e-14	24.0937
APOA2	6350537	-0.710508	7.88943	-20.8507	4.97386e-20	3.21139e-18	35.614
NUBP2	160215	-0.710005	9.92057	-14.5261	1.56146e-15	3.94542e-14	25.088
GPR19	3420326	-0.709149	9.97558	-15.0171	6.21491e-16	1.69718e-14	26.0264
LAGE3	650059	-0.707779	10.1828	-11.4119	9.6975e-13	1.38443e-11	18.5348
IMPACT	1780132	-0.707695	11.0102	-17.4361	9.10167e-18	3.71247e-16	30.3251
GTF3A	3940605	-0.707536	10.4534	-14.9574	6.94255e-16	1.87595e-14	25.9136
PRMT5	6580121	-0.707151	10.4874	-11.7951	4.14176e-13	6.33895e-12	19.4015
PARP1	6420551	-0.706638	9.00744	-11.5949	6.44532e-13	9.49175e-12	18.951
HEATR1	1510014	-0.706318	11.7766	-16.3806	5.4073e-17	1.85516e-15	28.5124
DBR1	3610162	-0.703902	10.0486	-17.3123	1.11647e-17	4.46883e-16	30.1174
SENP3	3990215	-0.703817	10.672	-11.6716	5.43729e-13	8.16043e-12	19.1242
KLK1B27	4670021	-0.702799	8.12395	-22.1703	8.07341e-21	6.2301e-19	37.455
NR5A2	4810725	-0.702568	9.47422	-14.8189	8.98915e-16	2.37893e-14	25.6505
HNRPA1	4810338	-0.700913	8.47818	-12.0965	2.14738e-13	3.48367e-12	20.0708
9530058B02RIK	270612	-0.700279	8.21548	-16.6262	3.54337e-17	1.25074e-15	28.9425
NUBP2	540400	-0.699987	9.28144	-14.367	2.11495e-15	5.19579e-14	24.7789
INTS4	870653	-0.699431	10.4036	-12.6918	6.05396e-14	1.08789e-12	21.361
D10ERTD322E	3170615	-0.699313	11.4638	-14.0047	4.26142e-15	9.79479e-14	24.0651
TTC29	1570767	-0.698964	8.07468	-17.7875	5.12804e-18	2.19992e-16	30.9084
SYF2	3360132	-0.698353	10.3469	-15.6686	1.89576e-16	5.84116e-15	27.2355
MRPL34	2340239	-0.698174	10.4987	-10.2657	1.37781e-11	1.55903e-10	15.8322
DEFB20	1580709	-0.697648	8.0434	-21.2952	2.66662e-20	1.82731e-18	36.2456
UQCRC1	3610040	-0.697413	11.2934	-15.87	1.32343e-16	4.22462e-15	27.6014
BHLHB8	2490138	-0.697265	8.0285	-21.5384	1.90489e-20	1.36351e-18	36.5862
POLR2E	7000026	-0.696651	10.5963	-6.92158	8.31492e-08	4.91871e-07	6.99869
RAI14	2450735	-0.696516	10.5024	-15.3141	3.59958e-16	1.03466e-14	26.5826
AKAP8L	1450639	-0.695023	10.1465	-13.6872	7.96093e-15	1.71765e-13	23.4284
EIF3I	620138	-0.694482	11.6874	-12.0483	2.38351e-13	3.8473e-12	19.9645
TRF	7040044	-0.693781	8.00256	-26.9984	2.16935e-23	3.41999e-21	43.4233
WDR74	4490168	-0.693672	10.4731	-16.6649	3.3164e-17	1.18171e-15	29.0099
NUP43	4730292	-0.693229	11.2544	-16.1407	8.2113e-17	2.7439e-15	28.0872
SPATS1	1440497	-0.692962	8.21985	-17.1779	1.39589e-17	5.41029e-16	29.8902
CSNRP2	1850082	-0.692846	9.56744	-17.0888	1.61961e-17	6.21183e-16	29.739
PLVAP	3290239	-0.692681	8.3162	-17.6143	6.7962e-18	2.84433e-16	30.6221
APOC1	1710066	-0.692301	11.0625	-14.6617	1.20792e-15	3.13535e-14	25.3495
RNF181	3610398	-0.692059	11.6062	-13.9381	4.85453e-15	1.09909e-13	23.9324
SERBP1	380184	-0.691817	13.5079	-10.0029	2.5924e-11	2.77918e-10	15.1889
SMN1	2750719	-0.691755	11.666	-12.7254	5.6431e-14	1.02048e-12	21.4327
SCAMP5	7160372	-0.689952	9.8114	-14.5006	1.63883e-15	4.11663e-14	25.0387
2310079N02RIK	7150349	-0.689818	9.82132	-19.7587	2.41903e-19	1.33395e-17	34.0102
APOC1	5820600	-0.688922	9.69412	-13.3156	1.67676e-14	3.3715e-13	22.6693
ADRM1	4010215	-0.688198	9.67464	-13.6043	9.38895e-15	1.98902e-13	23.2603
RAB3IL1	4230360	-0.688008	7.7427	-19.0839	6.6775e-19	3.43871e-17	32.9796
2410081M15RIK	770722	-0.687781	8.71674	-15.1979	4.45246e-16	1.2518e-14	26.366
REEP6	10364	-0.687146	9.24326	-11.181	1.63332e-12	2.21719e-11	18.0037
1500012F01RIK	540138	-0.686962	12.5839	-9.7105	5.29373e-11	5.40242e-10	14.4625
1110002N22RIK	2940201	-0.686739	9.55157	-21.0148	3.94615e-20	2.60679e-18	35.8486
XAB1	4120494	-0.686738	10.9987	-13.2885	1.77113e-14	3.55014e-13	22.6135
LACE1	6770240	-0.684814	8.82026	-16.5878	3.78407e-17	1.33022e-15	28.8757
MYBBP1A	6020373	-0.684606	8.82611	-13.5472	1.05207e-14	2.20335e-13	23.1443
MAP2K3	2100358	-0.683891	10.1231	-12.1657	1.8497e-13	3.0469e-12	20.2229
A430005L14RIK	6580438	-0.683277	8.74725	-13.0911	2.64811e-14	5.14738e-13	22.2037
NRBF2	2650750	-0.683149	8.74986	-14.6235	1.29813e-15	3.34919e-14	25.2761
1700019D03RIK	1300768	-0.68185	9.66266	-13.8997	5.234e-15	1.17389e-13	23.8557
TMEM39A	1980379	-0.681218	11.4346	-16.0798	9.13636e-17	3.01382e-15	27.9786
MTCH2	1090577	-0.681128	11.077	-11.7033	5.07028e-13	7.6417e-12	19.1954
HAGH	2600541	-0.681065	9.20115	-11.2581	1.37135e-12	1.88851e-11	18.1818
CYP4F39	5570292	-0.680492	7.93176	-19.8735	2.04125e-19	1.14031e-17	34.1824
GNPDA1	6130551	-0.680322	9.21485	-12.6974	5.98302e-14	1.07816e-12	21.3731
THOC5	4180673	-0.67935	9.41155	-10.9105	3.03388e-12	3.89614e-11	17.373
SI	4920575	-0.679203	8.69135	-13.1468	2.36312e-14	4.63198e-13	22.3197
PARP1	6980010	-0.678881	11.3972	-14.7054	1.11247e-15	2.90814e-14	25.4334
DEFB42	1240168	-0.677426	7.85202	-19.3544	4.42864e-19	2.32251e-17	33.3965
PHKG2	2810228	-0.677238	8.74642	-13.9131	5.09774e-15	1.14809e-13	23.8826
TMEM2	6770719	-0.677027	11.3287	-12.7707	5.13483e-14	9.38476e-13	21.5288
LOC100045782	3450332	-0.676393	9.86812	-11.9602	2.88621e-13	4.58104e-12	19.7695
MRPS31	5720167	-0.676201	10.7562	-13.5453	1.05613e-14	2.21005e-13	23.1404
UBQLN4	6130167	-0.67618	9.62594	-13.0752	2.73614e-14	5.29846e-13	22.1703
GEMIN6	2070161	-0.67544	9.82254	-12.8984	3.93847e-14	7.3498e-13	21.7992
PDXP	6290427	-0.67419	9.43087	-15.1701	4.68604e-16	1.31316e-14	26.314
ECD	580196	-0.672431	9.76312	-9.5329	8.21195e-11	8.10689e-10	14.0158
TSC22D1	6040292	-0.672331	9.59598	-11.0077	2.4258e-12	3.16747e-11	17.6008
AS3MT	840437	-0.672272	7.95862	-16.4203	5.04773e-17	1.74344e-15	28.5824
PAIP2B	6350719	-0.670759	11.3138	-15.4636	2.74286e-16	8.12021e-15	26.8594
ADSL	650537	-0.67015	9.12239	-10.5187	7.56178e-12	8.98775e-11	16.443
GDE1	5270709	-0.669164	9.38782	-12.9936	3.23576e-14	6.14101e-13	21.9994
APLP1	2030435	-0.669076	8.57772	-13.9458	4.78151e-15	1.08543e-13	23.9478
EGR1	6620079	-0.669067	10.1427	-12.3537	1.23632e-13	2.10396e-12	20.6334
1190017O12RIK	7610703	-0.66867	9.76335	-10.3847	1.03789e-11	1.20845e-10	16.1206
IDH3G	6420324	-0.668323	10.2717	-10.0262	2.45034e-11	2.6401e-10	15.2462
NUTF2	4760754	-0.668283	9.61097	-14.8809	8.00674e-16	2.13654e-14	25.7684
9630058J23RIK	2100309	-0.66653	8.4109	-23.3268	1.77211e-21	1.66095e-19	38.988
MRPS24	4070543	-0.666496	12.9143	-11.8618	3.57806e-13	5.5657e-12	19.5506
COQ5	2850730	-0.666127	10.659	-15.2248	4.23854e-16	1.20316e-14	26.4162
DNAJA3	2000128	-0.665868	11.0763	-13.2022	2.11069e-14	4.18506e-13	22.4348
ZC3HC1	2710343	-0.665677	8.84407	-8.75439	5.90933e-10	4.97386e-09	12.01
RABIF	4390612	-0.665477	8.50846	-14.2868	2.46695e-15	5.96924e-14	24.6221
POLR2D	110280	-0.665402	10.0029	-13.6724	8.19844e-15	1.7615e-13	23.3984
TEX14	5900541	-0.665172	8.66623	-16.8413	2.45679e-17	9.01887e-16	29.3151
PEX11A	6020543	-0.664916	8.16512	-13.2931	1.7547e-14	3.51994e-13	22.623
CD6	1170246	-0.664706	7.98328	-17.3274	1.08902e-17	4.36576e-16	30.1427
ULK1	6330736	-0.663903	9.76959	-11.9235	3.12678e-13	4.92937e-12	19.688
ZNRD1	2710240	-0.663477	11.5722	-10.4905	8.08036e-12	9.57754e-11	16.3755
HDGF	360068	-0.663432	9.76409	-8.81147	5.09947e-10	4.35208e-09	12.1597
SLC25A39	2750753	-0.662593	9.51473	-9.42546	1.07321e-10	1.0403e-09	13.7437
RBM28	3390228	-0.662559	11.2278	-13.9696	4.56388e-15	1.04433e-13	23.9953
GARS	1230632	-0.662553	13.488	-14.1596	3.15337e-15	7.46152e-14	24.372
3010026O09RIK	620484	-0.662332	9.30119	-16.274	6.50564e-17	2.19968e-15	28.3242
KLK1B5	2060136	-0.661743	8.17608	-15.8559	1.35711e-16	4.32677e-15	27.5758
PABPC1	1580392	-0.661625	9.0983	-9.94792	2.96244e-11	3.1405e-10	15.0531
DHODH	6060215	-0.660336	9.53628	-14.2194	2.80921e-15	6.71977e-14	24.4897
SLC28A1	2320554	-0.659727	9.02262	-13.2841	1.78714e-14	3.57665e-13	22.6044
WWC1	130338	-0.659337	9.0959	-14.1261	3.36471e-15	7.90338e-14	24.3059
COX10	4150196	-0.659054	10.7079	-12.473	9.5955e-14	1.66718e-12	20.8917
DMRTC2	3170471	-0.658788	8.2524	-14.1036	3.51529e-15	8.20458e-14	24.2613
HEATR1	5090196	-0.658476	9.42824	-11.8663	3.54282e-13	5.51423e-12	19.5607
ANGPTL4	1710215	-0.658473	8.75801	-15.6931	1.81437e-16	5.60383e-15	27.2802
HELB	6560564	-0.658453	11.0417	-12.2172	1.65565e-13	2.76269e-12	20.3358
2810428I15RIK	2570593	-0.658011	9.81553	-10.6928	5.02744e-12	6.16954e-11	16.8586
SRFBP1	5560139	-0.657785	9.7172	-13.2252	2.0141e-14	4.01211e-13	22.4825
ITPK1	1030605	-0.657198	10.3589	-12.71	5.82759e-14	1.05237e-12	21.3999
3300001G02RIK	4180292	-0.657074	11.0319	-13.1001	2.60012e-14	5.05793e-13	22.2223
GCH1	2320403	-0.656573	9.16781	-14.1341	3.31293e-15	7.78887e-14	24.3217
RNF4	4780373	-0.656329	9.48014	-11.9554	2.91682e-13	4.62106e-12	19.7588
HNRPK	2970408	-0.655889	10.9935	-7.04877	5.82634e-08	3.54366e-07	7.35791
PIAS4	2480451	-0.655828	9.28016	-13.596	9.54502e-15	2.01709e-13	23.2435
CCDC92	670446	-0.655273	9.48173	-15.0177	6.20852e-16	1.69718e-14	26.0274
STARD5	270228	-0.654626	8.58997	-16.4038	5.19406e-17	1.78438e-15	28.5534
GBAS	2810746	-0.65441	8.22841	-15.0876	5.45548e-16	1.51229e-14	26.1591
IARS	4220270	-0.654317	11.39	-10.9482	2.78163e-12	3.59375e-11	17.4614
FARSB	6290719	-0.653434	11.5906	-13.3372	1.60481e-14	3.24459e-13	22.714
AI662250	1070156	-0.652726	9.05815	-16.686	3.19885e-17	1.14806e-15	29.0466
KRT17	1780341	-0.652538	8.76627	-14.531	1.54684e-15	3.91617e-14	25.0976
ARC	3060180	-0.652356	8.25288	-15.5221	2.46734e-16	7.4191e-15	26.9672
CBS	430500	-0.652182	8.213	-18.7508	1.11475e-18	5.49823e-17	32.4592
IFI30	4730367	-0.651963	9.23421	-12.1204	2.03927e-13	3.32507e-12	20.1235
2310003L22RIK	5220068	-0.651955	8.94346	-17.4326	9.15447e-18	3.72219e-16	30.3192
EXOSC1	1240189	-0.651605	10.4826	-12.3015	1.38221e-13	2.33368e-12	20.5198
MCM10	4220326	-0.651296	11.6055	-12.9323	3.67123e-14	6.90122e-13	21.8708
KLK1B4	6040626	-0.651173	8.26712	-16.1562	7.99161e-17	2.67396e-15	28.1148
PFKP	2900482	-0.650778	8.9986	-15.5717	2.25633e-16	6.82933e-15	27.0582
UCK2	4920615	-0.650663	9.761	-13.4046	1.40079e-14	2.86553e-13	22.8526
STAT3	5310360	-0.65047	9.519	-8.1751	2.70057e-09	2.00916e-08	10.4677
1110032A13RIK	3710678	-0.649932	10.3942	-12.9245	3.73133e-14	6.99883e-13	21.8542
FRRS1	6270112	-0.649932	9.43784	-10.8654	3.36684e-12	4.2873e-11	17.2669
GM817	1500327	-0.649623	8.22165	-17.1794	1.39223e-17	5.40426e-16	29.8929
C130038G02RIK	1780603	-0.649592	8.18858	-15.8161	1.45661e-16	4.60966e-15	27.5038
PMM1	6380372	-0.648225	10.428	-6.96192	7.42661e-08	4.43096e-07	7.11278
PRMT5	1570379	-0.647315	8.99184	-8.95747	3.50461e-10	3.09265e-09	12.5407
CSNK1E	1660474	-0.646776	11.4495	-11.4154	9.62149e-13	1.3751e-11	18.5428
CCDC43	5560326	-0.646709	9.89239	-12.1024	2.12048e-13	3.44437e-12	20.0837
COQ6	7050372	-0.646235	10.6973	-16.4168	5.07867e-17	1.75177e-15	28.5762
FBXO27	5860022	-0.645267	8.42341	-16.7512	2.86257e-17	1.03751e-15	29.1596
SNAI3	870072	-0.64468	9.16735	-11.6606	5.57231e-13	8.3251e-12	19.0992
ELL	2190445	-0.644386	9.58254	-14.1445	3.24696e-15	7.64776e-14	24.3422
ARNT	7510711	-0.644112	8.48495	-14.4271	1.88527e-15	4.68074e-14	24.896
BCAS3	2710709	-0.643908	10.6	-13.1777	2.21853e-14	4.37862e-13	22.384
COQ5	3140670	-0.643722	9.18092	-17.512	8.03412e-18	3.31385e-16	30.452
KLF4	1170750	-0.643682	8.69581	-14.4945	1.65807e-15	4.16088e-14	25.0268
DBT	7150014	-0.643458	9.38645	-12.1778	1.80214e-13	2.97811e-12	20.2494
MRPS5	4180195	-0.64279	9.29217	-10.4742	8.39746e-12	9.93049e-11	16.3363
4930432K21RIK	4070086	-0.642424	8.1094	-20.6281	6.82542e-20	4.25711e-18	35.2933
GUK1	1690377	-0.641843	11.6424	-13.4573	1.25999e-14	2.60273e-13	22.9605
KCTD5	6200196	-0.640202	8.98058	-10.0857	2.12231e-11	2.30894e-10	15.3925
1500032L24RIK	830201	-0.640156	10.7624	-12.3856	1.15512e-13	1.97627e-12	20.7027
DNAJC2	5810246	-0.640155	10.3547	-12.1939	1.74069e-13	2.89144e-12	20.2848
NIP7	430484	-0.63957	10.7335	-12.3969	1.12771e-13	1.93579e-12	20.7271
DLL1	240400	-0.639386	8.09408	-16.5385	4.11782e-17	1.44163e-15	28.7896
GOLGA7	4200731	-0.638817	9.47596	-12.5796	7.66212e-14	1.35508e-12	21.121
TUBB2B	2070008	-0.637233	9.03414	-10.2127	1.56402e-11	1.7459e-10	15.7032
FARS2	4220634	-0.636944	10.0477	-13.6837	8.01584e-15	1.72804e-13	23.4214
WFDC10	4780735	-0.63584	8.00874	-14.8668	8.21982e-16	2.18886e-14	25.7416
GNMT	1110288	-0.635279	8.08044	-16.0892	8.98652e-17	2.96821e-15	27.9954
TST	150373	-0.634818	8.70288	-14.0305	4.052e-15	9.37213e-14	24.1165
DDX54	7610538	-0.63455	11.5644	-13.7557	6.9505e-15	1.51234e-13	23.5667
HDGF	4570725	-0.634445	10.249	-10.3325	1.1749e-11	1.34843e-10	15.9944
MRPS16	130753	-0.634381	10.391	-10.1209	1.94957e-11	2.13842e-10	15.4789
2700038C09RIK	4120068	-0.634133	9.62412	-11.9581	2.8996e-13	4.59747e-12	19.7648
USP2	6560328	-0.633344	8.87589	-17.3111	1.11877e-17	4.47109e-16	30.1153
FTH1	7570382	-0.632469	13.9714	-11.6636	5.53464e-13	8.27845e-12	19.1062
PIWIL2	6020187	-0.63185	8.23405	-18.5484	1.52768e-18	7.25635e-17	32.1391
HBS1L	50279	-0.631731	9.81532	-12.0461	2.3949e-13	3.86327e-12	19.9597
RHOT1	3290142	-0.631564	10.4141	-13.6095	9.29151e-15	1.97163e-13	23.2709
SNTB2	5570091	-0.631072	8.3365	-16.6662	3.30921e-17	1.18171e-15	29.0121
1500032D16RIK	6180092	-0.631066	12.3145	-15.2264	4.22569e-16	1.20119e-14	26.4193
PDRG1	7400519	-0.630407	9.02268	-10.1459	1.83595e-11	2.02222e-10	15.54
GLDC	6590097	-0.630123	10.5268	-9.46007	9.84398e-11	9.59782e-10	13.8315
UXT	1110487	-0.629846	10.7735	-9.92701	3.11696e-11	3.29208e-10	15.0013
ACSS2	4570333	-0.629744	9.28993	-11.6587	5.59556e-13	8.35419e-12	19.095
ECH1	540546	-0.629204	10.3756	-15.4111	3.01678e-16	8.84956e-15	26.7624
ACOT8	1240187	-0.629095	9.59357	-13.0888	2.66091e-14	5.16836e-13	22.1987
PRKCB1	3440646	-0.628785	8.33627	-14.5125	1.60212e-15	4.03625e-14	25.0618
NUP93	7100240	-0.628207	10.5542	-7.48668	1.73476e-08	1.14274e-07	8.58303
PAK4	3610475	-0.628	10.6435	-10.9136	3.01226e-12	3.87224e-11	17.3803
ZFP655	5550647	-0.627788	10.1491	-14.6912	1.14247e-15	2.9805e-14	25.4063
MRPL40	2680164	-0.626975	10.4543	-10.7649	4.24969e-12	5.31149e-11	17.0298
PUS1	4490608	-0.625784	8.67117	-14.0239	4.10478e-15	9.48566e-14	24.1033
NOB1	7040358	-0.625001	9.85307	-12.5037	8.99266e-14	1.56774e-12	20.9578
STRA13	3310332	-0.624895	7.90888	-19.466	3.74358e-19	1.99169e-17	33.567
CDK2	2000440	-0.624772	9.18966	-11.3232	1.18389e-12	1.65789e-11	18.3315
CPN1	5290278	-0.624075	7.90175	-18.3903	1.95801e-18	9.08215e-17	31.8869
AB112350	290703	-0.624011	8.29686	-14.6318	1.2779e-15	3.30365e-14	25.2921
DSCR2	1440358	-0.623666	10.1623	-12.9577	3.48389e-14	6.5731e-13	21.9241
1110008J03RIK	6400427	-0.623605	8.25443	-15.0754	5.5795e-16	1.54003e-14	26.1362
PLEKHB1	4830494	-0.623404	8.50139	-14.3581	2.15161e-15	5.27576e-14	24.7614
GMPR	670626	-0.623259	8.73264	-13.5221	1.1064e-14	2.31336e-13	23.093
ATPBD1C	4570743	-0.622992	9.90167	-9.54443	7.98028e-11	7.90248e-10	14.045
FDXR	5820647	-0.622935	8.3835	-14.6438	1.2493e-15	3.23947e-14	25.3152
ACOT7	7610392	-0.622414	8.89768	-12.9727	3.37819e-14	6.37835e-13	21.9555
SLC29A4	1030482	-0.621717	8.79872	-12.1066	2.10097e-13	3.41484e-12	20.0931
RNF138	2340288	-0.620774	8.61531	-15.7778	1.55931e-16	4.89849e-15	27.4344
SHMT1	430468	-0.620532	8.91723	-11.5437	7.22278e-13	1.05397e-11	18.8349
PAPOLA	4610551	-0.620424	9.20354	-10.3798	1.05001e-11	1.22091e-10	16.1088
CD2	60221	-0.620174	7.94843	-15.81	1.47252e-16	4.65428e-15	27.4927
LOC100048301	1410068	-0.620144	9.92246	-10.3277	1.18861e-11	1.36173e-10	15.9826
UBAC1	630524	-0.619745	9.44074	-11.5921	6.48617e-13	9.5352e-12	18.9445
ARIH2	6580349	-0.619696	10.4686	-12.7495	5.36667e-14	9.7668e-13	21.4838
PSMD4	1440750	-0.619005	12.5883	-10.1575	1.78555e-11	1.97348e-10	15.5683
ACOT7	6840392	-0.61895	9.37819	-12.1444	1.93658e-13	3.17374e-12	20.1761
LOC100048299	3360402	-0.618948	10.2296	-10.8618	3.39449e-12	4.32036e-11	17.2586
PPIE	2230242	-0.618565	9.5591	-7.38861	2.27139e-08	1.47022e-07	8.3103
ATAD3A	6270059	-0.617439	11.1096	-10.6302	5.81906e-12	7.03681e-11	16.7097
A530050D06RIK	1470397	-0.616776	8.4287	-15.2093	4.36088e-16	1.23009e-14	26.3872
LYRM5	2600097	-0.616068	8.82465	-15.5937	2.16851e-16	6.57902e-15	27.0986
PGA5	7160301	-0.616046	8.32081	-18.0697	3.25654e-18	1.45283e-16	31.37
CAMK2N1	6330195	-0.615085	8.94226	-15.4987	2.57387e-16	7.68797e-15	26.9241
WDR68	2190437	-0.61496	10.7985	-13.1446	2.37368e-14	4.64558e-13	22.3151
DUS4L	4120309	-0.61489	9.02834	-11.525	7.52965e-13	1.09502e-11	18.7925
SLC12A7	7550403	-0.614762	8.92236	-12.0177	2.54691e-13	4.08793e-12	19.897
LOC667609	670195	-0.614624	10.4157	-10.2465	1.44261e-11	1.62435e-10	15.7854
PPIE	3290278	-0.614505	9.32505	-8.53801	1.03716e-09	8.37847e-09	11.4387
CBS	6380707	-0.613708	8.21625	-11.9056	3.25111e-13	5.10346e-12	19.6482
LOC100044204	3830048	-0.613175	7.88644	-18.4787	1.70372e-18	8.02518e-17	32.0283
TMEM86A	2750184	-0.613108	8.50911	-13.9832	4.44452e-15	1.01883e-13	24.0223
COTL1	990438	-0.613046	10.5965	-11.7326	4.75286e-13	7.20132e-12	19.2613
CCBL1	2850746	-0.612721	8.20321	-12.5128	8.82089e-14	1.54303e-12	20.9775
COQ9	7400014	-0.612555	8.97535	-14.5651	1.44986e-15	3.70717e-14	25.1635
FKBP6	1850632	-0.612115	7.72096	-16.2318	7.00221e-17	2.36447e-15	28.2494
CCT3	4780154	-0.612014	11.5217	-10.4331	9.25426e-12	1.08637e-10	16.2374
CENPN	1690360	-0.611273	9.24193	-13.9592	4.65815e-15	1.06117e-13	23.9745
TNIP1	3170204	-0.611193	9.95075	-13.203	2.10726e-14	4.18149e-13	22.4365
NOC4L	3180403	-0.610301	9.33688	-10.233	1.48978e-11	1.67028e-10	15.7527
DPP7	2490682	-0.610292	10.7185	-12.8873	4.02972e-14	7.50919e-13	21.7758
ADH5	1300040	-0.609045	11.2941	-14.0143	4.18205e-15	9.63823e-14	24.0843
SNX2	1980703	-0.608716	8.99527	-10.0226	2.47178e-11	2.65763e-10	15.2373
NOL5A	6980129	-0.608343	10.5765	-9.24668	1.68092e-10	1.58107e-09	13.2875
BTBD14A	6620255	-0.607578	8.75955	-12.0919	2.16888e-13	3.51632e-12	20.0607
SLC25A20	1090037	-0.607297	9.5337	-15.7732	1.57233e-16	4.92735e-15	27.4259
MRPS18B	2140634	-0.607268	11.2817	-10.4585	8.7156e-12	1.02654e-10	16.2984
2410091C18RIK	4880376	-0.60716	9.01246	-17.8756	4.44724e-18	1.92716e-16	31.0532
HPRT1	1940482	-0.607137	9.25641	-11.6979	5.13078e-13	7.72835e-12	19.1834
PRPF3	7050278	-0.607086	10.3702	-13.3755	1.48553e-14	3.0243e-13	22.7927
MIB2	6770630	-0.607013	10.3156	-10.1158	1.97384e-11	2.16205e-10	15.4663
AZI1	5490603	-0.606857	8.89853	-13.0622	2.80986e-14	5.43302e-13	22.1432
RNF138	4050524	-0.60682	8.66643	-16.455	4.75423e-17	1.64871e-15	28.6434
GTPBP1	7000494	-0.606097	8.81849	-11.54	7.28232e-13	1.06085e-11	18.8266
PPFIBP2	4850097	-0.605878	7.9535	-13.7627	6.85492e-15	1.4928e-13	23.5808
SYNGR1	4850196	-0.60585	9.55342	-10.8402	3.56892e-12	4.52222e-11	17.2076
PNLIP	870349	-0.605047	7.76696	-18.9591	8.08361e-19	4.09713e-17	32.7855
FXYD5	2630008	-0.604908	8.21167	-14.7512	1.02053e-15	2.68419e-14	25.5212
GUCA1A	1710577	-0.604346	9.16422	-13.4776	1.20967e-14	2.50887e-13	23.0021
GPT2	1340026	-0.60434	8.73328	-15.6677	1.89874e-16	5.84335e-15	27.2339
ITPR3	4880215	-0.603658	8.79928	-12.7289	5.60186e-14	1.01445e-12	21.4401
MEF2B	6020243	-0.603569	8.40046	-13.9823	4.452e-15	1.01964e-13	24.0206
POLR2D	4390551	-0.602994	9.18894	-10.6984	4.96213e-12	6.10397e-11	16.872
QDPR	4780463	-0.602429	9.95702	-10.5487	7.04586e-12	8.4252e-11	16.5149
MRPL28	7330673	-0.601837	12.2399	-12.6921	6.05024e-14	1.08789e-12	21.3617
NOC4L	430142	-0.601375	9.8637	-10.5403	7.18549e-12	8.58418e-11	16.495
RPS19BP1	4760411	-0.601331	8.597	-8.47128	1.23514e-09	9.8103e-09	11.2614
LOC677205	1170438	-0.600857	11.4691	-12.6905	6.07012e-14	1.09003e-12	21.3583
PPFIBP2	430403	-0.600773	8.65989	-14.7137	1.09514e-15	2.86576e-14	25.4494
TMPRSS13	2060364	-0.600642	8.14247	-15.3149	3.5945e-16	1.03435e-14	26.584
HSPA9	3130598	-0.600574	13.4892	-11.6619	5.55623e-13	8.30589e-12	19.1022
RNPS1	6350376	-0.600303	11.1114	-10.3386	1.15802e-11	1.33203e-10	16.0091
RPS6KL1	3800327	-0.600237	8.65983	-15.6113	2.10112e-16	6.39721e-15	27.1308
CRMP1	3830129	-0.599988	8.00389	-13.4352	1.31704e-14	2.70969e-13	22.9154
RPAP1	4390066	-0.599549	10.0408	-10.6699	5.30257e-12	6.46702e-11	16.8044
BOLA3	1430176	-0.599504	9.43212	-10.1113	1.99529e-11	2.18369e-10	15.4553
PSMG3	3130326	-0.599395	9.25817	-10.4596	8.692e-12	1.02458e-10	16.3012
FDXR	5260382	-0.598818	8.49118	-16.8242	2.52891e-17	9.25718e-16	29.2857
LDHC	3370180	-0.598745	8.49097	-12.1008	2.12758e-13	3.45372e-12	20.0803
SLC25A38	1070592	-0.598407	10.5407	-20.3829	9.70645e-20	5.85508e-18	34.9363
HSD17B1	4590064	-0.598405	8.35528	-14.2821	2.48932e-15	6.01204e-14	24.6129
ALKBH7	870598	-0.598093	9.3647	-11.6714	5.43986e-13	8.16043e-12	19.1238
2700038C09RIK	360603	-0.597411	9.04052	-8.49962	1.14676e-09	9.17158e-09	11.3368
PPAP2B	2000551	-0.596814	10.02	-13.3181	1.66827e-14	3.35705e-13	22.6745
1110032A13RIK	1300500	-0.59669	8.66881	-10.5879	6.42619e-12	7.71293e-11	16.6087
2410015N17RIK	1980446	-0.596544	12.1288	-14.1575	3.16654e-15	7.48579e-14	24.3677
EIF4EBP2	4390047	-0.596165	10.0587	-7.74646	8.54138e-09	5.89704e-08	9.30046
NLRP14	4670731	-0.596074	8.14503	-15.3802	3.19095e-16	9.32853e-15	26.7053
LIPH	2230379	-0.595993	8.82665	-9.16408	2.07108e-10	1.91193e-09	13.0753
D14ERTD668E	520053	-0.595735	8.43095	-14.3915	2.01833e-15	4.99183e-14	24.8265
CHAF1B	7200270	-0.595349	10.7173	-12.1778	1.802e-13	2.97811e-12	20.2495
NOL10	7560093	-0.595194	10.6271	-12.5565	8.04327e-14	1.41956e-12	21.0715
CALML4	4850754	-0.5941	8.83854	-11.8526	3.65104e-13	5.67236e-12	19.53
ABCF1	7150035	-0.594061	10.9978	-17.1216	1.53338e-17	5.90752e-16	29.7946
LOC245128	1030551	-0.593931	8.55739	-15.494	2.59616e-16	7.73043e-15	26.9153
ATP6V0D1	4540215	-0.593804	11.1066	-13.4641	1.2427e-14	2.57114e-13	22.9746
HUS1	1570079	-0.59345	10.1215	-12.0771	2.23923e-13	3.62809e-12	20.0282
XRCC6	830041	-0.592445	11.7167	-12.7228	5.67393e-14	1.02534e-12	21.4271
NOB1	270437	-0.592078	9.53814	-10.8887	3.19014e-12	4.07035e-11	17.3218
DALRD3	5310397	-0.591779	8.69904	-10.1698	1.73365e-11	1.9219e-10	15.5984
CDC5L	3120398	-0.591712	11.3032	-13.1797	2.20957e-14	4.36763e-13	22.3882
SGK3	620280	-0.591241	7.97602	-13.6158	9.17475e-15	1.94873e-13	23.2838
HNRPF	7160762	-0.591137	10.0374	-10.4205	9.53387e-12	1.11715e-10	16.2071
AU014645	2000156	-0.59084	9.33487	-9.7114	5.28206e-11	5.39265e-10	14.4647
D10JHU81E	5340129	-0.590417	9.08957	-14.2805	2.49706e-15	6.02506e-14	24.6097
DAXX	4150369	-0.589753	9.3618	-9.55658	7.74327e-11	7.68554e-10	14.0756
MRPL2	3180189	-0.589609	11.0919	-12.5893	7.50682e-14	1.33036e-12	21.1418
CCDC117	4780446	-0.589565	9.69847	-12.5775	7.69616e-14	1.36017e-12	21.1165
DPH3	5810528	-0.589165	10.1657	-13.5589	1.0279e-14	2.15801e-13	23.168
TMEM51	2750594	-0.58854	10.2423	-15.6208	2.06552e-16	6.31125e-15	27.1482
RCCD1	1030630	-0.588162	9.33886	-13.7926	6.4618e-15	1.41559e-13	23.641
ELAVL2	1300246	-0.587758	10.0726	-11.2677	1.342e-12	1.85505e-11	18.2038
PFDN2	6040341	-0.587598	12.175	-10.3892	1.02696e-11	1.1979e-10	16.1314
NSF	6180437	-0.587127	9.99178	-11.984	2.74055e-13	4.37144e-12	19.8223
SESN2	290669	-0.586351	8.24331	-12.985	3.29353e-14	6.23683e-13	21.9814
ABCF1	2360431	-0.5858	8.62162	-11.3443	1.12881e-12	1.58856e-11	18.38
RUVBL2	2470386	-0.585548	11.0358	-8.99375	3.19409e-10	2.84402e-09	12.635
BC048355	2630379	-0.585431	9.0823	-10.9125	3.01957e-12	3.8797e-11	17.3778
PSMC3	2350543	-0.58531	10.7789	-11.1698	1.6756e-12	2.26502e-11	17.9777
TRAF4	2350445	-0.58479	9.7853	-9.15541	2.11707e-10	1.94851e-09	13.053
SLC6A9	5130687	-0.58466	8.37699	-16.0652	9.37474e-17	3.08454e-15	27.9524
PPP1CA	1110025	-0.584531	12.0973	-10.4599	8.6866e-12	1.02441e-10	16.3018
A030007L17RIK	5050100	-0.584432	9.12094	-11.3826	1.0358e-12	1.46812e-11	18.4676
SIAH1B	4220259	-0.584318	8.36148	-11.0817	2.04813e-12	2.71153e-11	17.7732
ANAPC7	1430091	-0.584255	9.99752	-8.80879	5.13485e-10	4.37584e-09	12.1527
PSMD5	240338	-0.583718	8.83375	-12.1896	1.75682e-13	2.91635e-12	20.2754
SNX2	7560110	-0.58311	8.90654	-11.7987	4.10899e-13	6.30381e-12	19.4096
BUD13	5080041	-0.582777	9.53807	-12.0492	2.37883e-13	3.84216e-12	19.9665
RPA2	5310332	-0.582322	9.58107	-8.01641	4.12523e-09	2.98945e-08	10.038
RDM1	2340167	-0.582322	11.3993	-12.2552	1.52618e-13	2.55993e-12	20.4188
COQ5	3780408	-0.581783	8.59822	-12.5378	8.36804e-14	1.47082e-12	21.0312
IFI30	4290709	-0.581618	10.3289	-10.0631	2.24111e-11	2.4279e-10	15.337
PGAM2	4250750	-0.58152	8.59605	-14.2775	2.51134e-15	6.05385e-14	24.6039
2700007P21RIK	2690168	-0.581237	9.14153	-12.7923	4.90852e-14	9.02894e-13	21.5748
MRM1	1300392	-0.58046	9.23732	-12.1401	1.95456e-13	3.20117e-12	20.1667
1500032D16RIK	450161	-0.580032	12.1058	-10.7611	4.28729e-12	5.35068e-11	17.0208
MRTO4	3450114	-0.579746	10.339	-10.7254	4.65877e-12	5.77503e-11	16.9362
WDR20B	1820750	-0.579528	7.96004	-17.6749	6.15639e-18	2.59346e-16	30.7226
GNPDA1	2750286	-0.579277	9.01812	-13.9661	4.59498e-15	1.04871e-13	23.9884
SLC32A1	5050064	-0.579154	8.04036	-12.993	3.23943e-14	6.14343e-13	21.9983
PRPF19	6100768	-0.578714	10.3164	-7.36328	2.43554e-08	1.56778e-07	8.23971
PIF1	6940411	-0.57771	10.141	-12.2211	1.64187e-13	2.74146e-12	20.3443
LOC100046163	1770379	-0.577653	8.87495	-13.5709	1.00351e-14	2.11025e-13	23.1924
FEZ1	2940576	-0.577438	8.02915	-17.6301	6.62313e-18	2.77642e-16	30.6483
WARS	1470176	-0.577422	8.6569	-11.0716	2.09604e-12	2.76783e-11	17.7496
C230093N12RIK	7380241	-0.576479	9.83212	-15.6232	2.05663e-16	6.29158e-15	27.1525
WDR76	1770754	-0.575688	10.7095	-8.15239	2.86883e-09	2.12635e-08	10.4063
DDX49	4610021	-0.575586	8.73912	-13.9201	5.02884e-15	1.13456e-13	23.8964
SLC22A18	4920136	-0.575449	8.32968	-12.5436	8.26616e-14	1.4539e-12	21.0437
SUMO3	2350564	-0.575093	10.6724	-11.5139	7.71837e-13	1.11929e-11	18.7673
1500010J02RIK	3060692	-0.574845	11.7753	-11.9197	3.15259e-13	4.96702e-12	19.6796
RBBP5	6760546	-0.574705	8.99203	-11.5482	7.15161e-13	1.04477e-11	18.845
BANF1	4200615	-0.574567	10.7524	-4.70389	4.81712e-05	0.00018727	0.6252
DAP3	6100014	-0.573862	12.2939	-12.7659	5.18619e-14	9.46517e-13	21.5187
YKT6	4920095	-0.573749	9.55984	-14.8466	8.53481e-16	2.26804e-14	25.7033
GSTP1	5290358	-0.573472	9.87197	-12.1337	1.98188e-13	3.24385e-12	20.1526
RENBP	5900450	-0.573463	10.4402	-11.3579	1.09499e-12	1.54265e-11	18.411
RNASEH1	6200528	-0.57322	8.83961	-11.8858	3.39519e-13	5.31017e-12	19.6041
TAF5	4180441	-0.573129	9.15632	-13.645	8.65758e-15	1.84932e-13	23.3429
NOL11	4280564	-0.572337	9.48723	-13.9661	4.59528e-15	1.04871e-13	23.9883
NDUFS8	5890010	-0.572217	11.1258	-12.1581	1.88019e-13	3.09119e-12	20.2062
HIRIP3	5890600	-0.572162	10.8438	-13.5086	1.1368e-14	2.37113e-13	23.0654
QRSL1	3370440	-0.571137	9.96515	-11.1475	1.76256e-12	2.37632e-11	17.9261
ODF2	5870612	-0.571019	8.82848	-12.3856	1.15514e-13	1.97627e-12	20.7026
PARP1	5820593	-0.570951	12.3994	-11.4643	8.62402e-13	1.23944e-11	18.6543
STAT4	5560066	-0.570637	8.31743	-15.1343	5.00521e-16	1.395e-14	26.2469
ESPL1	1050400	-0.570465	9.49025	-9.60579	6.85449e-11	6.85102e-10	14.1996
PCGF1	1510504	-0.570346	9.70703	-15.2028	4.41328e-16	1.24351e-14	26.375
TSFM	3830743	-0.570227	9.38373	-11.1891	1.60378e-12	2.1817e-11	18.0223
SEPHS2	1770707	-0.57021	9.01931	-14.7244	1.07334e-15	2.81475e-14	25.4698
TNRC6C	2260332	-0.569887	8.74094	-14.3341	2.25286e-15	5.49779e-14	24.7146
EIF2B1	2510079	-0.568807	9.80596	-8.32105	1.83417e-09	1.40652e-08	10.8601
BZW2	4150181	-0.568141	12.7037	-10.717	4.75076e-12	5.87489e-11	16.9163
NUDT2	7100431	-0.568002	8.6913	-10.3646	1.08862e-11	1.26067e-10	16.072
D630023F18RIK	2570053	-0.567661	8.9029	-12.0234	2.51568e-13	4.04287e-12	19.9095
AVEN	2060564	-0.567378	8.77113	-13.5922	9.61793e-15	2.03083e-13	23.2357
NUBP2	4760487	-0.567141	9.11467	-13.5733	9.98744e-15	2.10367e-13	23.1973
SUSD2	6270037	-0.567049	8.19467	-11.2688	1.33858e-12	1.85132e-11	18.2064
GNL3	4810255	-0.566889	13.1407	-11.6567	5.62011e-13	8.38189e-12	19.0905
SNRPD2	1030463	-0.566874	13.3851	-14.3898	2.0246e-15	4.9977e-14	24.8234
LOC100047353	2030358	-0.566531	10.1859	-12.3562	1.22985e-13	2.09433e-12	20.6388
MEF2B	7400402	-0.566435	8.02557	-16.0324	9.9313e-17	3.25102e-15	27.8936
MSI2	1570014	-0.565974	8.9866	-11.9166	3.17412e-13	4.99788e-12	19.6727
SLC12A8	4390136	-0.565782	9.05383	-15.2004	4.43228e-16	1.24749e-14	26.3707
BIRC5	2810612	-0.565773	10.525	-8.83637	4.78259e-10	4.11031e-09	12.2249
BC052484	1690184	-0.56573	7.93215	-14.6121	1.3266e-15	3.41237e-14	25.254
MASP2	2000072	-0.565609	8.16997	-13.8957	5.27501e-15	1.18179e-13	23.8477
LOC654467	4150209	-0.565137	11.3986	-7.55718	1.43019e-08	9.5396e-08	8.77846
TIMM8A2	6590484	-0.56511	7.89214	-14.6633	1.20419e-15	3.12883e-14	25.3527
GBL	4920092	-0.564935	9.61521	-14.3601	2.14329e-15	5.26038e-14	24.7653
EG434729	6220286	-0.564389	7.90713	-15.7277	1.70516e-16	5.30285e-15	27.3434
MTRF1	4040286	-0.564246	8.48247	-13.7837	6.57715e-15	1.43841e-13	23.6229
SUCLG1	1240414	-0.564241	10.2516	-9.53173	8.23587e-11	8.12427e-10	14.0129
IMPDH2	4260639	-0.564158	13.0133	-8.10314	3.27128e-09	2.40658e-08	10.2732
DNAJC7	3840075	-0.56377	10.2017	-7.22546	3.56472e-08	2.23858e-07	7.85447
LTBP4	1570672	-0.563442	9.32668	-8.00746	4.22539e-09	3.05687e-08	10.0137
2900011O08RIK	5670246	-0.563083	8.48894	-14.2904	2.45007e-15	5.93398e-14	24.6291
BANF1	650373	-0.563069	10.4532	-6.32994	4.43413e-07	2.36594e-06	5.31119
CCDC85B	10278	-0.563019	8.7851	-11.387	1.02561e-12	1.4585e-11	18.4777
NDG2	4040435	-0.562847	14.1295	-10.3782	1.05411e-11	1.22401e-10	16.1048
AATF	5720722	-0.562628	8.94681	-10.6008	6.23374e-12	7.50298e-11	16.6396
HAX1	7050121	-0.561193	9.37754	-10.2463	1.44312e-11	1.62435e-10	15.7851
ALG1	5860068	-0.561178	8.79509	-13.004	3.16668e-14	6.03875e-13	22.0214
C1QBP	2510451	-0.560441	11.3007	-9.09315	2.47937e-10	2.24893e-09	12.8924
NDUFV1	70286	-0.560307	12.1566	-13.1653	2.27572e-14	4.48461e-13	22.3581
COG1	6550204	-0.560216	8.47952	-11.9066	3.24452e-13	5.09769e-12	19.6503
ITGB1BP1	4760110	-0.559952	9.22392	-10.4822	8.24114e-12	9.75461e-11	16.3554
PDPK1	730280	-0.55925	9.11467	-8.9528	3.54668e-10	3.12548e-09	12.5286
SULT4A1	7050154	-0.55914	10.0425	-11.7201	4.88503e-13	7.39286e-12	19.2334
TRIM28	3310139	-0.55883	12.6473	-9.08623	2.52342e-10	2.28728e-09	12.8745
PAIP2B	3310402	-0.558251	8.45723	-13.0122	3.114e-14	5.9539e-13	22.0385
ESCO2	7050768	-0.557189	10.6215	-12.1228	2.02888e-13	3.31444e-12	20.1287
GBL	7650692	-0.557188	9.69689	-11.424	9.43792e-13	1.35037e-11	18.5624
SULT2B1	6370576	-0.556996	8.06259	-10.8416	3.55745e-12	4.51213e-11	17.2109
BC021614	4290072	-0.5568	7.94356	-16.2854	6.37778e-17	2.15969e-15	28.3444
ALDH3B1	5720136	-0.556723	8.10289	-14.9545	6.98025e-16	1.88415e-14	25.9081
ZFP692	7150315	-0.556296	9.04213	-9.72827	5.06733e-11	5.18785e-10	14.5069
SEMA4B	5890097	-0.555492	11.1316	-10.4958	7.98034e-12	9.46335e-11	16.3881
SUMO3	4850543	-0.555198	10.411	-8.92866	3.77301e-10	3.30904e-09	12.4657
FKBP4	1050670	-0.554451	12.4768	-13.5711	1.00318e-14	2.11025e-13	23.1928
ZC3H3	620021	-0.554339	9.2878	-11.8918	3.35106e-13	5.24435e-12	19.6174
KCTD20	3830164	-0.55349	8.77711	-9.82694	3.97853e-11	4.12243e-10	14.753
5630401D24RIK	6060152	-0.553388	8.79423	-13.3502	1.56343e-14	3.16841e-13	22.7406
CHD5	1070133	-0.553132	7.99057	-18.587	1.43825e-18	6.89528e-17	32.2003
HRB	1090398	-0.552955	9.23731	-9.76849	4.59076e-11	4.72631e-10	14.6074
SDHC	5670100	-0.552818	11.6532	-11.4922	8.10278e-13	1.17107e-11	18.7178
SPAG7	770482	-0.552059	10.4374	-8.68049	7.15608e-10	5.93575e-09	11.8156
MSH6	7610338	-0.551718	12.9429	-9.90112	3.31969e-11	3.4889e-10	14.9372
UBA2	1240739	-0.551189	11.5005	-9.93193	3.07984e-11	3.25422e-10	15.0135
CCNF	4890292	-0.550882	8.55513	-15.5985	2.14986e-16	6.53015e-15	27.1074
NOS3	4570066	-0.550174	8.01629	-15.5206	2.47434e-16	7.42793e-15	26.9643
2610024G14RIK	2710270	-0.550146	10.1689	-13.185	2.18607e-14	4.33118e-13	22.399
SETD6	6840598	-0.550038	10.5943	-14.3264	2.28639e-15	5.56904e-14	24.6995
PPM1M	4180575	-0.549953	9.27834	-13.958	4.66904e-15	1.06271e-13	23.9721
THG1L	6280296	-0.549669	9.22937	-7.96084	4.78847e-09	3.43138e-08	9.88689
ILF3	460301	-0.548813	11.717	-10.2122	1.56603e-11	1.7462e-10	15.7019
CCBL1	1470170	-0.548742	8.71104	-15.4964	2.58489e-16	7.70578e-15	26.9198
SNF1LK	520563	-0.548515	7.92598	-13.7474	7.06613e-15	1.5349e-13	23.5499
EIF5	3830315	-0.548157	10.5493	-12.1263	2.01371e-13	3.29384e-12	20.1363
ALOX12B	50196	-0.547492	7.85622	-17.6353	6.56683e-18	2.76183e-16	30.657
MKRN2	6900176	-0.547173	9.76945	-9.56999	7.49001e-11	7.4428e-10	14.1094
SETD6	5090195	-0.546457	10.0456	-11.0014	2.46146e-12	3.21077e-11	17.5859
TAF12	7040088	-0.546258	8.99982	-13.9084	5.14503e-15	1.15772e-13	23.8732
2700050L05RIK	160433	-0.546173	9.5303	-11.5949	6.44554e-13	9.49175e-12	18.9509
YRDC	870048	-0.546145	8.85254	-14.0551	3.8629e-15	8.98325e-14	24.1652
PPP5C	1440470	-0.546026	9.10767	-9.84817	3.77728e-11	3.92657e-10	14.8058
PGAM5	4900458	-0.545947	10.4291	-11.1113	1.91409e-12	2.55513e-11	17.8421
GALT	4180133	-0.545315	8.34931	-8.44905	1.30933e-09	1.03303e-08	11.2022
TTF2	3840762	-0.545044	10.0204	-14.8846	7.95049e-16	2.12595e-14	25.7755
ARL6	870753	-0.544339	9.29518	-11.3052	1.23294e-12	1.72096e-11	18.2902
EIF2B5	450521	-0.544088	9.6664	-8.75897	5.83966e-10	4.92652e-09	12.022
TRIB3	4200170	-0.544067	7.86414	-12.7369	5.50968e-14	9.99875e-13	21.457
NPTX2	3120497	-0.543938	8.76156	-13.2581	1.88403e-14	3.76176e-13	22.5506
2610036D13RIK	2070605	-0.543546	8.96955	-12.4566	9.93484e-14	1.7238e-12	20.8563
COMMD10	7510670	-0.54328	9.95997	-8.35723	1.66713e-09	1.28959e-08	10.957
PECAM1	5670020	-0.542609	8.21546	-11.2784	1.30976e-12	1.81634e-11	18.2286
PRPF19	7050072	-0.542046	11.4303	-12.4356	1.03889e-13	1.79773e-12	20.8107
METTL3	1110092	-0.541183	9.95224	-14.2849	2.47588e-15	5.98519e-14	24.6184
MCM5	6220270	-0.540894	12.3919	-13.9881	4.40167e-15	1.00991e-13	24.0322
GRPEL1	7380273	-0.54087	10.4228	-7.25269	3.3057e-08	2.08868e-07	7.93075
PPP1CC	3170546	-0.540575	8.41205	-13.4827	1.19738e-14	2.48739e-13	23.0125
RCAN3	4900632	-0.540486	10.2276	-12.0579	2.33454e-13	3.773e-12	19.9857
EIF3B	1850685	-0.540417	9.997	-9.04339	2.81413e-10	2.53558e-09	12.7637
PPP1R8	6420470	-0.54017	9.73969	-10.2609	1.39367e-11	1.57559e-10	15.8205
SIAH1B	6620474	-0.540118	8.10603	-10.6928	5.02676e-12	6.16954e-11	16.8588
ABCF2	110768	-0.539939	9.81764	-9.02419	2.95526e-10	2.65066e-09	12.714
CHCHD6	7330725	-0.539849	9.25586	-12.0095	2.59299e-13	4.14894e-12	19.8787
PSMB3	4780736	-0.539586	12.6189	-13.6017	9.43769e-15	1.9977e-13	23.255
COPZ1	1430500	-0.539525	10.9843	-8.43031	1.37541e-09	1.08118e-08	11.1522
AA408296	1450452	-0.539337	8.66718	-11.1973	1.57391e-12	2.14561e-11	18.0414
ILF3	5290209	-0.539005	8.15408	-16.06	9.46112e-17	3.10898e-15	27.943
ERICH1	6520167	-0.538674	9.05983	-13.8723	5.52279e-15	1.23331e-13	23.801
RAD51C	3840356	-0.538625	8.67516	-13.0646	2.79633e-14	5.41095e-13	22.1482
DCUN1D4	3450452	-0.538464	8.48633	-11.9951	2.67499e-13	4.27153e-12	19.847
TMPRSS13	1300220	-0.538071	8.24817	-14.3686	2.10877e-15	5.18556e-14	24.7819
ALG3	70603	-0.537868	8.91449	-9.08217	2.54959e-10	2.31018e-09	12.864
HUS1	1050091	-0.537796	9.90196	-10.6655	5.35741e-12	6.52771e-11	16.7939
ANKRD13A	2690201	-0.537634	9.30755	-12.6093	7.19713e-14	1.27812e-12	21.1848
KLHL21	5960475	-0.537299	9.64169	-11.0539	2.18243e-12	2.86864e-11	17.7085
NQO2	270187	-0.536604	8.71245	-14.5262	1.56104e-15	3.94542e-14	25.0883
LOC216443	5420367	-0.536454	10.4397	-7.20168	3.8076e-08	2.38295e-07	7.78783
CDK2AP2	4180270	-0.53563	8.94385	-7.96986	4.6739e-09	3.35561e-08	9.91144
ATP6V0D1	5360047	-0.535526	10.4815	-14.0113	4.20686e-15	9.68078e-14	24.0783
EIF3S4	730139	-0.535352	12.9492	-11.1004	1.96237e-12	2.60874e-11	17.8167
5830415F09RIK	380687	-0.53522	8.38697	-13.9499	4.74367e-15	1.07779e-13	23.9559
LOC100048589	3310091	-0.53433	10.6175	-9.85183	3.7437e-11	3.89638e-10	14.8149
MRPS31	1410278	-0.534317	9.77826	-10.9001	3.10737e-12	3.97858e-11	17.3486
THOC4	1820497	-0.534145	11.0293	-9.15352	2.12719e-10	1.95712e-09	13.0481
ALKBH4	1820441	-0.534069	8.21056	-14.0468	3.926e-15	9.10526e-14	24.1487
DPH2	3120608	-0.533848	9.38104	-15.4876	2.62616e-16	7.81071e-15	26.9036
CSDA	4040341	-0.533834	10.1334	-11.2628	1.35679e-12	1.86965e-11	18.1927
EXOSC2	3990523	-0.533815	8.32576	-9.86105	3.66034e-11	3.81581e-10	14.8378
KDELR3	5550201	-0.533785	9.95368	-10.2056	1.59091e-11	1.77207e-10	15.6858
RUVBL1	6980156	-0.533655	10.4727	-7.46004	1.86635e-08	1.22409e-07	8.50903
DIDO1	7400315	-0.533612	8.57715	-11.7556	4.51753e-13	6.86905e-12	19.313
KRR1	730594	-0.533579	8.88347	-11.8827	3.41837e-13	5.33993e-12	19.5971
BC002230	3780437	-0.533569	8.63523	-14.5689	1.43956e-15	3.6845e-14	25.1708
UNC119B	6550392	-0.532734	9.68831	-14.3868	2.03651e-15	5.01746e-14	24.8174
BET1L	7000333	-0.532689	9.36429	-11.2199	1.49527e-12	2.04491e-11	18.0937
ACADS	270673	-0.532685	9.28909	-9.5323	8.22424e-11	8.11591e-10	14.0143
BC028528	3370221	-0.532636	8.70712	-11.9706	2.82185e-13	4.48997e-12	19.7925
ARHGAP30	4250544	-0.532607	8.54134	-12.3585	1.2238e-13	2.08541e-12	20.6438
CNNM2	6100520	-0.532341	9.19931	-17.2738	1.19018e-17	4.7123e-16	30.0523
IARS	4230093	-0.532261	10.5413	-9.65637	6.04916e-11	6.11027e-10	14.3268
GRASP	7160750	-0.532141	7.78825	-17.2049	1.33435e-17	5.20317e-16	29.936
SNX15	4290678	-0.532121	9.1054	-12.837	4.47278e-14	8.28076e-13	21.6695
MRPS31	2190626	-0.53201	11.3469	-13.6961	7.82116e-15	1.69033e-13	23.4464
LCK	1820541	-0.531676	9.02909	-9.68528	5.63291e-11	5.72356e-10	14.3993
BLVRB	4010446	-0.531421	10.4762	-11.2628	1.35692e-12	1.86965e-11	18.1926
NLE1	7380056	-0.531419	10.0327	-12.982	3.3137e-14	6.2704e-13	21.9752
BC034076	5670612	-0.531356	7.94325	-13.8881	5.35469e-15	1.19756e-13	23.8325
ABCG1	6840326	-0.531244	8.01855	-12.3992	1.12224e-13	1.93027e-12	20.7321
HR	6330605	-0.530651	8.79736	-14.0443	3.94478e-15	9.14058e-14	24.1438
UCK2	5810070	-0.530356	11.6402	-10.5248	7.45266e-12	8.87858e-11	16.4578
1700013B16RIK	7560577	-0.53024	8.14319	-12.4239	1.06501e-13	1.83922e-12	20.7854
LPIN1	3890609	-0.529634	8.25991	-15.2378	4.13891e-16	1.17913e-14	26.4404
MMRN2	430451	-0.529377	8.78853	-11.1063	1.93624e-12	2.57801e-11	17.8304
AOC3	3140400	-0.529361	8.19482	-13.4605	1.25195e-14	2.58821e-13	22.967
2310031L18RIK	6450327	-0.529359	9.07124	-10.3473	1.13423e-11	1.30936e-10	16.0302
CAR13	3170593	-0.52809	9.56346	-13.3752	1.48643e-14	3.0243e-13	22.7921
SLC25A19	5820356	-0.527605	7.98409	-12.5119	8.8379e-14	1.54495e-12	20.9755
NOL6	4920050	-0.526699	10.8281	-10.1544	1.7989e-11	1.98738e-10	15.5607
ATP6V0D1	770014	-0.526664	9.75929	-11.7506	4.56726e-13	6.94056e-12	19.3019
TIMP1	160332	-0.526469	10.6155	-12.9979	3.20673e-14	6.09492e-13	22.0086
KCTD5	1500504	-0.526206	9.89629	-7.50285	1.65954e-08	1.09656e-07	8.6279
NOL12	1190307	-0.525968	9.2595	-8.02537	4.02738e-09	2.92928e-08	10.0624
ENPP4	5490138	-0.525701	8.09841	-16.2854	6.37787e-17	2.15969e-15	28.3444
MRPS18B	4120438	-0.525441	9.68708	-10.692	5.03661e-12	6.17784e-11	16.8568
USPL1	3520274	-0.525321	10.9126	-11.3427	1.13309e-12	1.5937e-11	18.3762
PRPF19	3060390	-0.52529	9.71523	-6.71877	1.47081e-07	8.42329e-07	6.4231
KCNAB2	7400575	-0.525276	7.947	-15.7621	1.60362e-16	5.01315e-15	27.4059
2610024G14RIK	1110477	-0.525216	9.03343	-8.84725	4.65046e-10	4.00852e-09	12.2533
UTP6	2120451	-0.524952	9.72786	-9.55627	7.74925e-11	7.68554e-10	14.0748
SLC1A1	5870100	-0.524861	8.0243	-13.0013	3.18484e-14	6.06677e-13	22.0156
1190002H23RIK	2900373	-0.524744	8.829	-11.5589	6.98227e-13	1.02236e-11	18.8694
E130016E03RIK	610039	-0.524659	11.0734	-12.7699	5.14237e-14	9.39186e-13	21.5273
TTC1	4850487	-0.524511	9.98307	-14.319	2.31915e-15	5.64349e-14	24.685
GCN5L2	6900296	-0.524004	9.31782	-9.67102	5.83443e-11	5.91662e-10	14.3635
TAF12	450678	-0.523896	9.10532	-10.6752	5.23789e-12	6.40638e-11	16.8169
POLR2F	2470220	-0.52344	11.1853	-7.7118	9.38395e-09	6.43897e-08	9.20516
SLC35C2	3290445	-0.523379	8.828	-9.77114	4.56101e-11	4.69757e-10	14.614
MGMT	3890072	-0.522921	8.47509	-8.68382	7.09451e-10	5.8923e-09	11.8243
SPG21	7570008	-0.52259	9.94014	-7.16341	4.23443e-08	2.63213e-07	7.68042
RASL11B	290341	-0.522478	9.53553	-11.9011	3.28359e-13	5.15131e-12	19.6381
1500010J02RIK	6590441	-0.522446	9.69309	-14.5502	1.49143e-15	3.79834e-14	25.1347
TMEM143	1090739	-0.52233	8.41456	-10.7208	4.70877e-12	5.83139e-11	16.9253
RPS24	5490446	-0.522224	11.0632	-7.67991	1.02337e-08	6.98846e-08	9.11737
CCRK	5690445	-0.522147	8.30284	-17.1855	1.37818e-17	5.35781e-16	29.9032
2810452K22RIK	3870520	-0.521962	9.5844	-10.8942	3.14974e-12	4.02081e-11	17.3348
D930001I22RIK	7210082	-0.521878	8.67687	-13.846	5.81639e-15	1.28959e-13	23.7482
MED10	4010088	-0.521822	9.16209	-8.31258	1.87568e-09	1.43493e-08	10.8374
ACOT7	730129	-0.521646	11.3415	-10.7641	4.25746e-12	5.31861e-11	17.0279
CDC23	3290259	-0.521608	9.15369	-11.4899	8.14348e-13	1.17564e-11	18.7127
TOB1	4250131	-0.52089	8.47256	-11.7095	5.0004e-13	7.54967e-12	19.2096
CRYZ	7380246	-0.520865	8.56828	-11.7973	4.12145e-13	6.31914e-12	19.4065
MRPS12	1450379	-0.52054	10.641	-8.41965	1.41449e-09	1.10953e-08	11.1238
SDCBP2	780678	-0.520478	8.39809	-13.1663	2.27089e-14	4.47851e-13	22.3603
NUDC	130154	-0.520343	9.79475	-7.75667	8.30812e-09	5.7499e-08	9.32851
GLYCTK	5080246	-0.520123	7.78161	-16.9536	2.03257e-17	7.57986e-16	29.508
ASF1B	1340041	-0.520025	8.58992	-12.5497	8.15971e-14	1.43813e-12	21.0569
GLS2	3130112	-0.519963	9.01501	-13.332	1.62201e-14	3.2768e-13	22.7032
DGCR6	3370192	-0.519438	8.73805	-8.13745	2.9853e-09	2.20694e-08	10.366
OTUB2	4880673	-0.519415	8.24736	-10.9794	2.58907e-12	3.36187e-11	17.5345
NFYB	360168	-0.519084	10.8973	-11.2218	1.48894e-12	2.03842e-11	18.098
MTBP	1980079	-0.519035	8.99123	-12.2039	1.70364e-13	2.83356e-12	20.3067
TTYH2	2260528	-0.518969	8.60219	-10.1155	1.9753e-11	2.16273e-10	15.4655
EIF5A	4230563	-0.518792	12.1388	-8.91414	3.91612e-10	3.42521e-09	12.4279
PSMD13	4230215	-0.518781	12.0248	-11.4674	8.56486e-13	1.23231e-11	18.6613
GPR114	4890092	-0.518524	8.17448	-13.9605	4.64582e-15	1.0593e-13	23.9772
TAF7L	6860048	-0.518277	7.80671	-12.8869	4.03293e-14	7.50972e-13	21.775
EIF4A3	7050026	-0.517993	10.8424	-5.99016	1.17364e-06	5.82893e-06	4.33266
TMEM107	6550768	-0.517824	9.30266	-10.3184	1.21506e-11	1.38875e-10	15.9602
BACH1	1990487	-0.517242	8.64076	-11.0671	2.11747e-12	2.79248e-11	17.7393
GMFG	7050450	-0.51709	9.04724	-10.9731	2.62674e-12	3.40734e-11	17.5198
ACOT7	2470315	-0.516845	9.34055	-10.2121	1.56633e-11	1.7462e-10	15.7017
BAX	3780279	-0.51663	10.6564	-6.5672	2.25803e-07	1.2614e-06	5.99087
RBM42	1940128	-0.516098	9.67165	-8.95021	3.57034e-10	3.14417e-09	12.5218
ZSCAN10	7380398	-0.515999	9.37714	-7.6413	1.13679e-08	7.69347e-08	9.01092
TMC6	7100300	-0.515864	9.01207	-12.5448	8.245e-14	1.45118e-12	21.0463
BUB1B	5910528	-0.515656	9.83647	-9.1891	1.94401e-10	1.8067e-09	13.1396
SLC25A12	650390	-0.515538	8.19279	-13.1452	2.37078e-14	4.64343e-13	22.3164
HAT1	20246	-0.514717	14.1637	-9.84283	3.82694e-11	3.97492e-10	14.7925
CTNNAL1	2320168	-0.514628	10.5633	-10.9492	2.77482e-12	3.58675e-11	17.4639
CBR3	6960441	-0.51447	9.27264	-12.7757	5.08145e-14	9.30706e-13	21.5395
GRHL3	2340400	-0.514057	8.00934	-10.3929	1.01789e-11	1.1884e-10	16.1404
D530033C11RIK	3840326	-0.513531	8.50915	-12.1639	1.85684e-13	3.05671e-12	20.219
LAS1L	1410411	-0.513339	8.50088	-10.8991	3.11493e-12	3.98628e-11	17.3461
DARS	6200121	-0.513158	10.4928	-8.52056	1.08558e-09	8.71757e-09	11.3924
SNUPN	6840523	-0.512745	9.85256	-10.64	5.68659e-12	6.8831e-11	16.7332
CDC2L1	2570725	-0.512523	10.2412	-8.67176	7.32009e-10	6.06202e-09	11.7925
POLRMT	7380041	-0.512103	11.032	-10.7464	4.43647e-12	5.52354e-11	16.986
TIPIN	3990326	-0.512098	11.8144	-9.40063	1.14193e-10	1.10275e-09	13.6805
NDUFA8	5900242	-0.511879	10.1481	-9.68272	5.6686e-11	5.75755e-10	14.3929
NUPL2	3830739	-0.511791	8.71151	-12.5364	8.39262e-14	1.47413e-12	21.0282
SPSB3	4640270	-0.511703	9.52629	-10.7371	4.53381e-12	5.63644e-11	16.9639
MRPS10	840255	-0.510964	9.78356	-10.7997	3.92022e-12	4.92605e-11	17.112
RAD51AP1	5420709	-0.510933	8.43189	-10.3633	1.09211e-11	1.26414e-10	16.0688
PRMT5	6380291	-0.510873	10.7728	-9.21732	1.8102e-10	1.69394e-09	13.2121
TUBB2B	1030133	-0.510868	13.5563	-15.6437	1.98213e-16	6.07814e-15	27.1901
RPL13A	5340246	-0.510674	12.1985	-7.00191	6.64086e-08	3.99555e-07	7.22573
MBD3	3370110	-0.510445	9.19872	-6.26552	5.32974e-07	2.81124e-06	5.12607
MTMR3	1570497	-0.510333	8.35778	-14.9003	7.72228e-16	2.06708e-14	25.8052
MIST1	2030669	-0.510261	7.85427	-14.1565	3.1722e-15	7.49228e-14	24.3659
CRABP1	2630689	-0.510155	8.22262	-14.3905	2.02183e-15	4.99566e-14	24.8248
MCM6	270379	-0.509787	10.7495	-9.86525	3.62306e-11	3.78002e-10	14.8482
ATP12A	2760681	-0.509742	8.15593	-15.1093	5.24107e-16	1.456e-14	26.2
CCND1	5690441	-0.509421	10.5443	-15.0021	6.39055e-16	1.74144e-14	25.998
PRPF3	2140681	-0.509367	10.3245	-12.1237	2.02476e-13	3.30982e-12	20.1308
PIAS2	6940053	-0.50925	8.47546	-8.71873	6.48065e-10	5.41924e-09	11.9162
CSDE1	6840458	-0.508965	9.25753	-10.248	1.43735e-11	1.61999e-10	15.7891
MTO1	2100332	-0.508826	8.94607	-11.6408	5.82204e-13	8.64662e-12	19.0546
EBNA1BP2	5490278	-0.508376	11.0821	-9.23227	1.74314e-10	1.63659e-09	13.2505
LY6G6D	1340619	-0.508271	7.95689	-17.7122	5.79379e-18	2.46088e-16	30.7843
RAB40C	4590408	-0.50795	10.5567	-13.4336	1.32131e-14	2.71629e-13	22.9121
STARD8	1400601	-0.507579	9.69732	-14.5319	1.54436e-15	3.91374e-14	25.0992
HDGFRP2	6620692	-0.507389	12.0579	-11.5911	6.49989e-13	9.5499e-12	18.9424
DCPS	2680128	-0.50696	10.6014	-10.6084	6.12344e-12	7.38405e-11	16.6578
9530058B02RIK	2060088	-0.506799	8.32353	-11.4587	8.73306e-13	1.25371e-11	18.6415
IDH3G	7380719	-0.506651	11.9459	-12.4394	1.03041e-13	1.78426e-12	20.8191
LCMT1	3400609	-0.506408	10.7793	-10.2883	1.30552e-11	1.48508e-10	15.8871
RPL4	940221	-0.506363	12.112	-9.65795	6.02554e-11	6.0888e-10	14.3307
MMP11	5860315	-0.505925	8.42079	-13.1038	2.58021e-14	5.02301e-13	22.2301
COPZ2	1440600	-0.505204	9.00032	-14.108	3.48529e-15	8.14195e-14	24.27
RMND5B	2490386	-0.505078	8.27595	-9.87273	3.55749e-11	3.71613e-10	14.8668
SLC25A5	5870092	-0.504978	13.802	-13.742	7.142e-15	1.54876e-13	23.539
GRIT	2570523	-0.504868	8.89586	-8.91039	3.95397e-10	3.45361e-09	12.4181
MIF4GD	360091	-0.504812	8.46702	-10.6928	5.02721e-12	6.16954e-11	16.8587
COX8C	4860142	-0.504645	7.81625	-17.5612	7.41196e-18	3.08196e-16	30.5339
1300001I01RIK	1050114	-0.504516	8.50181	-10.0956	2.07206e-11	2.26e-10	15.4169
MAEA	5130630	-0.504368	9.10779	-7.60182	1.26599e-08	8.49628e-08	8.90192
SIN3A	7330097	-0.504234	10.9247	-7.37161	2.38025e-08	1.53528e-07	8.26294
SLC25A28	6590093	-0.503483	10.687	-9.27551	1.56314e-10	1.47677e-09	13.3613
GSTM6	2940541	-0.503225	8.30752	-10.4875	8.13795e-12	9.64136e-11	16.3682
LSM12	620494	-0.503146	9.25128	-11.2569	1.37515e-12	1.89272e-11	18.179
MTBP	670377	-0.502092	9.12056	-11.2438	1.41652e-12	1.94552e-11	18.1488
BC051227	7380152	-0.502043	9.31687	-8.25776	2.16849e-09	1.6399e-08	10.6902
PDK4	4120131	-0.501896	8.20035	-13.7744	6.69805e-15	1.46265e-13	23.6044
PPIF	3610056	-0.501682	11.4933	-10.0929	2.08583e-11	2.27213e-10	15.4101
AIM2	150095	-0.501642	8.77434	-11.7816	4.26678e-13	6.51864e-12	19.3712
9630015D15RIK	2630086	-0.501587	9.17368	-12.5033	8.99962e-14	1.56789e-12	20.957
A430005L14RIK	6480441	-0.501533	10.1895	-9.97338	2.78487e-11	2.96449e-10	15.116
ACSL6	630286	-0.501505	8.2467	-15.3404	3.43089e-16	9.95176e-15	26.6315
CTPS	7100685	-0.501372	9.53094	-9.72807	5.06983e-11	5.18835e-10	14.5064
SUPT3H	540608	-0.501344	10.3019	-9.47693	9.43889e-11	9.22599e-10	13.8742
GPX4	2480072	-0.501102	11.7454	-8.96952	3.39818e-10	3.00596e-09	12.5721
DDX19B	3610482	-0.501086	9.26612	-12.5625	7.94271e-14	1.40278e-12	21.0843
EZH2	1300035	-0.500921	10.8575	-9.96575	2.83692e-11	3.01491e-10	15.0971
MYO10	1470035	-0.500719	8.69696	-9.88898	3.41932e-11	3.58491e-10	14.9071
TMEM92	4010010	-0.500268	7.82097	-14.6795	1.16795e-15	3.04081e-14	25.3838
ATPAF2	6960044	-0.499974	8.8281	-11.6817	5.31706e-13	7.99487e-12	19.147
UPF2	6650372	-0.499908	10.9128	-11.2983	1.25233e-12	1.74424e-11	18.2743
CCBL2	4280022	-0.499754	8.17394	-13.9283	4.94805e-15	1.11928e-13	23.9129
PSMC5	4200504	-0.49951	11.344	-8.43534	1.35735e-09	1.06895e-08	11.1656
RSL1D1	2000341	-0.498404	11.5591	-10.9663	2.66784e-12	3.45542e-11	17.5039
ZFP64	1690551	-0.498325	10.1317	-10.7257	4.65534e-12	5.77503e-11	16.9369
LOC100042179	3840376	-0.497708	9.54622	-6.50578	2.68789e-07	1.48062e-06	5.81526
MED27	5420504	-0.497676	9.00888	-10.5337	7.2988e-12	8.70739e-11	16.479
RPL38	5260288	-0.497502	11.3893	-9.52605	8.35295e-11	8.23343e-10	13.9985
PPM1G	3370546	-0.497312	9.69907	-7.34145	2.58664e-08	1.65799e-07	8.17882
GMFG	1070091	-0.496668	9.22655	-10.7923	3.988e-12	5.00633e-11	17.0945
D11BWG0517E	5700669	-0.49643	7.96735	-13.0455	2.90771e-14	5.60116e-13	22.1084
EIF2S2	5260240	-0.496295	10.0907	-9.02128	2.97734e-10	2.66767e-09	12.7064
PRPS1	5340224	-0.496271	12.0571	-8.27555	2.06869e-09	1.57043e-08	10.738
GNA15	3310577	-0.496262	8.17606	-11.3413	1.13646e-12	1.59757e-11	18.3732
MTAP7	3140603	-0.496214	9.04384	-12.3053	1.37089e-13	2.31914e-12	20.5282
AA407659	830093	-0.496104	10.7378	-10.9018	3.09497e-12	3.96468e-11	17.3527
ABCA7	2000692	-0.496034	10.1367	-9.23202	1.74424e-10	1.63703e-09	13.2499
FBXO6	1260128	-0.495932	11.8775	-10.3854	1.03623e-11	1.20707e-10	16.1222
SAP30	7200240	-0.495882	11.9453	-9.0099	3.06501e-10	2.74018e-09	12.6769
FTH1	1580280	-0.495852	13.7943	-8.75055	5.96824e-10	5.01852e-09	11.9999
RASL11B	150372	-0.495634	9.43304	-13.906	5.16907e-15	1.1614e-13	23.8684
FARSB	2190736	-0.495458	12.0391	-11.3585	1.09352e-12	1.54227e-11	18.4124
EIF3D	6960059	-0.495308	12.9395	-6.98268	7.00766e-08	4.19855e-07	7.17143
FBXO42	3870180	-0.494939	9.53178	-13.0329	2.98449e-14	5.73188e-13	22.0818
D19BWG1357E	6980189	-0.494329	11.9889	-9.34815	1.30234e-10	1.24586e-09	13.5469
UBE2O	4290647	-0.493124	11.3554	-10.5852	6.46573e-12	7.75677e-11	16.6024
SLC4A8	4210239	-0.493001	8.76316	-8.71608	6.52525e-10	5.45122e-09	11.9093
SI	1780176	-0.492672	8.30977	-9.87766	3.51496e-11	3.67469e-10	14.8791
MCM7	6280176	-0.492623	9.67076	-8.985	3.26627e-10	2.90025e-09	12.6123
PMF1	3520162	-0.492608	8.42927	-11.6343	5.9055e-13	8.7466e-12	19.0401
LOC100047651	5220440	-0.492596	10.2625	-11.2802	1.30466e-12	1.81123e-11	18.2326
DHX32	1990037	-0.492561	9.93652	-11.6686	5.47383e-13	8.2018e-12	19.1174
POLR1E	3780132	-0.492459	9.3837	-8.44948	1.30787e-09	1.03277e-08	11.2033
ABHD14A	6480215	-0.492448	8.5241	-7.61192	1.23158e-08	8.29129e-08	8.92983
D330014H01RIK	3440746	-0.492432	7.98052	-15.0869	5.4625e-16	1.51261e-14	26.1578
BC023055	6590674	-0.492103	8.14907	-12.8846	4.05274e-14	7.54115e-13	21.77
NIPSNAP3A	3710386	-0.492053	9.04764	-10.529	7.38007e-12	8.80027e-11	16.4678
1700016D06RIK	1990167	-0.491156	7.81282	-14.8482	8.50951e-16	2.26365e-14	25.7063
FANCD2	1940020	-0.49114	9.21542	-10.5804	6.53945e-12	7.83788e-11	16.5909
STARD5	2100327	-0.491042	8.41641	-11.9657	2.85215e-13	4.52977e-12	19.7816
PSME3	2940097	-0.490816	9.94055	-8.26033	2.15375e-09	1.63019e-08	10.6972
TADA3L	7100220	-0.490778	8.48686	-8.87306	4.35174e-10	3.77029e-09	12.3208
1700021F05RIK	1850762	-0.49076	11.6761	-8.15618	2.84004e-09	2.10865e-08	10.4166
WDR34	2690224	-0.490659	9.15339	-10.9074	3.05567e-12	3.92216e-11	17.3657
ADI1	6420561	-0.490429	10.4941	-9.10119	2.42928e-10	2.20818e-09	12.9131
SDAD1	6290379	-0.490401	9.51563	-10.5591	6.87557e-12	8.22923e-11	16.5399
TUBA3A	3190280	-0.489766	8.54761	-9.52116	8.45513e-11	8.33097e-10	13.9862
ZBTB17	830687	-0.489291	9.99815	-8.75069	5.96605e-10	5.01832e-09	12.0003
CUTA	4540632	-0.489261	10.9938	-9.00149	3.13156e-10	2.79319e-09	12.6551
HEMK1	630706	-0.489252	9.36779	-12.7719	5.12156e-14	9.36716e-13	21.5315
4930424G05RIK	110382	-0.489126	8.0834	-12.3047	1.37289e-13	2.32099e-12	20.5267
RPL23	5080672	-0.48904	10.532	-8.26253	2.14128e-09	1.6217e-08	10.7031
NECAP1	1300088	-0.488973	9.95259	-8.53147	1.05504e-09	8.50152e-09	11.4214
ATAD4	110228	-0.488572	8.16082	-11.6968	5.14343e-13	7.74286e-12	19.1808
HES6	7000634	-0.488264	9.01831	-8.43309	1.36539e-09	1.07397e-08	11.1596
EGFL7	2060328	-0.48798	10.6889	-10.9029	3.08754e-12	3.95714e-11	17.3551
4833426J09RIK	5080450	-0.487866	10.3165	-10.2187	1.54161e-11	1.72463e-10	15.7179
PIP4K2A	3140678	-0.487822	8.70087	-11.0164	2.3784e-12	3.10874e-11	17.6209
ELA1	5290438	-0.487647	7.90074	-13.6327	8.87187e-15	1.89039e-13	23.318
MAN2B1	4610711	-0.487642	10.6986	-10.3158	1.22262e-11	1.39634e-10	15.9538
GFOD1	7050138	-0.487598	8.10945	-10.29	1.30011e-11	1.47958e-10	15.8913
CTSA	610414	-0.487386	9.7959	-7.49898	1.67724e-08	1.10712e-07	8.61716
4732496O08RIK	430368	-0.487354	9.02468	-10.7134	4.79125e-12	5.91074e-11	16.9076
1700040I03RIK	6660343	-0.486789	8.10035	-11.8997	3.29359e-13	5.16384e-12	19.635
XPNPEP1	540048	-0.486769	12.4559	-10.0429	2.35361e-11	2.54228e-10	15.2872
BC002163	2000100	-0.486578	10.2635	-8.80763	5.15015e-10	4.38659e-09	12.1496
OXSR1	630037	-0.486509	8.78751	-10.3917	1.02076e-11	1.19122e-10	16.1375
TRIAP1	4540538	-0.486411	9.47052	-10.6723	5.27345e-12	6.43761e-11	16.81
RRM2	5560646	-0.486023	9.72451	-9.14554	2.17068e-10	1.99428e-09	13.0275
ARD1	1580259	-0.485932	9.99686	-8.86673	4.42312e-10	3.82697e-09	12.3042
CALR	650291	-0.485715	9.84999	-3.9225	0.000442299	0.00146598	-1.55594
COPZ2	1070575	-0.485496	9.1014	-11.8212	3.91126e-13	6.01842e-12	19.4599
SMARCD2	2510201	-0.485423	10.647	-7.81341	7.12482e-09	4.98059e-08	9.48418
PPP2R5C	4250372	-0.485107	11.3957	-8.24554	2.23988e-09	1.68882e-08	10.6574
ING3	7210059	-0.48498	8.3758	-16.4133	5.1097e-17	1.75775e-15	28.57
D030074E01RIK	1450537	-0.484912	8.50295	-11.7072	5.0259e-13	7.57926e-12	19.2044
2310008H09RIK	6020747	-0.484602	9.7311	-11.8801	3.43762e-13	5.36348e-12	19.5914
TUBG1	4860437	-0.484399	9.8091	-6.50743	2.67532e-07	1.47464e-06	5.81998
RRP1B	6420196	-0.48438	11.1181	-12.9069	3.86929e-14	7.23121e-13	21.8172
ATAD4	6380608	-0.484377	8.35849	-12.3985	1.12404e-13	1.93208e-12	20.7305
PLEKHA4	5860753	-0.484284	8.72208	-11.042	2.24282e-12	2.94501e-11	17.6807
CORO1A	1500463	-0.484035	8.1045	-13.086	2.67594e-14	5.18972e-13	22.193
C030048B08RIK	6940653	-0.483932	8.56222	-9.62267	6.57411e-11	6.59386e-10	14.2421
LOC100044566	450300	-0.483847	8.33052	-10.3437	1.14401e-11	1.31946e-10	16.0215
C330023M02RIK	6960170	-0.483841	10.6339	-9.33633	1.34152e-10	1.27915e-09	13.5168
GNA11	5720576	-0.48384	9.40923	-10.9149	3.00302e-12	3.86229e-11	17.3834
TRIB3	2370110	-0.483827	7.76261	-12.7986	4.84416e-14	8.92333e-13	21.5882
RYR1	1110687	-0.482961	8.23045	-11.0211	2.35253e-12	3.08119e-11	17.632
TTLL1	3610170	-0.482731	8.09626	-13.1194	2.49946e-14	4.8732e-13	22.2625
RNF185	60056	-0.482725	8.76369	-9.33217	1.35562e-10	1.29116e-09	13.5061
ALG3	3830092	-0.482347	9.21469	-14.1632	3.13153e-15	7.41668e-14	24.379
TMC6	5490079	-0.482073	8.91785	-11.6403	5.82789e-13	8.64662e-12	19.0536
TAGLN3	4730474	-0.481504	8.06623	-12.1535	1.89874e-13	3.11769e-12	20.1962
CRYZ	990594	-0.481419	8.81238	-8.79337	5.34326e-10	4.54504e-09	12.1122
LOC675228	6650301	-0.481215	11.9835	-9.34919	1.29895e-10	1.24363e-09	13.5495
ZFP710	6650630	-0.481151	10.5653	-11.3158	1.20377e-12	1.68482e-11	18.3145
PSMA7	6020482	-0.481128	11.4244	-10.3308	1.17964e-11	1.35267e-10	15.9903
PRDM4	1570139	-0.480982	10.201	-11.3649	1.07778e-12	1.52174e-11	18.4272
1700052N19RIK	5270762	-0.480884	9.56257	-10.0384	2.37918e-11	2.56774e-10	15.2762
CCDC84	1230368	-0.480832	8.62338	-10.9687	2.65307e-12	3.43802e-11	17.5096
A330080J22RIK	4590228	-0.480725	8.70086	-11.0351	2.27816e-12	2.98988e-11	17.6648
RBCK1	7550181	-0.48059	8.97583	-9.18539	1.96231e-10	1.82263e-09	13.1301
NSUN5	4180224	-0.480178	8.61125	-8.92789	3.78038e-10	3.31324e-09	12.4638
CDC25A	3440100	-0.479858	9.34166	-9.21217	1.83388e-10	1.71303e-09	13.1989
MICAL1	6270750	-0.479712	8.26004	-10.6538	5.50603e-12	6.6866e-11	16.766
MPV17	1190162	-0.479645	9.76612	-8.36855	1.61811e-09	1.25508e-08	10.9873
CALB2	6060138	-0.479582	8.85986	-9.92287	3.14845e-11	3.32125e-10	14.9911
METTL1	1070653	-0.479535	8.75573	-8.99882	3.15299e-10	2.81035e-09	12.6481
BCKDHA	6370189	-0.479296	9.82687	-8.78051	5.52353e-10	4.67878e-09	12.0785
TIMP1	4640215	-0.479217	10.5086	-10.1416	1.85493e-11	2.0405e-10	15.5295
SSX2IP	6660452	-0.478756	9.0218	-9.88095	3.48691e-11	3.64685e-10	14.8872
AU018091	5340221	-0.478439	8.65111	-8.85143	4.60064e-10	3.97254e-09	12.2643
SNRPA	2230647	-0.478411	10.4176	-10.1992	1.61545e-11	1.79739e-10	15.6702
4921530G04RIK	5900465	-0.477891	8.00224	-12.7317	5.5692e-14	1.00925e-12	21.4461
IDH3A	60066	-0.477544	9.48848	-9.33526	1.34515e-10	1.28213e-09	13.514
PSMA7	290224	-0.477513	11.6166	-12.5099	8.87477e-14	1.55034e-12	20.9713
EFTUD2	5550097	-0.477482	9.99247	-8.61161	8.55966e-10	7.01171e-09	11.6337
RABGGTA	4900692	-0.47739	9.42677	-9.21362	1.82716e-10	1.70798e-09	13.2027
LOC666904	6520139	-0.477344	14.7392	-3.68082	0.000862125	0.00272363	-2.20513
PLXDC1	7570619	-0.477074	8.1955	-13.6314	8.89459e-15	1.89366e-13	23.3154
NOLA2	1450706	-0.476936	12.3589	-6.5727	2.22313e-07	1.24326e-06	6.00656
TAF9B	3780040	-0.476765	8.2495	-12.1995	1.71977e-13	2.85853e-12	20.2971
GTF2F1	4040709	-0.47657	8.80457	-6.48659	2.83851e-07	1.55857e-06	5.76033
TBCEL	780168	-0.476297	10.1715	-11.0232	2.34122e-12	3.06794e-11	17.637
NEK8	2810112	-0.476023	8.46216	-11.7743	4.33564e-13	6.61597e-12	19.3549
40422	450563	-0.475735	8.00028	-11.3792	1.04377e-12	1.47697e-11	18.4598
LIG1	4760202	-0.475523	8.83792	-9.62992	6.45736e-11	6.49197e-10	14.2603
2210021J22RIK	6380438	-0.475406	8.34353	-9.65095	6.13058e-11	6.18208e-10	14.3132
SDHB	3180075	-0.475395	10.3731	-10.3777	1.05521e-11	1.22418e-10	16.1038
DHX30	1260692	-0.475307	11.3477	-10.9321	2.88629e-12	3.72334e-11	17.4238
ERCC3	3840563	-0.474702	10.9431	-9.62045	6.61036e-11	6.62764e-10	14.2365
DDC	610601	-0.474504	8.50902	-10.6778	5.20651e-12	6.37407e-11	16.823
MRPL30	580161	-0.474336	10.8396	-7.64266	1.13259e-08	7.66703e-08	9.01468
2410018C17RIK	6280630	-0.473689	10.7119	-10.8955	3.14055e-12	4.01107e-11	17.3378
LIAS	5690066	-0.473508	11.1021	-12.0159	2.55685e-13	4.09622e-12	19.893
RNF4	2350187	-0.473422	10.1131	-7.16344	4.23411e-08	2.63213e-07	7.6805
METTL1	5310463	-0.473237	8.63657	-11.4311	9.28991e-13	1.32993e-11	18.5785
MYD116	5560328	-0.473041	8.80596	-8.45703	1.2822e-09	1.01412e-08	11.2234
LOC675567	2710497	-0.472959	8.24575	-9.2209	1.79388e-10	1.68064e-09	13.2213
KCNH2	4900292	-0.472943	8.03324	-13.7531	6.98646e-15	1.51888e-13	23.5614
GM1967	6520180	-0.472446	8.18823	-11.5855	6.58077e-13	9.66321e-12	18.9298
WHDC1	4040639	-0.471943	8.34531	-12.2072	1.69187e-13	2.81581e-12	20.3138
ITPKA	4390392	-0.471385	8.26042	-13.7876	6.52641e-15	1.42853e-13	23.6308
FCGRT	7050047	-0.471297	8.02415	-12.9024	3.90597e-14	7.29445e-13	21.8076
ABCF2	2370192	-0.471118	9.74479	-8.95611	3.51681e-10	3.10022e-09	12.5372
FRAP1	2490646	-0.471085	8.7745	-11.0921	1.99998e-12	2.65326e-11	17.7974
2700062C07RIK	4250575	-0.4707	9.19039	-9.43201	1.05579e-10	1.02496e-09	13.7603
ALS2	5910681	-0.470544	9.66722	-11.6315	5.94333e-13	8.79066e-12	19.0336
SLC25A38	940164	-0.470339	8.44118	-9.94762	2.96462e-11	3.14152e-10	15.0523
SBK	60639	-0.47026	10.3831	-10.2747	1.34846e-11	1.52853e-10	15.8541
ANGEL2	1170202	-0.47005	9.35001	-10.3663	1.08423e-11	1.25615e-10	16.0761
RRP15	2320706	-0.469915	10.529	-10.3522	1.12126e-11	1.29497e-10	16.0419
LOC100046918	2510519	-0.469792	10.1259	-10.7324	4.58402e-12	5.69335e-11	16.9527
POLDIP2	3310639	-0.469724	10.2436	-4.58581	6.76174e-05	0.000257086	0.28963
X99384	6940068	-0.469623	10.5257	-9.66076	5.98399e-11	6.0492e-10	14.3378
2310016M24RIK	1780647	-0.469585	11.1459	-8.58131	9.26298e-10	7.55174e-09	11.5535
CHMP2A	540156	-0.469395	10.3089	-8.56317	9.71182e-10	7.87767e-09	11.5055
EEF1B2	5050056	-0.469073	12.1456	-8.18546	2.62718e-09	1.96138e-08	10.4956
PHGDH	7560047	-0.468773	9.42041	-7.62691	1.18227e-08	7.98026e-08	8.9712
PLXDC1	2450500	-0.468636	8.87944	-7.1471	4.43078e-08	2.7429e-07	7.63461
SF1	4490482	-0.468476	8.70968	-8.32181	1.83051e-09	1.40414e-08	10.8621
CCDC130	160148	-0.46833	9.87799	-12.5142	8.7945e-14	1.53946e-12	20.9805
KIF2C	1780543	-0.468307	10.4462	-6.24316	5.68157e-07	2.98141e-06	5.06176
4930504E06RIK	4280246	-0.468304	8.29299	-12.0299	2.48073e-13	3.98919e-12	19.9238
XPC	780204	-0.468284	8.98863	-11.5786	6.68299e-13	9.8021e-12	18.9141
PMAIP1	5130367	-0.467664	8.11935	-11.2696	1.33608e-12	1.84985e-11	18.2083
GTF2IRD1	5550356	-0.46729	9.13077	-7.35572	2.4868e-08	1.59839e-07	8.21864
ZFP64	620086	-0.467188	9.94254	-12.3252	1.31383e-13	2.22701e-12	20.5715
NUDT22	3890390	-0.467067	8.5029	-12.2485	1.5481e-13	2.59331e-12	20.4043
RTN4IP1	7570551	-0.466592	8.52015	-8.63456	8.06325e-10	6.63681e-09	11.6944
WDR20A	3360711	-0.46608	8.84143	-10.3431	1.14577e-11	1.3209e-10	16.0199
ANAPC5	2750240	-0.465901	9.77562	-11.5206	7.60389e-13	1.10394e-11	18.7825
TMEM160	4760041	-0.465836	9.87223	-9.32912	1.36603e-10	1.30059e-09	13.4984
POLR2D	3840753	-0.465355	9.48394	-8.49733	1.15364e-09	9.2151e-09	11.3307
KCNK5	4570463	-0.465222	10.1843	-14.1852	3.00117e-15	7.14085e-14	24.4224
ILF3	510612	-0.465164	8.15784	-12.1841	1.77771e-13	2.94152e-12	20.2633
FIZ1	5390288	-0.465028	9.96721	-10.9655	2.67278e-12	3.46007e-11	17.5021
USP39	3440408	-0.464968	10.4839	-10.1499	1.81837e-11	2.00544e-10	15.5498
METTL2	610193	-0.46453	9.53368	-10.6184	5.98146e-12	7.21622e-11	16.6817
IFT172	3400367	-0.464436	9.54691	-9.4649	9.72605e-11	9.48862e-10	13.8438
MARS	2940017	-0.464285	9.18811	-9.49175	9.09673e-11	8.92549e-10	13.9118
COMMD1	4040739	-0.464079	11.2133	-7.14589	4.44571e-08	2.75082e-07	7.63121
4833439L19RIK	2450110	-0.464078	8.70183	-7.86771	6.15296e-09	4.34495e-08	9.63278
2310037I24RIK	2940152	-0.463968	11.3268	-9.35301	1.28658e-10	1.23257e-09	13.5593
RAB3A	610154	-0.463808	8.3533	-11.7875	4.21126e-13	6.44148e-12	19.3846
COIL	7510392	-0.463583	8.96888	-11.6711	5.44412e-13	8.16205e-12	19.123
2310037I24RIK	1110367	-0.463255	8.67129	-9.6993	5.44166e-11	5.54678e-10	14.4344
TIMM9	2320296	-0.463152	11.2665	-7.96787	4.69892e-09	3.37097e-08	9.90603
NAPB	4070553	-0.462469	8.15358	-15.0342	6.02191e-16	1.65149e-14	26.0585
RNF185	5820242	-0.462407	9.42524	-8.00778	4.22182e-09	3.056e-08	10.0146
AP2A1	6510653	-0.462076	8.51284	-7.177	4.07756e-08	2.54199e-07	7.71858
BAG1	5090731	-0.461972	12.5001	-10.6745	5.2468e-12	6.41016e-11	16.8151
SNRPA	1690039	-0.461282	11.2211	-9.34556	1.31082e-10	1.2522e-09	13.5403
NADK	4670066	-0.461222	10.2911	-9.28337	1.53254e-10	1.45105e-09	13.3814
POP5	3780059	-0.460754	10.9691	-8.97033	3.39116e-10	3.00078e-09	12.5742
TK1	7400142	-0.460234	9.64625	-11.143	1.78087e-12	2.39722e-11	17.9156
TFDP2	3130040	-0.459904	8.80614	-11.2693	1.33699e-12	1.85011e-11	18.2076
NUP85	1300477	-0.459594	10.6226	-10.095	2.07511e-11	2.26237e-10	15.4154
COPS7A	3890093	-0.459146	9.56173	-7.29286	2.95806e-08	1.88198e-07	8.04311
LOC100046802	4540372	-0.459065	8.03103	-12.6897	6.08031e-14	1.0911e-12	21.3566
MOBP	4040731	-0.459038	7.9638	-12.6739	6.28499e-14	1.12626e-12	21.3229
ARRDC4	6060564	-0.458699	11.8016	-9.374	1.22062e-10	1.17345e-09	13.6128
2400010D15RIK	4880630	-0.458673	9.28276	-9.26324	1.6122e-10	1.51976e-09	13.3299
SMOX	5050008	-0.458617	8.41235	-9.84267	3.82843e-11	3.97492e-10	14.7921
COG6	2320047	-0.458572	9.15728	-10.2374	1.47443e-11	1.65524e-10	15.7632
ATP6V0D1	6290673	-0.458173	9.65729	-8.15486	2.85006e-09	2.11426e-08	10.413
POLR2J	6660356	-0.457626	10.8751	-7.329	2.67701e-08	1.71293e-07	8.14408
NTHL1	6860678	-0.457521	9.37043	-8.56755	9.60153e-10	7.80052e-09	11.5171
LIN7B	2000458	-0.457253	7.87623	-16.3252	5.95211e-17	2.03393e-15	28.4147
MED4	3710187	-0.456976	9.70579	-7.13833	4.54015e-08	2.80385e-07	7.60996
DCPS	5490537	-0.456928	9.59388	-8.24199	2.26107e-09	1.7009e-08	10.6478
ADA	2630408	-0.456709	8.12528	-8.7093	6.64095e-10	5.53887e-09	11.8914
OTTMUSG00000010673	4640639	-0.454748	10.1265	-9.48075	9.34952e-11	9.14558e-10	13.8839
SLC34A3	6060386	-0.454385	8.03065	-9.53387	8.19227e-11	8.09058e-10	14.0183
BC065085	4040139	-0.454208	7.91755	-12.2644	1.4964e-13	2.5149e-12	20.4389
CUGBP1	5080132	-0.453904	9.9365	-12.7862	4.97116e-14	9.12456e-13	21.5619
LOC100045617	6200376	-0.453763	12.563	-6.18022	6.80272e-07	3.51659e-06	4.88064
SKP2	4850020	-0.453716	8.76421	-8.04428	3.82862e-09	2.78945e-08	10.1137
GM1679	510075	-0.453513	7.76883	-16.3086	6.12612e-17	2.09061e-15	28.3854
SARS	990066	-0.453471	8.18898	-11.467	8.57101e-13	1.23251e-11	18.6606
TTYH2	7400301	-0.453387	8.55147	-8.29095	1.98608e-09	1.51218e-08	10.7794
SMAP2	1400523	-0.453212	10.0022	-10.2459	1.44464e-11	1.62534e-10	15.784
XPNPEP1	1510605	-0.453193	9.08325	-11.1086	1.9261e-12	2.5685e-11	17.8357
ZAP70	3360280	-0.452976	7.92578	-14.219	2.81113e-15	6.71977e-14	24.489
NSMCE1	6760053	-0.452619	11.5096	-12.2113	1.67673e-13	2.79422e-12	20.3229
RUVBL1	610609	-0.452563	10.4956	-8.19486	2.56239e-09	1.91523e-08	10.5209
CUTC	2600278	-0.452383	8.371	-12.016	2.55677e-13	4.09622e-12	19.893
CDCA7	6510500	-0.452297	12.1146	-8.51258	1.10851e-09	8.87947e-09	11.3712
BC004728	3610025	-0.452262	10.4087	-9.1024	2.4218e-10	2.20216e-09	12.9163
C530028I08RIK	4920039	-0.45204	9.14482	-8.00675	4.23344e-09	3.06096e-08	10.0118
ATG10	6550326	-0.452	8.90157	-8.40681	1.46306e-09	1.14553e-08	11.0895
RPS26	4540414	-0.451967	14.449	-8.34662	1.71447e-09	1.32303e-08	10.9286
LUC7L	3890192	-0.451929	9.07421	-8.22895	2.34063e-09	1.75715e-08	10.6127
GM1679	3130440	-0.451766	7.79785	-14.4776	1.71232e-15	4.28029e-14	24.994
MOCS2	2070494	-0.451749	8.86188	-9.10807	2.38717e-10	2.17529e-09	12.9309
ACN9	5900543	-0.451646	9.24565	-9.38025	1.20167e-10	1.15826e-09	13.6287
DAP3	6200176	-0.451394	12.3578	-10.6796	5.18362e-12	6.34907e-11	16.8275
CYB5R4	4610468	-0.451087	9.54942	-9.82092	4.03744e-11	4.17674e-10	14.7381
MRPL23	6590767	-0.450922	12.0574	-9.2704	1.58338e-10	1.49423e-09	13.3482
RABIF	3420128	-0.4509	9.07493	-10.8527	3.46682e-12	4.40806e-11	17.2371
SGK3	4920553	-0.450593	7.85615	-12.9946	3.22917e-14	6.13303e-13	22.0015
DAP3	1940577	-0.450017	9.31774	-12.3927	1.13794e-13	1.94981e-12	20.7179
GLS2	3610382	-0.449824	9.26233	-12.6688	6.35302e-14	1.13686e-12	21.3119
NOS3	7570647	-0.449821	8.03899	-10.4343	9.22807e-12	1.08478e-10	16.2402
2410137M14RIK	3420131	-0.44973	8.35781	-11.6652	5.51496e-13	8.25381e-12	19.1098
MEGF11	360427	-0.449385	7.73508	-13.2079	2.08622e-14	4.14293e-13	22.4467
BANF1	3420255	-0.449022	12.3182	-8.18052	2.66191e-09	1.985e-08	10.4823
TTC29	3390577	-0.448925	7.86394	-12.7255	5.64204e-14	1.02048e-12	21.4328
TBC1D10A	5870255	-0.448719	8.11363	-10.5923	6.35954e-12	7.6365e-11	16.6193
CD2BP2	1430358	-0.448582	10.5455	-9.88502	3.45244e-11	3.61522e-10	14.8973
SKP2	3450243	-0.448492	8.62619	-11.1822	1.62911e-12	2.21264e-11	18.0063
MND1	7100008	-0.448407	10.5927	-7.58244	1.3348e-08	8.93472e-08	8.84833
HRMT1L2	6480630	-0.448348	12.4243	-5.91431	1.45982e-06	7.14399e-06	4.11361
VPS11	3130717	-0.448331	9.00145	-8.90554	4.00348e-10	3.49092e-09	12.4055
PRIM2	1190435	-0.448096	8.89011	-10.8119	3.81094e-12	4.80048e-11	17.1408
GPR113	5720373	-0.448065	7.81833	-14.5612	1.4608e-15	3.73143e-14	25.1559
ZMYND10	7510273	-0.447927	7.82055	-17.2555	1.22675e-17	4.82753e-16	30.0216
RABGEF1	6020730	-0.447874	9.75878	-7.43308	2.0098e-08	1.31148e-07	8.4341
PRPF18	7610692	-0.447785	9.78249	-15.0121	6.2724e-16	1.71106e-14	26.017
ACTN3	4860577	-0.44776	8.52351	-11.1872	1.6104e-12	2.18955e-11	18.0181
SORL1	6960577	-0.447744	9.7618	-9.86109	3.66003e-11	3.81581e-10	14.8379
RRM2	3440725	-0.447693	9.41963	-8.60515	8.70491e-10	7.12389e-09	11.6166
RNMTL1	5550091	-0.447666	8.25833	-8.88468	4.22367e-10	3.66799e-09	12.3511
HPCA	1260110	-0.447613	7.98437	-12.6263	6.94504e-14	1.23763e-12	21.2211
TSPAN17	2810273	-0.447579	7.92785	-9.91197	3.23313e-11	3.40499e-10	14.9641
ELAVL3	3290746	-0.447503	7.94591	-10.7171	4.74993e-12	5.87489e-11	16.9165
BC004728	2690368	-0.447499	9.65207	-11.5185	7.64009e-13	1.10857e-11	18.7777
ADARB1	1090112	-0.446827	8.31766	-11.1917	1.59423e-12	2.17101e-11	18.0284
BRP16	7400152	-0.446805	9.98676	-8.68983	6.9848e-10	5.81245e-09	11.8402
2310037I24RIK	4390487	-0.446762	8.19853	-11.6771	5.37231e-13	8.06852e-12	19.1365
UNC119B	3180703	-0.446752	8.22961	-10.8035	3.8852e-12	4.88683e-11	17.1211
CHRNA9	1660221	-0.446605	8.18199	-10.7155	4.76725e-12	5.88733e-11	16.9127
MSRB2	130300	-0.446225	8.46297	-13.3803	1.47126e-14	3.00294e-13	22.8026
2310005N01RIK	450424	-0.446141	8.12062	-8.67478	7.26302e-10	6.01669e-09	11.8005
NSUN2	2650504	-0.446041	8.45307	-10.7155	4.76769e-12	5.88733e-11	16.9127
KLK13	2450364	-0.445673	7.8404	-13.8996	5.23515e-15	1.17389e-13	23.8555
MANBA	780376	-0.44533	9.163	-8.24428	2.24736e-09	1.69256e-08	10.654
NQO2	6520288	-0.445283	8.95801	-9.54841	7.90173e-11	7.83073e-10	14.055
CDCA4	7160066	-0.445198	9.57529	-7.69588	9.79873e-09	6.70746e-08	9.16136
DPP4	3060546	-0.445132	8.05736	-13.9553	4.69319e-15	1.06727e-13	23.9668
SYNGR1	1240154	-0.445005	8.81018	-8.15002	2.887e-09	2.13919e-08	10.3999
SLC11A1	6940735	-0.444742	11.0892	-4.49955	8.65666e-05	0.000322813	0.0455548
TRIM36	3130241	-0.444662	8.00239	-10.8313	3.64345e-12	4.6053e-11	17.1865
AHI1	1300524	-0.444572	8.60491	-11.9292	3.08837e-13	4.8748e-12	19.7006
NAP1L4	2940072	-0.444544	11.8253	-7.12555	4.70442e-08	2.89764e-07	7.57404
SOHLH1	7040176	-0.444401	7.84792	-12.1214	2.03499e-13	3.3202e-12	20.1256
GNL2	4890138	-0.444248	9.4249	-8.22397	2.37176e-09	1.77844e-08	10.5993
BCL11B	6110008	-0.443922	7.97806	-10.7255	4.65835e-12	5.77503e-11	16.9363
JTV1	1940167	-0.443723	9.94665	-9.61504	6.69931e-11	6.70375e-10	14.2229
ATF5	6520129	-0.443653	8.55148	-10.5201	7.53581e-12	8.96517e-11	16.4465
TRP53I11	4480288	-0.443262	8.0362	-11.3581	1.09429e-12	1.54251e-11	18.4117
LOC100045430	70132	-0.443047	9.17763	-10.2146	1.55711e-11	1.74046e-10	15.7077
BC031781	2340438	-0.442996	11.2391	-8.89263	4.13834e-10	3.59753e-09	12.3718
GM561	3780161	-0.44295	9.84474	-8.07557	3.52125e-09	2.57574e-08	10.1985
ZFP259	3290091	-0.442788	10.7142	-7.17416	4.10983e-08	2.56149e-07	7.71061
GORASP1	6370435	-0.442726	9.20041	-9.70975	5.30354e-11	5.41028e-10	14.4606
HK1	4150397	-0.442709	8.16892	-8.8567	4.53876e-10	3.92042e-09	12.278
RPS27A	5290577	-0.442566	11.4959	-9.14976	2.14761e-10	1.97379e-09	13.0384
PIPOX	4200709	-0.442404	8.4796	-10.0243	2.46156e-11	2.64996e-10	15.2416
2610510J17RIK	7650195	-0.442352	10.2095	-9.1057	2.40158e-10	2.18686e-09	12.9248
STX8	3710332	-0.442348	9.46219	-10.3866	1.03315e-11	1.20403e-10	16.1253
AKR1B8	7320685	-0.442044	7.94883	-12.1215	2.03437e-13	3.3202e-12	20.1259
NDUFA8	4220519	-0.441923	11.2193	-8.30939	1.89154e-09	1.44578e-08	10.8289
DHX29	1770358	-0.4418	8.52392	-10.6575	5.45922e-12	6.63603e-11	16.7747
ERCC8	7650224	-0.441799	8.1674	-11.2546	1.3824e-12	1.90169e-11	18.1736
CTPS	3140220	-0.441183	10.8278	-8.82783	4.8889e-10	4.19326e-09	12.2025
RFC1	3940577	-0.441127	10.3844	-9.31643	1.41028e-10	1.34024e-09	13.4659
PFDN4	2690377	-0.441108	12.2168	-6.05496	9.74258e-07	4.91085e-06	4.51965
LOC100048832	3870692	-0.440933	8.16796	-12.4115	1.09328e-13	1.8855e-12	20.7587
RNF208	2570603	-0.440774	9.02516	-10.6525	5.52342e-12	6.70138e-11	16.7628
NME7	450719	-0.440349	9.86776	-7.65352	1.09958e-08	7.46326e-08	9.04462
CORT	7560377	-0.439981	8.30287	-11.1245	1.85759e-12	2.48746e-11	17.8726
FRAT2	4780255	-0.439979	8.65151	-11.4583	8.7394e-13	1.25392e-11	18.6407
NRN1L	6450138	-0.439496	7.9262	-12.3846	1.15769e-13	1.97931e-12	20.7004
NUP133	6200068	-0.43906	9.92023	-7.85392	6.38632e-09	4.49929e-08	9.59506
A730042J05RIK	5220725	-0.43906	8.36861	-6.13533	7.73638e-07	3.96177e-06	4.75135
GTPBP6	3870438	-0.439005	8.85502	-7.60812	1.24444e-08	8.37347e-08	8.91931
ZFP39	6760022	-0.43889	7.98575	-12.3438	1.26282e-13	2.14479e-12	20.6118
ZFP143	5130661	-0.438875	9.01377	-7.84769	6.49456e-09	4.5686e-08	9.57802
NANOS1	1440424	-0.438554	8.23829	-12.0344	2.45628e-13	3.95482e-12	19.9339
YTHDF1	6980327	-0.438444	10.534	-9.92331	3.14514e-11	3.31912e-10	14.9922
UBXD1	1780168	-0.438419	9.39337	-7.39214	2.24939e-08	1.45672e-07	8.32015
TIMM8A2	7380504	-0.438394	7.87773	-14.5032	1.6309e-15	4.10071e-14	25.0437
OSGEP	4490465	-0.438393	11.0787	-11.8029	4.07101e-13	6.253e-12	19.4191
EARS2	6330703	-0.438341	9.67596	-11.7965	4.12927e-13	6.32737e-12	19.4046
GSE1	7320594	-0.438317	8.58718	-11.7792	4.28931e-13	6.54916e-12	19.3659
GSTA3	3780193	-0.438159	8.63874	-11.2732	1.32534e-12	1.83696e-11	18.2165
40424	4010152	-0.438024	8.06556	-13.0286	3.01103e-14	5.77421e-13	22.0728
GNL3	6480408	-0.437753	12.1774	-8.34294	1.73117e-09	1.33431e-08	10.9188
IDH1	1190112	-0.437588	10.2384	-10.2122	1.56598e-11	1.7462e-10	15.7019
AK2	780187	-0.437439	8.66316	-6.88162	9.30092e-08	5.46299e-07	6.88555
WHRN	7150059	-0.43723	8.02938	-10.6652	5.36129e-12	6.52934e-11	16.7932
ATG2A	2030152	-0.436652	8.36606	-10.2448	1.44857e-11	1.62836e-10	15.7812
PSMC4	5050563	-0.436649	11.9503	-8.60362	8.73958e-10	7.14998e-09	11.6126
ZFAND2B	2070170	-0.436524	8.62855	-9.33488	1.34644e-10	1.28289e-09	13.513
USP39	5570682	-0.436267	10.0751	-7.39553	2.22847e-08	1.4439e-07	8.3296
GM1967	270093	-0.436036	7.97601	-10.4	1.00098e-11	1.17025e-10	16.1575
ARPC3	3710242	-0.435423	11.3126	-8.27336	2.0807e-09	1.57861e-08	10.7322
GTF2F2	6280070	-0.435174	11.2487	-8.47611	1.21961e-09	9.70892e-09	11.2742
DSCR1L2	1570725	-0.435098	9.98483	-9.02187	2.9728e-10	2.66453e-09	12.7079
FNBP1	3940471	-0.434702	7.96514	-13.0141	3.10209e-14	5.94439e-13	22.0424
EIF3EIP	630600	-0.434391	12.1928	-8.76999	5.67576e-10	4.79927e-09	12.0509
HDAC6	3460703	-0.434145	8.77852	-8.55824	9.83768e-10	7.97221e-09	11.4924
ATP2A3	60288	-0.434076	8.16987	-10.6434	5.64212e-12	6.83572e-11	16.7412
ATG2B	2900768	-0.433871	9.80273	-10.1655	1.75153e-11	1.93837e-10	15.5879
NRSN2	4490563	-0.433763	7.69982	-14.31	2.35944e-15	5.73609e-14	24.6675
MED8	6770681	-0.43376	9.58291	-9.18917	1.94367e-10	1.8067e-09	13.1398
DUS3L	6370543	-0.43359	8.86869	-6.93405	8.0294e-08	4.76296e-07	7.03397
LSG1	7000050	-0.433559	8.84896	-8.34198	1.73556e-09	1.33729e-08	10.9162
ZFP94	380634	-0.433549	8.46478	-10.3291	1.18452e-11	1.35765e-10	15.9861
PNKP	6130360	-0.433173	9.92543	-9.15584	2.11472e-10	1.94705e-09	13.0541
ERCC3	7000286	-0.433133	8.67785	-11.1286	1.84016e-12	2.4667e-11	17.8822
GLDC	5560468	-0.432873	12.6887	-6.63454	1.86599e-07	1.05432e-06	6.1831
ZW10	1940538	-0.432867	8.8722	-9.0435	2.81335e-10	2.53558e-09	12.764
1700052N19RIK	4200494	-0.432531	9.72288	-9.97409	2.78005e-11	2.96058e-10	15.1177
5730494M16RIK	650082	-0.432448	9.31284	-8.9129	3.92856e-10	3.43375e-09	12.4247
DEB1	1660451	-0.432376	10.6647	-7.74987	8.4627e-09	5.84901e-08	9.30983
C130034I18RIK	3290731	-0.432332	7.88522	-12.2905	1.41515e-13	2.38615e-12	20.4958
YEATS4	4670435	-0.43207	9.415	-7.01005	6.49156e-08	3.91397e-07	7.2487
HARBI1	5130095	-0.431734	8.96399	-9.11036	2.37331e-10	2.1665e-09	12.9368
KLF4	2650092	-0.43143	8.20919	-9.13314	2.23998e-10	2.05501e-09	12.9956
ATP8B3	6980291	-0.431323	7.80965	-11.5926	6.47867e-13	9.52961e-12	18.9457
PPP1CA	2470017	-0.431142	11.8092	-9.1323	2.24481e-10	2.0587e-09	12.9934
TXNL4A	2510593	-0.431115	11.4656	-8.62481	8.2705e-10	6.78783e-09	11.6686
TUFM	6250605	-0.431115	11.5931	-10.6746	5.24476e-12	6.41016e-11	16.8155
KCTD19	730228	-0.431097	8.02436	-10.4076	9.83069e-12	1.14984e-10	16.1758
LCMT1	1260551	-0.430919	10.3826	-8.18515	2.62935e-09	1.96243e-08	10.4948
RTEL1	3870706	-0.430906	8.90072	-7.96978	4.6749e-09	3.35561e-08	9.91122
PNMA2	7040386	-0.430824	9.07905	-8.65563	7.63346e-10	6.30325e-09	11.75
CUGBP1	5090400	-0.430658	10.0077	-9.59132	7.10442e-11	7.07606e-10	14.1632
RBM38	1410424	-0.430474	8.89619	-11.1456	1.77052e-12	2.38579e-11	17.9215
1520401A03RIK	380561	-0.430432	8.1912	-11.4419	9.06679e-13	1.29944e-11	18.6033
HHEX	450736	-0.430284	8.62977	-9.18306	1.97393e-10	1.83252e-09	13.1241
TSC2	2760711	-0.43017	10.4454	-7.82269	6.94845e-09	4.86392e-08	9.50957
RBM38	830482	-0.429449	9.23492	-10.8015	3.90331e-12	4.9072e-11	17.1164
BOP1	6330333	-0.429414	9.48621	-6.26513	5.33562e-07	2.81366e-06	5.12496
LOC333331	7200187	-0.429369	9.77171	-9.50037	8.90368e-11	8.74609e-10	13.9336
LOC100046457	3800600	-0.429315	8.13901	-11.4737	8.44423e-13	1.21632e-11	18.6758
KLF5	6940379	-0.429288	11.8677	-8.00225	4.28479e-09	3.09374e-08	9.99956
COX6A2	2470356	-0.429151	7.62861	-11.3017	1.24262e-12	1.73353e-11	18.2822
BAZ2A	1770546	-0.429114	8.19342	-11.1897	1.60126e-12	2.17943e-11	18.0239
LOC100044294	1990482	-0.429022	10.8897	-4.29171	0.000156535	0.000559922	-0.538196
COPG	4180025	-0.428827	8.69143	-9.48671	9.21178e-11	9.03493e-10	13.899
LARS	3190327	-0.428719	10.2833	-7.12388	4.72625e-08	2.90899e-07	7.56936
ARL2	5090528	-0.428566	9.39579	-7.84095	6.61379e-09	4.64483e-08	9.55959
4931440B09RIK	3990050	-0.42806	7.84591	-11.3147	1.20682e-12	1.68816e-11	18.312
DDX6	2350243	-0.427833	9.29361	-7.71646	9.26577e-09	6.36467e-08	9.218
RNF125	4050541	-0.427794	8.17402	-9.66561	5.91285e-11	5.99142e-10	14.3499
TRAF4	1260730	-0.427754	9.50314	-7.71447	9.316e-09	6.39747e-08	9.21253
D0HXS9928E	5090537	-0.427722	9.62418	-8.91377	3.91981e-10	3.42727e-09	12.427
[truncated: 24,288 more rows]

## Sheet: Ppm1g-LUC
Table S2. Significantly changed genes in the Aurka_R, Bub1b_R, Chek1_R, Ppm1g_R, and Ppp2r1b_R clones, respectively, when compared to Ctrl_R clones. Related to Figure 2.
[truncated: 25,698 more rows]

[truncated: 2 more sheets: Bub1b-LUC, Control]
