# Supplementary material for: Genomic Integrity Safeguards Self-Renewal in Embryonic Stem Cells
Source: Cell Rep. Author manuscript; Available in PMC 2019 Aug 24. (PMC6708277; doi:10.1016/j.celrep.2019.07.011)
Supplement: 4 [file NIHMS1536801-supplement-4.xlsx]

## Sheet: Sheet1
Table S3. shRNA sequence for knockdown of genes involved in genomic instability. Related to Figure 4.
Plasmid Number	shRNA Name	shRNA sequence	Note: purpose and alternative name
DF400	pLKO.pig Luc shRNA1	CTTACGCTGAGTACTTCGA	NA
DF411	pLKO.pig Acvr2 shRNA1	GCCCAGTTGCTCAATGAATAT	NA
DF542	pLKO.pig Aurkb shRNA2	GCACACCAAACACATGAAGTT	NA
DF421	pLKO.pig Chek1 shRNA1	CCCATGTAGTAGTATCACTTT	NA
DF422	pLKO.pig Chek2 shRNA1	CCATCACAGATACACGATTAA	NA
DF576	pLKO.pig Aurka shRNA3	CCAGAGTGTGTGTATAACTTA	NA
DF468	pLKO.pig Mapk4 shRNA1	GCAAGGATCGTGGATCAACAT	NA
DF588	pLKO.pig Ppp4c shRNA3	CCCACTTGATCCATGAAGTTT	NA
DF585	pLKO.pig Ppm1g shRNA2	GCCTTGTACTGTGCCAAATAT	NA
DF549	pLKO.pig Mapk13 shRNA2	CGAATGGAAACAACACATCTA	NA
DF590	pLKO.pig Ppp2r1b shRNA3	GCTCCGTCTCAACAGTATTAA	NA
DF550	pLKO.pig Dyrk3 shRNA2	GCGGGTAGTTAACCCTACAAA	NA
DF420	pLKO.pig Bub1b shRNA1	GCACACTTAGACACATCAGCA	NA
DF371	pLKO.tig Acvr2a_1_Rim	GCCCAGTTGCTCAATGAATAT	Rescue clone construct
DF372	pLKO.tig Aurkb_2_R	GCACACCAAACACATGAAGTT	Rescue clone construct
DF373	pLKO.tig Chek1_1_R	CCCATGTAGTAGTATCACTTT	Rescue clone construct
DF374	pLKO.tig Chek2_1_R	CCATCACAGATACACGATTAA	Rescue clone construct
DF375	pLKO.tig Aurka_3_R	CCAGAGTGTGTGTATAACTTA	Rescue clone construct
DF376	pLKO.tig Mapk4_1_Rim	GCAAGGATCGTGGATCAACAT	Rescue clone construct
DF377	pLKO.tig Ppp4c_3_R	CCCACTTGATCCATGAAGTTT	Rescue clone construct
DF378	pLKO.tig Ppm1g_2_Rim	GCCTTGTACTGTGCCAAATAT	Rescue clone construct
DF379	pLKO.tig Mapk13_2_Rim	CGAATGGAAACAACACATCTA	Rescue clone construct
DF380	pLKO.tig Ppp2r1b_3_Rim	GCTCCGTCTCAACAGTATTAA	Rescue clone construct
DF381	pLKO.tig Dyrk3_2_Rim	GCGGGTAGTTAACCCTACAAA	Rescue clone construct
DF382	pLKO.tig Bub1b_1_R	GCACACTTAGACACATCAGCA	Rescue clone construct
DF808	pLKO.pig Atr shRNA5	TTTACGGATTGCAGCAACTCCAT	Atr shRNA-I
DF809	pLKO.pig Atr shRNA6	TCCTGCCACATGCTACACAAGAA	Atr shRNA-II
DF819	pLKO.pig Clspn shRNA1	CCAGCTTGTTTCAAAGGAGAA	Clspn shRNA-I
DF821	pLKO.pig Clspn shRNA3	GCAGATGTTGAAAGCTAAGTT	Clspn shRNA-II
DF974	pLKO.pig Cmt4b2 shRNA1	AGCGGAAACAGCCAACATT	Cmt4b2 shRNA-I
DF975	pLKO.pig Cmt4b2 shRNA2	AGGAGACAGACAACTGATC	Cmt4b2 shRNA-II
DF816	pLKO.pig Dbf4 shRNA1	CCGTGTATAAACTACTTTCTT	Dbf4 shRNA-I
DF817	pLKO.pig Dbf4 shRNA2	CGCAGTCATGTGGACAAGTTT	Dbf4 shRNA-II
DF956	pLKO.pig Egr2 shRNA1	GCTGTATATTTCTGCCTATTA	Egr2 shRNA-I
DF957	pLKO.pig Egr2 shRNA2	CCACTCTCTACCATCCGTAAT	Egr2 shRNA-II
DF872	pLKO.pig Eif2s1 shRNA2	GGCTATGGCAGTTATCAAA	Eif2s1 shRNA-I
DF873	pLKO.pig Eif2s1 shRNA3	CCCTAGACTTGAGAGTTTT	Eif2s1 shRNA-II
DF905	pLKO.pig Fanca shRNA2	CCACCAAAGTTCGAGGAGTTA	Fanca shRNA-I
DF906	pLKO.pig Fanca shRNA3	CCCGGGAATTTGCTAGCAATT	Fanca shRNA-II
DF908	pLKO.pig Fancc shRNA2	GCAAGATAATTTGCCTGAGAA	Fancc shRNA-I
DF909	pLKO.pig Fancc shRNA3	GCGGTCCATGAGTATTATGAA	Fancc shRNA-II
DF914	pLKO.pig Fancd2 shRNA2	GCTGGCAAAGAAGTCTCACAA	Fancd2 shRNA-I
DF915	pLKO.pig Fancd2 shRNA3	GCCTGGTTTAAGGCAATTGAA	Fancd2 shRNA-II
DF910	pLKO.pig Fancm shRNA1	CCCAGCTTTCACAGGCTATAA	Fancm shRNA-I
DF911	pLKO.pig Fancm shRNA2	CCGGCCAGTTATTAGAGTGAT	Fancm shRNA-II
DF960	pLKO.pig Gjb1 shRNA2	CTCACCTGAATACAAGCAGAA	Gjb1 shRNA-I
DF961	pLKO.pig Gjb1 shRNA3	CACTTCTACAACAGGGCTCAA	Gjb1 shRNA-II
DF925	pLKO.pig Lsm2 shRNA1	CCCTCACATGTTATCAGTCAA	Lsm2 shRNA-I
DF926	pLKO.pig Lsm2 shRNA2	CCCAATACTTAAGGTGTGTTT	Lsm2 shRNA-II
DF866	pLKO.pig Lsm4 shRNA2	GGCAGGCAAACAGTGATCA	Lsm4 shRNA-I
DF940	pLKO.pig Lsm4 shRNA4	TGGTGACAAGTTCTGGAGGAT	Lsm4 shRNA-II
DF822	pLKO.pig Mcm10 shRNA1	GCTCCTAAGAAGAAGGTTCAA	Mcm10 shRNA-I
DF824	pLKO.pig Mcm10 shRNA3	GTGGAGGACTTAACGGATGAT	Mcm10 shRNA-II
DF889	pLKO.pig Mcm2 shRNA1	CGTGAGAGTTTGGTGGTAAAT	Mcm2 shRNA-I
DF891	pLKO.pig Mcm2 shRNA3	GCTGTAGCATTAAATGACTAT	Mcm2 shRNA-II
DF892	pLKO.pig Mcm3 shRNA1	CCAGCAAGATACCCGCATTTA	Mcm3 shRNA-I
DF893	pLKO.pig Mcm3 shRNA2	CCTGCTACTAAGAAGACCATA	Mcm3 shRNA-II
DF896	pLKO.pig Mcm4 shRNA2	GCCGTGCTGAAAGACTACATT	Mcm4 shRNA-I
DF897	pLKO.pig Mcm4 shRNA3	CCTGCACAGAATGCCTTGTTT	Mcm4 shRNA-II
DF986	pLKO.pig Mcm5 shRNA1	CCTACCATCTTGTCCCGATTT	Mcm5 shRNA-I
DF987	pLKO.pig Mcm5 shRNA2	CCTTCCCAGGAAGTGCAATAT	Mcm5 shRNA-II
DF989	pLKO.pig Mcm6 shRNA1	GCGGACACTATGACAGATCAA	Mcm6 shRNA-I
DF991	pLKO.pig Mcm6 shRNA3	GCTGAGAGCATTAAGAACCAA	Mcm6 shRNA-II
DF992	pLKO.pig Mcm7 shRNA1	CCCTGCCCAATTTGAACCTTT	Mcm7 shRNA-I
DF994	pLKO.pig Mcm7 shRNA3	GCTTGGAAAGAAGCAGTTCAA	Mcm7 shRNA-II
DF966	pLKO.pig Mpz shRNA2	TCACGCTCTATGTCTTTGAAA	Mpz shRNA-I
DF967	pLKO.pig Mpz shRNA3	GCTCTTCTACCTGATTCGGTA	Mpz shRNA-II
DF962	pLKO.pig Mtmr2 shRNA1	GCGAACAAGAAGATCCATATT	Mtmr2 shRNA-I
DF964	pLKO.pig Mtmr2 shRNA3	GCCAAAGATGTGACTTACATA	Mtmr2 shRNA-II
DF969	pLKO.pig Pmp22 shRNA2	CGGTTCATAACTGCTTTCATA	Pmp22 shRNA-I
DF970	pLKO.pig Pmp22 shRNA3	CCAGTGCATTTAGCAGGAGTA	Pmp22 shRNA-II
DF868	pLKO.pig Prpf8 shRNA1	GGAGAAAGCTCGAAAATGG	Prpf8 shRNA-I
DF870	pLKO.pig Prpf8 shRNA3	GCTACCAAATTCTTTCAGT	Prpf8 shRNA-II
DF877	pLKO.pig Ran shRNA1	GGCAAAATCTATTGTCTTC	Ran shRNA-I
DF878	pLKO.pig Ran shRNA2	CCTTATTTAGCTAAGCAGA	Ran shRNA-II
DF827	pLKO.pig Rpa1 shRNA3	GCCTATCGTTAATATCTGAAT	Rpa1 shRNA-I
DF937	pLKO.pig Rpa1 shRNA5	CGCGAACATCAGGAAGAACAT	Rpa1 shRNA-II
DF829	pLKO.pig Rpa2 shRNA2	GAATAACTTCATGCCAGCAAA	Rpa2 shRNA-I
DF830	pLKO.pig Rpa2 shRNA3	CCAGGACTGGATTTCTTGTAA	Rpa2 shRNA-II
DF832	pLKO.pig Rrm1 shRNA2	GCCATTATCTATGACCGAGAT	Rrm1 shRNA-I
DF935	pLKO.pig Rrm1 shRNA5	CGAATCCAGAAACTCTGTTAT	Rrm1 shRNA-II
DF834	pLKO.pig Rrm2 shRNA1	CCCTAATAAGAGTGTCACTTT	Rrm2 shRNA-I
DF835	pLKO.pig Rrm2 shRNA2	GCTCAGTATTATCTTGAAGTT	Rrm2 shRNA-II
DF837	pLKO.pig Setd8 shRNA1	CCATCATGTGATTCTACCAAT	Setd8 shRNA-I
DF838	pLKO.pig Setd8 shRNA2	GCAGTCAAAGATCTATGCCTA	Setd8 shRNA-II
DF859	pLKO.pig Sf3a3 shRNA1	GGGATTTGTATGATGATAA	Sf3a3 shRNA-I
DF938	pLKO.pig Sf3a3 shRNA4	AGAGGAACAAAGACATTGCTT	Sf3a3 shRNA-II
DF874	pLKO.pig Sf3b3 shRNA1	GGAAATTGTTGTTTCCCGT	Sf3b3 shRNA-I
DF876	pLKO.pig Sf3b3 shRNA3	GCCATCAAAGAATATGTTT	Sf3b3 shRNA-II
DF971	pLKO.pig Sh3tc2 shRNA1	GCCCATGTGTTAGGGAAACTA	Sh3tc2 shRNA-I
DF972	pLKO.pig Sh3tc2 shRNA2	GCCTACTTGGTTCTCCAGAAT	Sh3tc2 shRNA-II
DF901	pLKO.pig Snw1 shRNA4	CCCAAGGAACATGAGCATGAA	Snw shRNA-I
DF902	pLKO.pig Snw1 shRNA5	CCTCGAACTTCCAATGAAGTT	Snw shRNA-II
DF916	pLKO.pig Snrpa1 shRNA1	GCATCCTAAGAAACCCTGTAA	Snrpa1 shRNA-I
DF918	pLKO.pig Snrpa1 shRNA3	CAACAACAGAATTTGCCGTAT	Snrpa1 shRNA-II
DF923	pLKO.pig Snrpb shRNA2	CCTCCCAAAGATACTGGCATT	Snrpb shRNA-I
DF924	pLKO.pig Snrpb shRNA3	TCACACAGCATTATGTCAGTA	Snrpb shRNA-II
DF919	pLKO.pig Snrpd1 shRNA1	TCGAGGCAATAACATTCGGTA	Snrpd1 shRNA-I
DF920	pLKO.pig Snrpd1 shRNA2	ACACACCTTAAAGCTGTGAAA	Snrpd1 shRNA-II
DF853	pLKO.pig Snrpd2 shRNA1	CGCAGTCGGTCAAGAACAA	Snrpd2 shRNA-I
DF854	pLKO.pig Snrpd2 shRNA2	AGTGCTCATTAACTGTCGC	Snrpd2 shRNA-II
DF857	pLKO.pig Snrpd3 shRNA2	GGACAACATGAACTGTCAG	Snrpd3 shRNA-I
DF931	pLKO.pig Snrpd3 shRNA4	CCCATGTTAAAGAGCATGAAA	Snrpd3 shRNA-II
DF899	pLKO.pig Snrpe shRNA5	GCTGTATGAACAAGTGAATAT	Snrpe shRNA-I
DF900	pLKO.pig Snrpe shRNA6	TGCGGATAGAAGGTTGTATTA	Snrpe shRNA-II
DF840	pLKO.pig Timeless shRNA1	GCTGCTTCTTTGAGTCAGCAA	Timeless shRNA-I
DF842	pLKO.pig Timeless shRNA3	GCTGACAAGCATCCCTGATTT	Timeless shRNA-II
DF843	pLKO.pig Topbp1 shRNA1	GCTCTTAGAAACTGCGAGAAT	Topbp1 shRNA-I
DF845	pLKO.pig Topbp1 shRNA3	GCCAGAAGAGTTTCCTTGTTT	Topbp1 shRNA-II
DF813	pLKO.pig Xab2 shRNA1	CCTGTGCAGAACCGTGTATAT	Xab2 shRNA-I
DF814	pLKO.pig Xab2 shRNA2	CGCTGAGGAATACATCGAGTA	Xab2 shRNA-II
