# Supplementary material for: Genomic Integrity Safeguards Self-Renewal in Embryonic Stem Cells
Source: Cell Rep. Author manuscript; Available in PMC 2019 Aug 24. (PMC6708277; doi:10.1016/j.celrep.2019.07.011)
Supplement: 5 [file NIHMS1536801-supplement-5.xlsx]

## Sheet: Sheet1
Table S4. qRT-PCR and point mutation primers used for this study. Related to STAR Methods.
Gene	5' Primer sequence	3' Primer sequence
Acvr2a	GCGTTCGCCGTCTTTCTTATC	GTTGGTTCTGTCTCTTTCCCAAT
Aurka	CACTGTTCCCTTCGGTCCG	GGACACGCTGGGAGTTAGA
Aurkb	CAGAAGGAGAACGCCTACCC	GAGAGCAAGCGCAGATGTC
Bmp2	TGGAAGTGGCCCATTTAGAG	TGACGCTTTTCTCGTTTGTG
Bmp5	GCTGCGCTCCAACCAAACTAAATG	ATTCCCCATTCCCCTGCTTTTTAT
Bub1b	TCCGCTTTTACTCTGGAGATGA	TTGGAGTGCTTCTATCGCTCT
Cart1	GAGCCCGCCAAGTAAAAACAG	GTCGCTTTGCCGTAAAAGGAC
CD34	AAGGCTGGGTGAAGACCCTTA	TGAATGGCCGTTTCTGGAAGT
Cdx2	AGGCTGAGCCATGAGGAGTA	CGAGGTCCATAATTCCACTCA
Chek1	GTTAAGCCACGAGAATGTAGTGA	GATACTGGATATGGCCTTCCCT
Chek2	TGACAGTGCTTCCTGTTCACA	GAGCTGGACGAACCCTGATA
Cxcl12	CTTCCTCCCAGAAGTCAGTCATCC	ACACAACACTGAACCCATCGCTG
Dyrk3	CCCACCCTATTCGGACACATT	TGAAACAGTTGTTCCACCTTCAT
Eomes	CCTGGTGGTGTTTTGTTGTG	TTTAATAGCACCGGGCACTC
Esrrb	CAGGCAAGGATGACAGACG	GAGACAGCACGAAGGACTGC
Fgf5	CTGTATGGACCCACAGGGAGTAAC	ATTAAGCTCCTGGGTCGCAAG
Foxa2	CCCTACGCCAACATGAACTCG	GTTCTGCCGGTAGAAAGGGA
Gata4	TTCCTGCTCGGACTTGGGAC	TTCCCAGGCAGGTGGAGAATAAG
Gata6	CTCAGGGGTAGGGGCATCA	GAGGACAGACTGACACCTATGTA
Isl1	ATGATGGTGGTTTACAGGCTAAC	TCGATGCTACTTCACTGCCAG
Itga7	TTCCCCATACAATGCTGTGA	TAAAGGGCCCTGAGACAGTG
Klf4	GTGCAGCTTGCAGCAGTAAC	AGCGAGTTGGAAAGGATAAAGTC
Mapk13	ACATGCACCATGAGAACGTCA	CTGGACCTTATCCTCGCTGAA
Mapk4	GCCAGCGTCTACGGGTATG	GCGTCACTCAGAACGATCTTCTT
Mash1	ACTTGAACTCTATGGCGGGTT	CCAGTTGGTAAAGTCCAGCAG
Mash2	AAGCACACCTTGACTGGTACG	AAGTGGACGTTTGCACCTTCA
Mixl1	CAAGGCGGGGAGTTTTCCTC	TCCCAGGAGTCCAACTTTGAG
Nanog	TCTTCCTGGTCCCCACAGTTT	GCAAGAATAGTTCTCGGGATGAA
PL1	CCGCAGATGTGTATAGGGAATTT	CTTCCTCTCGATTCTCTGGAGT
Pou5f1 (Oct4)	GTGGAGGAAGCCGACAACAATGA	CAAGCTGATTGGCGATGTGAG
Ppm1g	AATTGGGACAGGCGATGAACC	CAGTACCGGGCTCACTAATTTG
Ppp2r1b	TCGCGGTTTTAATCGACGAG	CTACCCCGAGTGCTAGAGCTA
Ppp4c	CTTGGTAGAAGAGAGCAACGTG	CGCCACCTACTCTGAACAGC
Rex1	CAGTCCAGAATACCAGAGTGGAA	ACTCTAGGTATCCGTCAGGGAAG
Sox1	ATGCACCGCTACGACATGGG	GCTCCGACTTGACCAGAGATCC
Sox17	GATGCGGGATACGCCAGTG	CCACCACCTCGCCTTTCAC
Sox2	CAGGAGAACCCCAAGATGCACAA	AATCCGGGTGCTCCTTCATGTG
T	GCTTCAAGGAGCTAACTAACGAG	CCAGCAAGAAAGAGTACATGGC
Tbx3	TTGCAAAGGGTTTTCGAGAC	TGGAGGACTCATCCGAAGTC
Tcl1	AAATTCCAGGTGATCTTGCG	TGTCCTTGGGGTACAGTTGC
Atr	GAATGGGTGAACAATACTGCTGG	TTTGGTAGCATACACTGGCGA
Clspn	ACGGAAATGAGTTATCCAAAGGC	AGTGCAGATTCTCGGACCAGA
Cmt4b2	TGGTGGAAAAAGCGTGTTTCA	GCATAGCGAATACAGCCTGTT
Dbf4	AATAAGATACAGTGTCGGGTCCC	GTCCTTCTGGAAATTGGGCTC
Egr2	GCCAAGGCCGTAGACAAAATC	CCACTCCGTTCATCTGGTCA
Eif2s1	ATGCCGGGGCTAAGTTGTAGA	AACGGATACGTCGTCTGGATA
Fanca	CGGGGCCTCCGAAAAACTT	GCAACCTTTTACACTGTGGCTC
Fancc	GTGCTGCTGAAAACTGACGG	GGGCCTGTGATCTCAAAAGTC
Fancd2	AGTGCGTTCTCTACACATTACCT	GCCAAACAAAATGATCCTCTGGT
Fancm	ATGGTCCGTGAGAAGCGTC	GGCCGTGTGTAGTTTTGTTTCTT
Gjb1	ACAGCCATTGGCCGAGTATG	TGTTGGTGAGCTACGTGCATT
Lsm2	TTTTGGGGGAAACCTTTAGCAA	TCCACAGATGCTCAGGTCATT
Lsm4	CAGCGCAGAATCACCCCAT	CGCACCATGTCAATGATCTCA
Mcm10	GCTGCATCAATTAAACAGCCTC	TGGGTAAAGTGGGGACATCAA
Mcm2	ATCCACCACCGCTTCAAGAAC	TACCACCAAACTCTCACGGTT
Mcm3	GAATGAAAAGAGGGCTAACCGC	GCGAACCAGAGAGCATTTAGTAA
Mcm4	GGTGAGAGGCACACCTGTAAG	AGAGACTGTTCACTTGGTACGA
Mcm5	CAGAGGCGATTCAAGGAGTTC	CGATCCAGTATTCACCCAGGT
Mcm6	ACCAACCCAAGGTTTGGAGG	TAATGCTCTCAGCGGTCTGTT
Mcm7	AGTATGGGACCCAGTTGGTTC	GCATTCTCGCAAATTGAGTCG
Mpz	CGGACAGGGAAATCTATGGTGC	TGGTAGCGCCAGGTAAAAGAG
Mtmr2	AATTGGTGGTGCATCTAGCCG	GTTCGCCCCTCCGGTTTAT
Pmp22	CATCGCGGTGCTAGTGTTG	AAGGCGGATGTGGTACAGTTC
Prpf8	CCGCTGCCGGATTATATGTCA	CTGGTGGCATGTCTTCCTTCT
Ran	CCACTTGACGGGCGAGTTT	CCACACAATACAATGGGGATGTT
Rpa1	GGGACACAGTCCAAAGTGGTG	GACACGGGCACAAATAGTCCA
Rpa2	GAGTCCGAGCCCAGCATATTG	CCTGTGAAATCTCGACATCTCCA
Rrm1	GCCGCCAAGAGCGAGTTAT	GAGCAGGATCAACAAAGTCCA
Rrm2	TGGCTGACAAGGAGAACACG	AGGCGCTTTACTTTCCAGCTC
Setd8	CAGACCAAACTGCACGACATC	CTTGCTTCGGTCCCCATAGT
Sf3a3	ACATACCTGTCCATCTTTGACCA	GGGGCTTCACTCTATCTGTGTA
Sf3b3	ATTTTGGAGTTACTACGCCCAG	GCCATAAGTGACCGGATAACAC
Sh3tc2	AGTGCGAAGCCATGTCCTTAG	CCTGGGTGATTCTTTAGGAACCA
Snw	GCTCACCAGCTTTTTACCTGC	GCTCCCTTCGAGAGGAGAC
Snrpa1	CAAAGAGCGTCAGGAAGCAGA	TTTGCGATGGCATTCTTGATTG
Snrpb	TTCATCGGGACCTTCAAAGCC	AAGGACTCGCTTCTCTTCCCT
Snrpd1	CAGCATGAACACACACCTTAAAG	GCCTCGAATACTCAATGTTTCCA
Snrpd2	AAACCCAAGAGTGAGATGACCC	ATGAGCACTTGCGTGTTGTTC
Snrpd3	ATTGGTGTGCCGATTAAAGTCT	ATACTTCCCCGGTGTTGGTCT
Snrpe	GGTGCAGCCCATCAACCTTAT	ATTCACTTGTTCATACAGCCACA
Timeless	AAGGAGGGACTTACCACAAGG	GATGCTGCGTGAGGATTGG
Topbp1	CAGGATTGTTGGTCCTCAAGTG	ACAGGATACAGTTACGTCAGACA
Xab2	AGAGGACCTTCCCTATGAGGA	CATACAACTGGTTGAGTCGGG
Gene	5' Primer sequence	3' Primer sequence
Acvr2a immune-deficient construct	GGTTGTGTCTGGAAAGCCCAGTTACTGAACGAATATGTGGCTGT	ACAGCCACATATTCGTTCAGTAACTGGGCTTTCCAGACACAACC
Mapk4 immune-deficient construct	GATTTCGGGTTGGCAAGGATTGTCGACCAACATTACTCACACAA	TTGTGTGAGTAATGTTGGTCGACAATCCTTGCCAACCCGAAATC
Ppm1g immune-deficient construct	GAGGGGAAGAGGTTGCCTTGTATTGCGCTAAATATCTTCCTGATATT	AATATCAGGAAGATATTTAGCGCAATACAAGGCAACCTCTTCCCCTC
Mapk13 immune-deficient construct	CTCAGCGTGGACGAATGGAAGCAGCATATCTACAAAGAGATCTC	GAGATCTCTTTGTAGATATGCTGCTTCCATTCGTCCACGCTGAG
Ppp2r1b immune-deficient construct	GCTCTCGCCGAGCAGCTGGGAAACTTTACGGGTTTGGTGGGCGG	CCGCCCACCAAACCCGTAAAGTTTCCCAGCTGCTCGGCGAGAGC
Dyrk3 immune-deficient construct	GTGCCAGGGAAGCGGGTAGTCAATCCCACAAATGCTTTCCAGGG	CCCTGGAAAGCATTTGTGGGATTGACTACCCGCTTCCCTGGCAC
